# Supplementary material for: A network-based approach to identify deregulated pathways and drug effects in metabolic syndrome
Source: Nat Commun. 2019 Nov 18;10:5215. doi: 10.1038/s41467-019-13208-z (PMC6861239; doi:10.1038/s41467-019-13208-z)
Supplement: Supplementary file 4 — Supplementary Data 1 [file 41467_2019_13208_MOESM4_ESM.xlsx]

## Sheet: READ ME
This file contains the extracted SNPs from the GWAS catalog identified to be relevant for Metabolic Syndrome
The following information are extracted:
DATE ADDED TO CATALOG* +: Date added to catalog
PUBMEDID* +: PubMed identification number
FIRST AUTHOR* +: Last name and initials of first author
DATE* +: Publication date (online (epub) date if available)
JOURNAL* +: Abbreviated journal name
LINK* +: PubMed URL
STUDY* +: Title of paper
DISEASE.TRAIT* +: Disease or trait examined in study
REPLICATION SAMPLE DESCRIPTION* +: Sample size and ancestry description for subsequent replication(s) (summing across multiple populations, if applicable)
REGION*: Cytogenetic region associated with rs number
CHR_ID*: Chromosome number associated with rs number
CHR_POS*: Chromosomal position associated with rs number
REPORTED GENE(S)*: Gene(s) reported by author
MAPPED GENE(S)*: Gene(s) mapped to the strongest SNP. If the SNP is located within a gene, that gene is listed. If the SNP is intergenic, the upstream and downstream genes are listed, separated by a hyphen.
UPSTREAM_GENE_ID*: Entrez Gene ID for nearest upstream gene to rs number, if not within gene
DOWNSTREAM_GENE_ID*: Entrez Gene ID for nearest downstream gene to rs number, if not within gene
SNP_GENE_IDS*: Entrez Gene ID, if rs number within gene; multiple genes denotes overlapping transcripts
UPSTREAM_GENE_DISTANCE*: distance in kb for nearest upstream gene to rs number, if not within gene
DOWNSTREAM_GENE_DISTANCE*: distance in kb for nearest downstream gene to rs number, if not within gene
STRONGEST SNP-RISK ALLELE*: SNP(s) most strongly associated with trait + risk allele (? for unknown risk allele). May also refer to a haplotype.
SNPS*: Strongest SNP; if a haplotype it may include more than one rs number (multiple SNPs comprising the haplotype)
MERGED*: denotes whether the SNP has been merged into a subsequent rs record (0 = no; 1 = yes;)
SNP_ID_CURRENT*: current rs number (will differ from strongest SNP when merged = 1)
CONTEXT*: SNP functional class
INTERGENIC*: denotes whether SNP is in intergenic region (0 = no; 1 = yes)
RISK ALLELE FREQUENCY*: Reported risk/effect allele frequency associated with strongest SNP in controls (if not available among all controls, among the control group with the largest sample size). If the associated locus is a haplotype the haplotype frequency will be extracted.
P-VALUE*: Reported p-value for strongest SNP risk allele (linked to dbGaP Association Browser). Note that p-values are rounded to 1 significant digit (for example, a published p-value of 4.8 x 10-7 is rounded to 5 x 10-7).
PVALUE_MLOG*: -log(p-value)
P-VALUE (TEXT)*: Information describing context of p-value (e.g. females, smokers).
OR or BETA*: Reported odds ratio or beta-coefficient associated with strongest SNP risk allele. Note that if an OR <1 is reported this is inverted, along with the reported allele, so that all ORs included in the Catalog are >1. Appropriate unit and increase/decrease are included for beta coefficients.
95% CI (TEXT)*: Reported 95% confidence interval associated with strongest SNP risk allele, along with unit in the case of beta-coefficients. If 95% CIs are not published, we estimate these using the standard error, where available.
PLATFORM (SNPS PASSING QC)*: Genotyping platform manufacturer used in Stage 1; also includes notation of pooled DNA study design or imputation of SNPs, where applicable
CNV*: Study of copy number variation (yes/no)
ASSOCIATION COUNT+: Number of associations identified for this study
MAPPED_TRAIT* +: Mapped Experimental Factor Ontology trait for this study
MAPPED_TRAIT_URI* +: URI of the EFO trait
STUDY ACCESSION* +: Accession ID allocated to a GWAS Catalog study
GENOTYPING_TECHNOLOGY* +: Genotyping technology/ies used in this study, with additional array information (ex. Immunochip or Exome array) in brackets.

## Sheet: Selected_GWAS_Entries
DATE.ADDED.TO.CATALOG	PUBMEDID	FIRST.AUTHOR	DATE	JOURNAL	LINK	STUDY	DISEASE.TRAIT	INITIAL.SAMPLE.SIZE	REPLICATION.SAMPLE.SIZE	REGION	CHR_ID	CHR_POS	REPORTED.GENE.S.	MAPPED_GENE	UPSTREAM_GENE_ID	DOWNSTREAM_GENE_ID	SNP_GENE_IDS	UPSTREAM_GENE_DISTANCE	DOWNSTREAM_GENE_DISTANCE	STRONGEST.SNP.RISK.ALLELE	SNPS	MERGED	SNP_ID_CURRENT	CONTEXT	INTERGENIC	RISK.ALLELE.FREQUENCY	P.VALUE	PVALUE_MLOG	P.VALUE..TEXT.	OR.or.BETA	X95..CI..TEXT.	PLATFORM..SNPS.PASSING.QC.	CNV	MAPPED_TRAIT	MAPPED_TRAIT_URI	STUDY.ACCESSION	GENOTYPING.TECHNOLOGY
2017-08-10	28490609	Wood AR	2017-05-10	Diabetes	www.ncbi.nlm.nih.gov/pubmed/28490609	A Genome-Wide Association Study of IVGTT-Based Measures of First-Phase Insulin Secretion Refines the Underlying Physiology of Type 2 Diabetes Variants.	Insulin disposition index	2,345 Hispanic individuals, 2,042 European ancestry individuals, 332 Pima Indian ancestry individuals	741 European ancestry individuals	11q14.3	11	92975544	MTNR1B	MTNR1B	NA	NA	4544	NA	NA	rs10830963-G	rs10830963	0	10830963	intron_variant	0	NR	3e-17	16.5229		0.195	[0.15-0.24] unit decrease	Affymetrix, Illumina [~ 39000000] (imputed)	N	disposition index measurement	http://www.ebi.ac.uk/efo/EFO_0006832	GCST004489	Genome-wide genotyping array
2017-05-15	28046027	Kim T	2017-01-03	PLoS One	www.ncbi.nlm.nih.gov/pubmed/28046027	Genome-Wide Association Study Reveals Four Loci for Lipid Ratios in the Korean Population and the Constitutional Subgroup.	Triglyceride to HDL cholesterol ratio	5,292 Korean ancestry individuals	2,567 Korean ancestry individuals	11q23.3	11	116781707	APOA5	ZPR1	NA	NA	8882	NA	NA	rs6589566-?	rs6589566	0	6589566	intron_variant	0	NR	2e-13	12.699		0.002078	[0.0015-0.0026] unit increase	Affymetrix [310746]	N	triglyceride:HDL cholesterol ratio	http://www.ebi.ac.uk/efo/EFO_0007929	GCST004037	Genome-wide genotyping array
2017-05-15	28046027	Kim T	2017-01-03	PLoS One	www.ncbi.nlm.nih.gov/pubmed/28046027	Genome-Wide Association Study Reveals Four Loci for Lipid Ratios in the Korean Population and the Constitutional Subgroup.	Triglyceride to HDL cholesterol ratio	5,292 Korean ancestry individuals	2,567 Korean ancestry individuals	8p21.3	8	20041535	LPL	LPL - LOC105379311	4023	105379311		74276	37179	rs4244457-?	rs4244457	0	4244457	intergenic_variant	1	NR	1e-10	10		0.001594	[0.0011-0.0021] unit decrease	Affymetrix [310746]	N	triglyceride:HDL cholesterol ratio	http://www.ebi.ac.uk/efo/EFO_0007929	GCST004037	Genome-wide genotyping array
2017-08-17	28548082	Southam L	2017-05-26	Nat Commun	www.ncbi.nlm.nih.gov/pubmed/28548082	Whole genome sequencing and imputation in isolated populations identify genetic associations with medically-relevant complex traits.	C-reactive protein levels	up to 1,476 Mylopotamos (founder/genetic isolate) individuals, up to 1,737 Pomak (founder/genetic isolate) individuals	NA	1q23.2	1	159728759	CRP	CRP - RPL27P2	1401	646446		14136	30385	rs7553007-A	rs7553007	0	7553007	intergenic_variant	1	0.327	7e-12	11.1549		0.202	[0.15-0.26] unit decrease	Illumina [at least 13541454] (imputed)	N	C-reactive protein measurement	http://www.ebi.ac.uk/efo/EFO_0004458	GCST004530	Genome-wide genotyping array
2018-01-17	29093273	Almgren P	2017-11-02	JCI Insight	www.ncbi.nlm.nih.gov/pubmed/29093273	Genetic determinants of circulating GIP and GLP-1 concentrations.	Insulin levels in response to oral glucose tolerance test (30 minutes)	3,344 Swedish ancestry individuals	4,905 Finnish ancestry individuals	19q13.32	19	45678134	GIPR	GIPR	NA	NA	2696	NA	NA	rs1800437-C	rs1800437	0	1800437	missense_variant	0	0.258	1e-13	13		0.081	[0.059-0.103] unit decrease	Illumina [at least 81396]	N	insulin measurement, glucose tolerance test	http://www.ebi.ac.uk/efo/EFO_0004467, http://www.ebi.ac.uk/efo/EFO_0004307	GCST005160	Genome-wide genotyping array
2018-04-10	29084231	Davis JP	2017-10-30	PLoS Genet	www.ncbi.nlm.nih.gov/pubmed/29084231	Common, low-frequency, and rare genetic variants associated with lipoprotein subclasses and triglyceride measures in Finnish men from the METSIM study.	Free cholesterol levels	8,372 Finnish ancestry males	NA	4q13.3	4	72882942	U4atac	HNRNPA1P67 - LOC105377273	728019	105377273		74558	70908	rs546498715-?	rs546498715	0	546498715	intergenic_variant	1	NR	3e-08	7.52288	(conditioned on 885 SNPs)	0.5	unit increase	Illumina [15144991] (imputed)	N	free cholesterol measurement	http://www.ebi.ac.uk/efo/EFO_0008591	GCST005445	Genome-wide genotyping array
2018-04-10	29084231	Davis JP	2017-10-30	PLoS Genet	www.ncbi.nlm.nih.gov/pubmed/29084231	Common, low-frequency, and rare genetic variants associated with lipoprotein subclasses and triglyceride measures in Finnish men from the METSIM study.	Free cholesterol levels	8,372 Finnish ancestry males	NA	4q13.3	4	72902905	U4atac	HNRNPA1P67 - LOC105377273	728019	105377273		94521	50945	rs181948526-?	rs181948526	0	181948526	intergenic_variant	1	NR	3e-08	7.52288	(conditioned on 885 SNPs)	0.5	unit increase	Illumina [15144991] (imputed)	N	free cholesterol measurement	http://www.ebi.ac.uk/efo/EFO_0008591	GCST005445	Genome-wide genotyping array
2018-04-10	29084231	Davis JP	2017-10-30	PLoS Genet	www.ncbi.nlm.nih.gov/pubmed/29084231	Common, low-frequency, and rare genetic variants associated with lipoprotein subclasses and triglyceride measures in Finnish men from the METSIM study.	Total cholesterol levels in HDL	8,372 Finnish ancestry males	NA	16q22.1	16	67942920	LCAT	LCAT	NA	NA	3931	NA	NA	rs199717050-?	rs199717050	0	199717050	missense_variant	0	NR	6e-10	9.22185		0.717	unit decrease	Illumina [15144991] (imputed)	N	high density lipoprotein cholesterol measurement	http://www.ebi.ac.uk/efo/EFO_0004612	GCST005446	Genome-wide genotyping array
2018-04-10	29084231	Davis JP	2017-10-30	PLoS Genet	www.ncbi.nlm.nih.gov/pubmed/29084231	Common, low-frequency, and rare genetic variants associated with lipoprotein subclasses and triglyceride measures in Finnish men from the METSIM study.	Total cholesterol levels in HDL	8,372 Finnish ancestry males	NA	18q21.1	18	50009408	RN5S457	MYO5B	NA	NA	4645	NA	NA	rs535211063-?	rs535211063	0	535211063	intron_variant	0	NR	3e-08	7.52288	(conditioned on 885 SNPs)	0.7	unit increase	Illumina [15144991] (imputed)	N	high density lipoprotein cholesterol measurement	http://www.ebi.ac.uk/efo/EFO_0004612	GCST005446	Genome-wide genotyping array
2018-04-10	29084231	Davis JP	2017-10-30	PLoS Genet	www.ncbi.nlm.nih.gov/pubmed/29084231	Common, low-frequency, and rare genetic variants associated with lipoprotein subclasses and triglyceride measures in Finnish men from the METSIM study.	Total cholesterol levels in LDL	8,372 Finnish ancestry males	NA	4q13.3	4	72437677	RP11-373J21.1	ADAMTS3	NA	NA	9508	NA	NA	rs151193598-?	rs151193598	0	151193598	intron_variant	0	NR	3e-10	9.52288		0.395	unit increase	Illumina [15144991] (imputed)	N	low density lipoprotein cholesterol measurement	http://www.ebi.ac.uk/efo/EFO_0004611	GCST005447	Genome-wide genotyping array
2018-04-10	29084231	Davis JP	2017-10-30	PLoS Genet	www.ncbi.nlm.nih.gov/pubmed/29084231	Common, low-frequency, and rare genetic variants associated with lipoprotein subclasses and triglyceride measures in Finnish men from the METSIM study.	Total cholesterol levels in LDL	8,372 Finnish ancestry males	NA	4q13.3	4	72708425	ADAMTS3	ADAMTS3 - HNRNPA1P67	9508	728019		139626	98762	rs190671241-?	rs190671241	0	190671241	intergenic_variant	1	NR	2e-11	10.699		0.416	unit increase	Illumina [15144991] (imputed)	N	low density lipoprotein cholesterol measurement	http://www.ebi.ac.uk/efo/EFO_0004611	GCST005447	Genome-wide genotyping array
2018-04-10	29084231	Davis JP	2017-10-30	PLoS Genet	www.ncbi.nlm.nih.gov/pubmed/29084231	Common, low-frequency, and rare genetic variants associated with lipoprotein subclasses and triglyceride measures in Finnish men from the METSIM study.	Total cholesterol levels in LDL	8,372 Finnish ancestry males	NA	4q13.3	4	72902905	U4atac	HNRNPA1P67 - LOC105377273	728019	105377273		94521	50945	rs181948526-?	rs181948526	0	181948526	intergenic_variant	1	NR	9e-13	12.0458		0.443	unit increase	Illumina [15144991] (imputed)	N	low density lipoprotein cholesterol measurement	http://www.ebi.ac.uk/efo/EFO_0004611	GCST005447	Genome-wide genotyping array
2018-04-10	29084231	Davis JP	2017-10-30	PLoS Genet	www.ncbi.nlm.nih.gov/pubmed/29084231	Common, low-frequency, and rare genetic variants associated with lipoprotein subclasses and triglyceride measures in Finnish men from the METSIM study.	Total cholesterol levels in LDL	8,372 Finnish ancestry males	NA	4q13.3	4	73167847	ALB	ANKRD17	NA	NA	26057	NA	NA	rs187918276-?	rs187918276	0	187918276	intron_variant	0	NR	3e-13	12.5229		0.452	unit increase	Illumina [15144991] (imputed)	N	low density lipoprotein cholesterol measurement	http://www.ebi.ac.uk/efo/EFO_0004611	GCST005447	Genome-wide genotyping array
2018-04-10	29084231	Davis JP	2017-10-30	PLoS Genet	www.ncbi.nlm.nih.gov/pubmed/29084231	Common, low-frequency, and rare genetic variants associated with lipoprotein subclasses and triglyceride measures in Finnish men from the METSIM study.	Total cholesterol levels in LDL	8,372 Finnish ancestry males	NA	4q13.3	4	73522447	RP11-622A1.2	LOC728040	NA	NA	728040	NA	NA	rs113759232-?	rs113759232	0	113759232	intron_variant	0	NR	2e-11	10.699		0.531	unit increase	Illumina [15144991] (imputed)	N	low density lipoprotein cholesterol measurement	http://www.ebi.ac.uk/efo/EFO_0004611	GCST005447	Genome-wide genotyping array
2018-04-10	29084231	Davis JP	2017-10-30	PLoS Genet	www.ncbi.nlm.nih.gov/pubmed/29084231	Common, low-frequency, and rare genetic variants associated with lipoprotein subclasses and triglyceride measures in Finnish men from the METSIM study.	Total cholesterol levels in LDL	8,372 Finnish ancestry males	NA	4q13.3	4	73646563	RASSF6	RASSF6 - LOC105377272	166824	105377272		25932	61335	rs573930512-?	rs573930512	0	573930512	intergenic_variant	1	NR	8e-12	11.0969		0.438	unit increase	Illumina [15144991] (imputed)	N	low density lipoprotein cholesterol measurement	http://www.ebi.ac.uk/efo/EFO_0004611	GCST005447	Genome-wide genotyping array
2018-04-10	29084231	Davis JP	2017-10-30	PLoS Genet	www.ncbi.nlm.nih.gov/pubmed/29084231	Common, low-frequency, and rare genetic variants associated with lipoprotein subclasses and triglyceride measures in Finnish men from the METSIM study.	Total cholesterol levels in LDL	8,372 Finnish ancestry males	NA	19q13.32	19	44909976	APOE	APOE - APOC1	348	341		581	4271	rs1065853-?	rs1065853	0	1065853	non_coding_transcript_exon_variant	1	NR	5e-50	49.301		0.573	unit decrease	Illumina [15144991] (imputed)	N	low density lipoprotein cholesterol measurement	http://www.ebi.ac.uk/efo/EFO_0004611	GCST005447	Genome-wide genotyping array
2018-01-30	24699409	Prokopenko I	2014-04-03	PLoS Genet	www.ncbi.nlm.nih.gov/pubmed/24699409	A central role for GRB10 in regulation of islet function in man.	Insulin disposition index	up to 4,746 European individuals, up to 412 Old Order Amish (founder/genetic isolate) individuals	20,461 European individuals	11q14.3	11	92975544	MTNR1B	MTNR1B	NA	NA	4544	NA	NA	rs10830963-G	rs10830963	0	10830963	intron_variant	0	0.69	1e-31	31		0.19	[0.16-0.22] unit decrease	Affymetrix, Illumina [at least 1961018] (imputed)	N	disposition index measurement	http://www.ebi.ac.uk/efo/EFO_0006832	GCST005222	Genome-wide genotyping array
2018-01-30	24699409	Prokopenko I	2014-04-03	PLoS Genet	www.ncbi.nlm.nih.gov/pubmed/24699409	A central role for GRB10 in regulation of islet function in man.	Insulin levels	up to 4,483 European individuals, up to 441 Old Order Amish (founder/genetic isolate) individuals	20,792 European individuals	6p22.3	6	20664850	CDKAL1	CDKAL1	NA	NA	54901	NA	NA	rs742642-A	rs742642	0	742642	intron_variant	0	NR	8e-09	8.09691		0.12	[0.079-0.161] unit decrease	Affymetrix, Illumina [at least 1961018] (imputed)	N	insulin measurement	http://www.ebi.ac.uk/efo/EFO_0004467	GCST005220	Genome-wide genotyping array
2018-01-30	24699409	Prokopenko I	2014-04-03	PLoS Genet	www.ncbi.nlm.nih.gov/pubmed/24699409	A central role for GRB10 in regulation of islet function in man.	Incremental insulin	up to 4,447 European individuals, up to 411 Old Order Amish (founder/genetic isolate) individuals	20,706 European individuals	7p12.1	7	50690548	GRB10	GRB10	NA	NA	2887	NA	NA	rs933360-A	rs933360	0	933360	intron_variant	0	0.62	5e-09	8.30103		0.051	[0.034-0.068] unit decrease	NR [at least 1961018] (imputed)	N	insulin measurement	http://www.ebi.ac.uk/efo/EFO_0004467	GCST005219	Genome-wide genotyping array
2018-01-30	24699409	Prokopenko I	2014-04-03	PLoS Genet	www.ncbi.nlm.nih.gov/pubmed/24699409	A central role for GRB10 in regulation of islet function in man.	Incremental insulin	up to 4,447 European individuals, up to 411 Old Order Amish (founder/genetic isolate) individuals	20,706 European individuals	11q14.3	11	92975544	MTNR1B	MTNR1B	NA	NA	4544	NA	NA	rs10830963-G	rs10830963	0	10830963	intron_variant	0	0.69	3e-08	7.52288		0.089	[0.058-0.12] unit decrease	NR [at least 1961018] (imputed)	N	insulin measurement	http://www.ebi.ac.uk/efo/EFO_0004467	GCST005219	Genome-wide genotyping array
2018-01-30	24699409	Prokopenko I	2014-04-03	PLoS Genet	www.ncbi.nlm.nih.gov/pubmed/24699409	A central role for GRB10 in regulation of islet function in man.	Insulin levels adjusted for BMI	up to 4,409 European individuals, up to 411 Old Order Amish (founder/genetic isolate) individuals	18,535 European individuals	7p12.1	7	50690548	GRB10	GRB10	NA	NA	2887	NA	NA	rs933360-A	rs933360	0	933360	intron_variant	0	0.62	1e-09	9		0.055	[0.037-0.073] unit decrease	Affymetrix, Illumina [at least 1961018] (imputed)	N	insulin response measurement	http://www.ebi.ac.uk/efo/EFO_0008473	GCST005217	Genome-wide genotyping array
2018-01-30	24699409	Prokopenko I	2014-04-03	PLoS Genet	www.ncbi.nlm.nih.gov/pubmed/24699409	A central role for GRB10 in regulation of islet function in man.	Insulin levels adjusted for BMI	up to 4,409 European individuals, up to 411 Old Order Amish (founder/genetic isolate) individuals	18,535 European individuals	11q14.3	11	92975544	MTNR1B	MTNR1B	NA	NA	4544	NA	NA	rs10830963-G	rs10830963	0	10830963	intron_variant	0	0.69	3e-14	13.5229		0.12	[0.089-0.151] unit decrease	Affymetrix, Illumina [at least 1961018] (imputed)	N	insulin response measurement	http://www.ebi.ac.uk/efo/EFO_0008473	GCST005217	Genome-wide genotyping array
2018-01-30	24699409	Prokopenko I	2014-04-03	PLoS Genet	www.ncbi.nlm.nih.gov/pubmed/24699409	A central role for GRB10 in regulation of islet function in man.	Insulin levels adjusted for BMI	up to 4,409 European individuals, up to 411 Old Order Amish (founder/genetic isolate) individuals	18,535 European individuals	6p22.3	6	20664850	CDKAL1	CDKAL1	NA	NA	54901	NA	NA	rs742642-A	rs742642	0	742642	intron_variant	0	NR	4e-10	9.39794		0.13	[0.089-0.171] unit decrease	Affymetrix, Illumina [at least 1961018] (imputed)	N	insulin response measurement	http://www.ebi.ac.uk/efo/EFO_0008473	GCST005217	Genome-wide genotyping array
2018-06-06	29728394	Blauw LL	2018-05-01	Circ Genom Precis Med	www.ncbi.nlm.nih.gov/pubmed/29728394	CETP (Cholesteryl Ester Transfer Protein) Concentration: A Genome-Wide Association Study Followed by Mendelian Randomization on Coronary Artery Disease.	Cholesteryl ester transfer protein levels	4248 individuals	1458 individuals	16q13	16	56955678	CETP	HERPUD1 - CETP	9709	1071		11797	6245	rs247616-C	rs247616	0	247616	intergenic_variant	1	0.67	4e-100	99.3979		0.32	[0.29-0.35] ??g/mL increase	Illumina [NR] (imputed)	N	cholesteryl ester transfer protein measurement	http://www.ebi.ac.uk/efo/EFO_0009133	GCST005672	Genome-wide genotyping array
2018-06-06	29728394	Blauw LL	2018-05-01	Circ Genom Precis Med	www.ncbi.nlm.nih.gov/pubmed/29728394	CETP (Cholesteryl Ester Transfer Protein) Concentration: A Genome-Wide Association Study Followed by Mendelian Randomization on Coronary Artery Disease.	Cholesteryl ester transfer protein levels	4248 individuals	1458 individuals	16q13	16	56966973	CETP	CETP	NA	NA	1071	NA	NA	rs12720922-A	rs12720922	0	12720922	intron_variant	0	0.17	3e-74	73.5229		0.35	[0.31-0.39] ??g/mL increase	Illumina [NR] (imputed)	N	cholesteryl ester transfer protein measurement	http://www.ebi.ac.uk/efo/EFO_0009133	GCST005672	Genome-wide genotyping array
2018-04-10	29084231	Davis JP	2017-10-30	PLoS Genet	www.ncbi.nlm.nih.gov/pubmed/29084231	Common, low-frequency, and rare genetic variants associated with lipoprotein subclasses and triglyceride measures in Finnish men from the METSIM study.	Triglyceride levels in large VLDL	8,372 Finnish ancestry males	NA	19q13.32	19	46288677	HIF3A	IGFL1P2 - HIF3A	727704	64344		27816	8369	rs11671710-?	rs11671710	0	11671710	intergenic_variant	1	NR	1e-08	8	(conditioned on 885 SNPs)	0.2	unit decrease	Illumina [15144991] (imputed)	N	triglyceride measurement, very low density lipoprotein cholesterol measurement	http://www.ebi.ac.uk/efo/EFO_0004530, http://www.ebi.ac.uk/efo/EFO_0008317	GCST005460	Genome-wide genotyping array
2018-04-10	29084231	Davis JP	2017-10-30	PLoS Genet	www.ncbi.nlm.nih.gov/pubmed/29084231	Common, low-frequency, and rare genetic variants associated with lipoprotein subclasses and triglyceride measures in Finnish men from the METSIM study.	Triglyceride levels in large VLDL	8,372 Finnish ancestry males	NA	19q13.32	19	46291278	HIF3A	IGFL1P2 - HIF3A	727704	64344		30417	5768	rs142815467-?	rs142815467	0	142815467	regulatory_region_variant	1	NR	1e-08	8	(conditioned on 885 SNPs)	0.2	unit decrease	Illumina [15144991] (imputed)	N	triglyceride measurement, very low density lipoprotein cholesterol measurement	http://www.ebi.ac.uk/efo/EFO_0004530, http://www.ebi.ac.uk/efo/EFO_0008317	GCST005460	Genome-wide genotyping array
2018-04-10	29084231	Davis JP	2017-10-30	PLoS Genet	www.ncbi.nlm.nih.gov/pubmed/29084231	Common, low-frequency, and rare genetic variants associated with lipoprotein subclasses and triglyceride measures in Finnish men from the METSIM study.	Triglyceride levels in large VLDL	8,372 Finnish ancestry males	NA	19q13.32	19	46291810	HIF3A	IGFL1P2 - HIF3A	727704	64344		30949	5236	rs11671319-?	rs11671319	0	11671319	intergenic_variant	1	NR	2e-08	7.69897	(conditioned on 885 SNPs)	0.2	unit decrease	Illumina [15144991] (imputed)	N	triglyceride measurement, very low density lipoprotein cholesterol measurement	http://www.ebi.ac.uk/efo/EFO_0004530, http://www.ebi.ac.uk/efo/EFO_0008317	GCST005460	Genome-wide genotyping array
2018-04-10	29084231	Davis JP	2017-10-30	PLoS Genet	www.ncbi.nlm.nih.gov/pubmed/29084231	Common, low-frequency, and rare genetic variants associated with lipoprotein subclasses and triglyceride measures in Finnish men from the METSIM study.	Triglyceride levels in large VLDL	8,372 Finnish ancestry males	NA	19q13.32	19	46291852	HIF3A	IGFL1P2 - HIF3A	727704	64344		30991	5194	rs34128150-?	rs34128150	0	34128150	intergenic_variant	1	NR	1e-08	8	(conditioned on 885 SNPs)	0.2	unit decrease	Illumina [15144991] (imputed)	N	triglyceride measurement, very low density lipoprotein cholesterol measurement	http://www.ebi.ac.uk/efo/EFO_0004530, http://www.ebi.ac.uk/efo/EFO_0008317	GCST005460	Genome-wide genotyping array
2018-04-10	29084231	Davis JP	2017-10-30	PLoS Genet	www.ncbi.nlm.nih.gov/pubmed/29084231	Common, low-frequency, and rare genetic variants associated with lipoprotein subclasses and triglyceride measures in Finnish men from the METSIM study.	Triglyceride levels in large VLDL	8,372 Finnish ancestry males	NA	19q13.32	19	46291914	HIF3A	IGFL1P2 - HIF3A	727704	64344		31053	5132	rs11671360-?	rs11671360	0	11671360	intergenic_variant	1	NR	1e-08	8	(conditioned on 885 SNPs)	0.2	unit decrease	Illumina [15144991] (imputed)	N	triglyceride measurement, very low density lipoprotein cholesterol measurement	http://www.ebi.ac.uk/efo/EFO_0004530, http://www.ebi.ac.uk/efo/EFO_0008317	GCST005460	Genome-wide genotyping array
2018-04-10	29084231	Davis JP	2017-10-30	PLoS Genet	www.ncbi.nlm.nih.gov/pubmed/29084231	Common, low-frequency, and rare genetic variants associated with lipoprotein subclasses and triglyceride measures in Finnish men from the METSIM study.	Triglyceride levels in large VLDL	8,372 Finnish ancestry males	NA	19q13.32	19	46291989	HIF3A	IGFL1P2 - HIF3A	727704	64344		31128	5057	rs11667159-?	rs11667159	0	11667159	intergenic_variant	1	NR	1e-08	8	(conditioned on 885 SNPs)	0.2	unit decrease	Illumina [15144991] (imputed)	N	triglyceride measurement, very low density lipoprotein cholesterol measurement	http://www.ebi.ac.uk/efo/EFO_0004530, http://www.ebi.ac.uk/efo/EFO_0008317	GCST005460	Genome-wide genotyping array
2018-04-10	29084231	Davis JP	2017-10-30	PLoS Genet	www.ncbi.nlm.nih.gov/pubmed/29084231	Common, low-frequency, and rare genetic variants associated with lipoprotein subclasses and triglyceride measures in Finnish men from the METSIM study.	Triglyceride levels in large VLDL	8,372 Finnish ancestry males	NA	19q13.32	19	46292627	HIF3A	IGFL1P2 - HIF3A	727704	64344		31766	4419	rs7254961-?	rs7254961	0	7254961	intergenic_variant	1	NR	1e-08	8	(conditioned on 885 SNPs)	0.2	unit decrease	Illumina [15144991] (imputed)	N	triglyceride measurement, very low density lipoprotein cholesterol measurement	http://www.ebi.ac.uk/efo/EFO_0004530, http://www.ebi.ac.uk/efo/EFO_0008317	GCST005460	Genome-wide genotyping array
2018-04-10	29084231	Davis JP	2017-10-30	PLoS Genet	www.ncbi.nlm.nih.gov/pubmed/29084231	Common, low-frequency, and rare genetic variants associated with lipoprotein subclasses and triglyceride measures in Finnish men from the METSIM study.	Triglyceride levels in large VLDL	8,372 Finnish ancestry males	NA	19q13.32	19	46292776	HIF3A	IGFL1P2 - HIF3A	727704	64344		31915	4270	rs7256047-?	rs7256047	0	7256047	intergenic_variant	1	NR	1e-08	8	(conditioned on 885 SNPs)	0.2	unit decrease	Illumina [15144991] (imputed)	N	triglyceride measurement, very low density lipoprotein cholesterol measurement	http://www.ebi.ac.uk/efo/EFO_0004530, http://www.ebi.ac.uk/efo/EFO_0008317	GCST005460	Genome-wide genotyping array
2018-04-10	29084231	Davis JP	2017-10-30	PLoS Genet	www.ncbi.nlm.nih.gov/pubmed/29084231	Common, low-frequency, and rare genetic variants associated with lipoprotein subclasses and triglyceride measures in Finnish men from the METSIM study.	Triglyceride levels in large VLDL	8,372 Finnish ancestry males	NA	19q13.32	19	46292921	HIF3A	IGFL1P2 - HIF3A	727704	64344		32060	4125	rs11668290-?	rs11668290	0	11668290	intergenic_variant	1	NR	1e-08	8	(conditioned on 885 SNPs)	0.2	unit decrease	Illumina [15144991] (imputed)	N	triglyceride measurement, very low density lipoprotein cholesterol measurement	http://www.ebi.ac.uk/efo/EFO_0004530, http://www.ebi.ac.uk/efo/EFO_0008317	GCST005460	Genome-wide genotyping array
2018-04-10	29084231	Davis JP	2017-10-30	PLoS Genet	www.ncbi.nlm.nih.gov/pubmed/29084231	Common, low-frequency, and rare genetic variants associated with lipoprotein subclasses and triglyceride measures in Finnish men from the METSIM study.	Triglyceride levels in large VLDL	8,372 Finnish ancestry males	NA	19q13.32	19	46293161	HIF3A	IGFL1P2 - HIF3A	727704	64344		32300	3885	rs73059722-?	rs73059722	0	73059722	intergenic_variant	1	NR	1e-08	8	(conditioned on 885 SNPs)	0.2	unit decrease	Illumina [15144991] (imputed)	N	triglyceride measurement, very low density lipoprotein cholesterol measurement	http://www.ebi.ac.uk/efo/EFO_0004530, http://www.ebi.ac.uk/efo/EFO_0008317	GCST005460	Genome-wide genotyping array
2018-04-10	29084231	Davis JP	2017-10-30	PLoS Genet	www.ncbi.nlm.nih.gov/pubmed/29084231	Common, low-frequency, and rare genetic variants associated with lipoprotein subclasses and triglyceride measures in Finnish men from the METSIM study.	Triglyceride levels in large VLDL	8,372 Finnish ancestry males	NA	19q13.32	19	46293245	HIF3A	IGFL1P2 - HIF3A	727704	64344		32384	3801	rs73059723-?	rs73059723	0	73059723	intergenic_variant	1	NR	1e-08	8	(conditioned on 885 SNPs)	0.2	unit decrease	Illumina [15144991] (imputed)	N	triglyceride measurement, very low density lipoprotein cholesterol measurement	http://www.ebi.ac.uk/efo/EFO_0004530, http://www.ebi.ac.uk/efo/EFO_0008317	GCST005460	Genome-wide genotyping array
2018-04-10	29084231	Davis JP	2017-10-30	PLoS Genet	www.ncbi.nlm.nih.gov/pubmed/29084231	Common, low-frequency, and rare genetic variants associated with lipoprotein subclasses and triglyceride measures in Finnish men from the METSIM study.	Triglyceride levels in large VLDL	8,372 Finnish ancestry males	NA	19q13.32	19	46293510	HIF3A	IGFL1P2 - HIF3A	727704	64344		32649	3536	rs73059724-?	rs73059724	0	73059724	intergenic_variant	1	NR	1e-08	8	(conditioned on 885 SNPs)	0.2	unit decrease	Illumina [15144991] (imputed)	N	triglyceride measurement, very low density lipoprotein cholesterol measurement	http://www.ebi.ac.uk/efo/EFO_0004530, http://www.ebi.ac.uk/efo/EFO_0008317	GCST005460	Genome-wide genotyping array
2018-04-10	29084231	Davis JP	2017-10-30	PLoS Genet	www.ncbi.nlm.nih.gov/pubmed/29084231	Common, low-frequency, and rare genetic variants associated with lipoprotein subclasses and triglyceride measures in Finnish men from the METSIM study.	Triglyceride levels in large VLDL	8,372 Finnish ancestry males	NA	19q13.32	19	46293511	HIF3A	IGFL1P2 - HIF3A	727704	64344		32650	3535	rs73059725-?	rs73059725	0	73059725	intergenic_variant	1	NR	1e-08	8	(conditioned on 885 SNPs)	0.2	unit decrease	Illumina [15144991] (imputed)	N	triglyceride measurement, very low density lipoprotein cholesterol measurement	http://www.ebi.ac.uk/efo/EFO_0004530, http://www.ebi.ac.uk/efo/EFO_0008317	GCST005460	Genome-wide genotyping array
2018-04-10	29084231	Davis JP	2017-10-30	PLoS Genet	www.ncbi.nlm.nih.gov/pubmed/29084231	Common, low-frequency, and rare genetic variants associated with lipoprotein subclasses and triglyceride measures in Finnish men from the METSIM study.	Triglyceride levels in large VLDL	8,372 Finnish ancestry males	NA	19q13.32	19	46293937	HIF3A	IGFL1P2 - HIF3A	727704	64344		33076	3109	rs73059726-?	rs73059726	0	73059726	intergenic_variant	1	NR	1e-08	8	(conditioned on 885 SNPs)	0.2	unit decrease	Illumina [15144991] (imputed)	N	triglyceride measurement, very low density lipoprotein cholesterol measurement	http://www.ebi.ac.uk/efo/EFO_0004530, http://www.ebi.ac.uk/efo/EFO_0008317	GCST005460	Genome-wide genotyping array
2018-04-10	29084231	Davis JP	2017-10-30	PLoS Genet	www.ncbi.nlm.nih.gov/pubmed/29084231	Common, low-frequency, and rare genetic variants associated with lipoprotein subclasses and triglyceride measures in Finnish men from the METSIM study.	Triglyceride levels in large VLDL	8,372 Finnish ancestry males	NA	19q13.32	19	46293976	HIF3A	IGFL1P2 - HIF3A	727704	64344		33115	3070	rs141332218-?	rs141332218	0	141332218	intergenic_variant	1	NR	1e-08	8	(conditioned on 885 SNPs)	0.2	unit decrease	Illumina [15144991] (imputed)	N	triglyceride measurement, very low density lipoprotein cholesterol measurement	http://www.ebi.ac.uk/efo/EFO_0004530, http://www.ebi.ac.uk/efo/EFO_0008317	GCST005460	Genome-wide genotyping array
2018-04-10	29084231	Davis JP	2017-10-30	PLoS Genet	www.ncbi.nlm.nih.gov/pubmed/29084231	Common, low-frequency, and rare genetic variants associated with lipoprotein subclasses and triglyceride measures in Finnish men from the METSIM study.	Triglyceride levels in large VLDL	8,372 Finnish ancestry males	NA	19q13.32	19	46294033	HIF3A	IGFL1P2 - HIF3A	727704	64344		33172	3013	rs117366905-?	rs117366905	0	117366905	intergenic_variant	1	NR	1e-08	8	(conditioned on 885 SNPs)	0.2	unit decrease	Illumina [15144991] (imputed)	N	triglyceride measurement, very low density lipoprotein cholesterol measurement	http://www.ebi.ac.uk/efo/EFO_0004530, http://www.ebi.ac.uk/efo/EFO_0008317	GCST005460	Genome-wide genotyping array
2018-04-10	29084231	Davis JP	2017-10-30	PLoS Genet	www.ncbi.nlm.nih.gov/pubmed/29084231	Common, low-frequency, and rare genetic variants associated with lipoprotein subclasses and triglyceride measures in Finnish men from the METSIM study.	Triglyceride levels in large VLDL	8,372 Finnish ancestry males	NA	19q13.32	19	46294038	HIF3A	IGFL1P2 - HIF3A	727704	64344		33177	3008	rs117992292-?	rs117992292	0	117992292	intergenic_variant	1	NR	1e-08	8	(conditioned on 885 SNPs)	0.2	unit decrease	Illumina [15144991] (imputed)	N	triglyceride measurement, very low density lipoprotein cholesterol measurement	http://www.ebi.ac.uk/efo/EFO_0004530, http://www.ebi.ac.uk/efo/EFO_0008317	GCST005460	Genome-wide genotyping array
2018-04-10	29084231	Davis JP	2017-10-30	PLoS Genet	www.ncbi.nlm.nih.gov/pubmed/29084231	Common, low-frequency, and rare genetic variants associated with lipoprotein subclasses and triglyceride measures in Finnish men from the METSIM study.	Medium VLDL particle concentration	8,372 Finnish ancestry males	NA	19q13.32	19	46288677	HIF3A	IGFL1P2 - HIF3A	727704	64344		27816	8369	rs11671710-?	rs11671710	0	11671710	intergenic_variant	1	NR	6e-09	8.22185	(conditioned on 885 SNPs)	0.2	unit decrease	Illumina [15144991] (imputed)	N	very low density lipoprotein cholesterol measurement	http://www.ebi.ac.uk/efo/EFO_0008317	GCST005462	Genome-wide genotyping array
2018-04-10	29084231	Davis JP	2017-10-30	PLoS Genet	www.ncbi.nlm.nih.gov/pubmed/29084231	Common, low-frequency, and rare genetic variants associated with lipoprotein subclasses and triglyceride measures in Finnish men from the METSIM study.	Medium VLDL particle concentration	8,372 Finnish ancestry males	NA	19q13.32	19	46291278	HIF3A	IGFL1P2 - HIF3A	727704	64344		30417	5768	rs142815467-?	rs142815467	0	142815467	regulatory_region_variant	1	NR	6e-09	8.22185	(conditioned on 885 SNPs)	0.2	unit decrease	Illumina [15144991] (imputed)	N	very low density lipoprotein cholesterol measurement	http://www.ebi.ac.uk/efo/EFO_0008317	GCST005462	Genome-wide genotyping array
2018-04-10	29084231	Davis JP	2017-10-30	PLoS Genet	www.ncbi.nlm.nih.gov/pubmed/29084231	Common, low-frequency, and rare genetic variants associated with lipoprotein subclasses and triglyceride measures in Finnish men from the METSIM study.	Medium VLDL particle concentration	8,372 Finnish ancestry males	NA	19q13.32	19	46291810	HIF3A	IGFL1P2 - HIF3A	727704	64344		30949	5236	rs11671319-?	rs11671319	0	11671319	intergenic_variant	1	NR	9e-09	8.04576	(conditioned on 885 SNPs)	0.2	unit decrease	Illumina [15144991] (imputed)	N	very low density lipoprotein cholesterol measurement	http://www.ebi.ac.uk/efo/EFO_0008317	GCST005462	Genome-wide genotyping array
2018-04-10	29084231	Davis JP	2017-10-30	PLoS Genet	www.ncbi.nlm.nih.gov/pubmed/29084231	Common, low-frequency, and rare genetic variants associated with lipoprotein subclasses and triglyceride measures in Finnish men from the METSIM study.	Medium VLDL particle concentration	8,372 Finnish ancestry males	NA	19q13.32	19	46291852	HIF3A	IGFL1P2 - HIF3A	727704	64344		30991	5194	rs34128150-?	rs34128150	0	34128150	intergenic_variant	1	NR	6e-09	8.22185	(conditioned on 885 SNPs)	0.2	unit decrease	Illumina [15144991] (imputed)	N	very low density lipoprotein cholesterol measurement	http://www.ebi.ac.uk/efo/EFO_0008317	GCST005462	Genome-wide genotyping array
2018-04-10	29084231	Davis JP	2017-10-30	PLoS Genet	www.ncbi.nlm.nih.gov/pubmed/29084231	Common, low-frequency, and rare genetic variants associated with lipoprotein subclasses and triglyceride measures in Finnish men from the METSIM study.	Medium VLDL particle concentration	8,372 Finnish ancestry males	NA	19q13.32	19	46291914	HIF3A	IGFL1P2 - HIF3A	727704	64344		31053	5132	rs11671360-?	rs11671360	0	11671360	intergenic_variant	1	NR	6e-09	8.22185	(conditioned on 885 SNPs)	0.2	unit decrease	Illumina [15144991] (imputed)	N	very low density lipoprotein cholesterol measurement	http://www.ebi.ac.uk/efo/EFO_0008317	GCST005462	Genome-wide genotyping array
2018-04-10	29084231	Davis JP	2017-10-30	PLoS Genet	www.ncbi.nlm.nih.gov/pubmed/29084231	Common, low-frequency, and rare genetic variants associated with lipoprotein subclasses and triglyceride measures in Finnish men from the METSIM study.	Medium VLDL particle concentration	8,372 Finnish ancestry males	NA	19q13.32	19	46291989	HIF3A	IGFL1P2 - HIF3A	727704	64344		31128	5057	rs11667159-?	rs11667159	0	11667159	intergenic_variant	1	NR	6e-09	8.22185	(conditioned on 885 SNPs)	0.2	unit decrease	Illumina [15144991] (imputed)	N	very low density lipoprotein cholesterol measurement	http://www.ebi.ac.uk/efo/EFO_0008317	GCST005462	Genome-wide genotyping array
2018-04-10	29084231	Davis JP	2017-10-30	PLoS Genet	www.ncbi.nlm.nih.gov/pubmed/29084231	Common, low-frequency, and rare genetic variants associated with lipoprotein subclasses and triglyceride measures in Finnish men from the METSIM study.	Medium VLDL particle concentration	8,372 Finnish ancestry males	NA	19q13.32	19	46292627	HIF3A	IGFL1P2 - HIF3A	727704	64344		31766	4419	rs7254961-?	rs7254961	0	7254961	intergenic_variant	1	NR	6e-09	8.22185	(conditioned on 885 SNPs)	0.2	unit decrease	Illumina [15144991] (imputed)	N	very low density lipoprotein cholesterol measurement	http://www.ebi.ac.uk/efo/EFO_0008317	GCST005462	Genome-wide genotyping array
2018-04-10	29084231	Davis JP	2017-10-30	PLoS Genet	www.ncbi.nlm.nih.gov/pubmed/29084231	Common, low-frequency, and rare genetic variants associated with lipoprotein subclasses and triglyceride measures in Finnish men from the METSIM study.	Medium VLDL particle concentration	8,372 Finnish ancestry males	NA	19q13.32	19	46292776	HIF3A	IGFL1P2 - HIF3A	727704	64344		31915	4270	rs7256047-?	rs7256047	0	7256047	intergenic_variant	1	NR	6e-09	8.22185	(conditioned on 885 SNPs)	0.2	unit decrease	Illumina [15144991] (imputed)	N	very low density lipoprotein cholesterol measurement	http://www.ebi.ac.uk/efo/EFO_0008317	GCST005462	Genome-wide genotyping array
2018-04-10	29084231	Davis JP	2017-10-30	PLoS Genet	www.ncbi.nlm.nih.gov/pubmed/29084231	Common, low-frequency, and rare genetic variants associated with lipoprotein subclasses and triglyceride measures in Finnish men from the METSIM study.	Medium VLDL particle concentration	8,372 Finnish ancestry males	NA	19q13.32	19	46292921	HIF3A	IGFL1P2 - HIF3A	727704	64344		32060	4125	rs11668290-?	rs11668290	0	11668290	intergenic_variant	1	NR	6e-09	8.22185	(conditioned on 885 SNPs)	0.2	unit decrease	Illumina [15144991] (imputed)	N	very low density lipoprotein cholesterol measurement	http://www.ebi.ac.uk/efo/EFO_0008317	GCST005462	Genome-wide genotyping array
2018-04-10	29084231	Davis JP	2017-10-30	PLoS Genet	www.ncbi.nlm.nih.gov/pubmed/29084231	Common, low-frequency, and rare genetic variants associated with lipoprotein subclasses and triglyceride measures in Finnish men from the METSIM study.	Medium VLDL particle concentration	8,372 Finnish ancestry males	NA	19q13.32	19	46293161	HIF3A	IGFL1P2 - HIF3A	727704	64344		32300	3885	rs73059722-?	rs73059722	0	73059722	intergenic_variant	1	NR	6e-09	8.22185	(conditioned on 885 SNPs)	0.2	unit decrease	Illumina [15144991] (imputed)	N	very low density lipoprotein cholesterol measurement	http://www.ebi.ac.uk/efo/EFO_0008317	GCST005462	Genome-wide genotyping array
2018-04-10	29084231	Davis JP	2017-10-30	PLoS Genet	www.ncbi.nlm.nih.gov/pubmed/29084231	Common, low-frequency, and rare genetic variants associated with lipoprotein subclasses and triglyceride measures in Finnish men from the METSIM study.	Medium VLDL particle concentration	8,372 Finnish ancestry males	NA	19q13.32	19	46293245	HIF3A	IGFL1P2 - HIF3A	727704	64344		32384	3801	rs73059723-?	rs73059723	0	73059723	intergenic_variant	1	NR	6e-09	8.22185	(conditioned on 885 SNPs)	0.2	unit decrease	Illumina [15144991] (imputed)	N	very low density lipoprotein cholesterol measurement	http://www.ebi.ac.uk/efo/EFO_0008317	GCST005462	Genome-wide genotyping array
2018-04-10	29084231	Davis JP	2017-10-30	PLoS Genet	www.ncbi.nlm.nih.gov/pubmed/29084231	Common, low-frequency, and rare genetic variants associated with lipoprotein subclasses and triglyceride measures in Finnish men from the METSIM study.	Medium VLDL particle concentration	8,372 Finnish ancestry males	NA	19q13.32	19	46293510	HIF3A	IGFL1P2 - HIF3A	727704	64344		32649	3536	rs73059724-?	rs73059724	0	73059724	intergenic_variant	1	NR	6e-09	8.22185	(conditioned on 885 SNPs)	0.2	unit decrease	Illumina [15144991] (imputed)	N	very low density lipoprotein cholesterol measurement	http://www.ebi.ac.uk/efo/EFO_0008317	GCST005462	Genome-wide genotyping array
2018-04-10	29084231	Davis JP	2017-10-30	PLoS Genet	www.ncbi.nlm.nih.gov/pubmed/29084231	Common, low-frequency, and rare genetic variants associated with lipoprotein subclasses and triglyceride measures in Finnish men from the METSIM study.	Medium VLDL particle concentration	8,372 Finnish ancestry males	NA	19q13.32	19	46293511	HIF3A	IGFL1P2 - HIF3A	727704	64344		32650	3535	rs73059725-?	rs73059725	0	73059725	intergenic_variant	1	NR	6e-09	8.22185	(conditioned on 885 SNPs)	0.2	unit decrease	Illumina [15144991] (imputed)	N	very low density lipoprotein cholesterol measurement	http://www.ebi.ac.uk/efo/EFO_0008317	GCST005462	Genome-wide genotyping array
2018-04-10	29084231	Davis JP	2017-10-30	PLoS Genet	www.ncbi.nlm.nih.gov/pubmed/29084231	Common, low-frequency, and rare genetic variants associated with lipoprotein subclasses and triglyceride measures in Finnish men from the METSIM study.	Medium VLDL particle concentration	8,372 Finnish ancestry males	NA	19q13.32	19	46293937	HIF3A	IGFL1P2 - HIF3A	727704	64344		33076	3109	rs73059726-?	rs73059726	0	73059726	intergenic_variant	1	NR	6e-09	8.22185	(conditioned on 885 SNPs)	0.2	unit decrease	Illumina [15144991] (imputed)	N	very low density lipoprotein cholesterol measurement	http://www.ebi.ac.uk/efo/EFO_0008317	GCST005462	Genome-wide genotyping array
2018-04-10	29084231	Davis JP	2017-10-30	PLoS Genet	www.ncbi.nlm.nih.gov/pubmed/29084231	Common, low-frequency, and rare genetic variants associated with lipoprotein subclasses and triglyceride measures in Finnish men from the METSIM study.	Medium VLDL particle concentration	8,372 Finnish ancestry males	NA	19q13.32	19	46293976	HIF3A	IGFL1P2 - HIF3A	727704	64344		33115	3070	rs141332218-?	rs141332218	0	141332218	intergenic_variant	1	NR	6e-09	8.22185	(conditioned on 885 SNPs)	0.2	unit decrease	Illumina [15144991] (imputed)	N	very low density lipoprotein cholesterol measurement	http://www.ebi.ac.uk/efo/EFO_0008317	GCST005462	Genome-wide genotyping array
2018-04-10	29084231	Davis JP	2017-10-30	PLoS Genet	www.ncbi.nlm.nih.gov/pubmed/29084231	Common, low-frequency, and rare genetic variants associated with lipoprotein subclasses and triglyceride measures in Finnish men from the METSIM study.	Medium VLDL particle concentration	8,372 Finnish ancestry males	NA	19q13.32	19	46294033	HIF3A	IGFL1P2 - HIF3A	727704	64344		33172	3013	rs117366905-?	rs117366905	0	117366905	intergenic_variant	1	NR	6e-09	8.22185	(conditioned on 885 SNPs)	0.2	unit decrease	Illumina [15144991] (imputed)	N	very low density lipoprotein cholesterol measurement	http://www.ebi.ac.uk/efo/EFO_0008317	GCST005462	Genome-wide genotyping array
2018-04-10	29084231	Davis JP	2017-10-30	PLoS Genet	www.ncbi.nlm.nih.gov/pubmed/29084231	Common, low-frequency, and rare genetic variants associated with lipoprotein subclasses and triglyceride measures in Finnish men from the METSIM study.	Medium VLDL particle concentration	8,372 Finnish ancestry males	NA	19q13.32	19	46294038	HIF3A	IGFL1P2 - HIF3A	727704	64344		33177	3008	rs117992292-?	rs117992292	0	117992292	intergenic_variant	1	NR	6e-09	8.22185	(conditioned on 885 SNPs)	0.2	unit decrease	Illumina [15144991] (imputed)	N	very low density lipoprotein cholesterol measurement	http://www.ebi.ac.uk/efo/EFO_0008317	GCST005462	Genome-wide genotyping array
2018-04-10	29084231	Davis JP	2017-10-30	PLoS Genet	www.ncbi.nlm.nih.gov/pubmed/29084231	Common, low-frequency, and rare genetic variants associated with lipoprotein subclasses and triglyceride measures in Finnish men from the METSIM study.	Total cholesterol levels in medium VLDL	8,372 Finnish ancestry males	NA	19q13.32	19	46288677	HIF3A	IGFL1P2 - HIF3A	727704	64344		27816	8369	rs11671710-?	rs11671710	0	11671710	intergenic_variant	1	NR	4e-08	7.39794	(conditioned on 885 SNPs)	0.2	unit decrease	Illumina [15144991] (imputed)	N	very low density lipoprotein cholesterol measurement	http://www.ebi.ac.uk/efo/EFO_0008317	GCST005464	Genome-wide genotyping array
2018-04-10	29084231	Davis JP	2017-10-30	PLoS Genet	www.ncbi.nlm.nih.gov/pubmed/29084231	Common, low-frequency, and rare genetic variants associated with lipoprotein subclasses and triglyceride measures in Finnish men from the METSIM study.	Total cholesterol levels in medium VLDL	8,372 Finnish ancestry males	NA	19q13.32	19	46291278	HIF3A	IGFL1P2 - HIF3A	727704	64344		30417	5768	rs142815467-?	rs142815467	0	142815467	regulatory_region_variant	1	NR	4e-08	7.39794	(conditioned on 885 SNPs)	0.2	unit decrease	Illumina [15144991] (imputed)	N	very low density lipoprotein cholesterol measurement	http://www.ebi.ac.uk/efo/EFO_0008317	GCST005464	Genome-wide genotyping array
2018-04-10	29084231	Davis JP	2017-10-30	PLoS Genet	www.ncbi.nlm.nih.gov/pubmed/29084231	Common, low-frequency, and rare genetic variants associated with lipoprotein subclasses and triglyceride measures in Finnish men from the METSIM study.	Total cholesterol levels in medium VLDL	8,372 Finnish ancestry males	NA	19q13.32	19	46291852	HIF3A	IGFL1P2 - HIF3A	727704	64344		30991	5194	rs34128150-?	rs34128150	0	34128150	intergenic_variant	1	NR	4e-08	7.39794	(conditioned on 885 SNPs)	0.2	unit decrease	Illumina [15144991] (imputed)	N	very low density lipoprotein cholesterol measurement	http://www.ebi.ac.uk/efo/EFO_0008317	GCST005464	Genome-wide genotyping array
2018-04-10	29084231	Davis JP	2017-10-30	PLoS Genet	www.ncbi.nlm.nih.gov/pubmed/29084231	Common, low-frequency, and rare genetic variants associated with lipoprotein subclasses and triglyceride measures in Finnish men from the METSIM study.	Total cholesterol levels in medium VLDL	8,372 Finnish ancestry males	NA	19q13.32	19	46291914	HIF3A	IGFL1P2 - HIF3A	727704	64344		31053	5132	rs11671360-?	rs11671360	0	11671360	intergenic_variant	1	NR	4e-08	7.39794	(conditioned on 885 SNPs)	0.2	unit decrease	Illumina [15144991] (imputed)	N	very low density lipoprotein cholesterol measurement	http://www.ebi.ac.uk/efo/EFO_0008317	GCST005464	Genome-wide genotyping array
2018-04-10	29084231	Davis JP	2017-10-30	PLoS Genet	www.ncbi.nlm.nih.gov/pubmed/29084231	Common, low-frequency, and rare genetic variants associated with lipoprotein subclasses and triglyceride measures in Finnish men from the METSIM study.	Total cholesterol levels in medium VLDL	8,372 Finnish ancestry males	NA	19q13.32	19	46291989	HIF3A	IGFL1P2 - HIF3A	727704	64344		31128	5057	rs11667159-?	rs11667159	0	11667159	intergenic_variant	1	NR	4e-08	7.39794	(conditioned on 885 SNPs)	0.2	unit decrease	Illumina [15144991] (imputed)	N	very low density lipoprotein cholesterol measurement	http://www.ebi.ac.uk/efo/EFO_0008317	GCST005464	Genome-wide genotyping array
2018-04-10	29084231	Davis JP	2017-10-30	PLoS Genet	www.ncbi.nlm.nih.gov/pubmed/29084231	Common, low-frequency, and rare genetic variants associated with lipoprotein subclasses and triglyceride measures in Finnish men from the METSIM study.	Total cholesterol levels in medium VLDL	8,372 Finnish ancestry males	NA	19q13.32	19	46292627	HIF3A	IGFL1P2 - HIF3A	727704	64344		31766	4419	rs7254961-?	rs7254961	0	7254961	intergenic_variant	1	NR	4e-08	7.39794	(conditioned on 885 SNPs)	0.2	unit decrease	Illumina [15144991] (imputed)	N	very low density lipoprotein cholesterol measurement	http://www.ebi.ac.uk/efo/EFO_0008317	GCST005464	Genome-wide genotyping array
2018-04-10	29084231	Davis JP	2017-10-30	PLoS Genet	www.ncbi.nlm.nih.gov/pubmed/29084231	Common, low-frequency, and rare genetic variants associated with lipoprotein subclasses and triglyceride measures in Finnish men from the METSIM study.	Total cholesterol levels in medium VLDL	8,372 Finnish ancestry males	NA	19q13.32	19	46292776	HIF3A	IGFL1P2 - HIF3A	727704	64344		31915	4270	rs7256047-?	rs7256047	0	7256047	intergenic_variant	1	NR	4e-08	7.39794	(conditioned on 885 SNPs)	0.2	unit decrease	Illumina [15144991] (imputed)	N	very low density lipoprotein cholesterol measurement	http://www.ebi.ac.uk/efo/EFO_0008317	GCST005464	Genome-wide genotyping array
2018-04-10	29084231	Davis JP	2017-10-30	PLoS Genet	www.ncbi.nlm.nih.gov/pubmed/29084231	Common, low-frequency, and rare genetic variants associated with lipoprotein subclasses and triglyceride measures in Finnish men from the METSIM study.	Total cholesterol levels in medium VLDL	8,372 Finnish ancestry males	NA	19q13.32	19	46292921	HIF3A	IGFL1P2 - HIF3A	727704	64344		32060	4125	rs11668290-?	rs11668290	0	11668290	intergenic_variant	1	NR	4e-08	7.39794	(conditioned on 885 SNPs)	0.2	unit decrease	Illumina [15144991] (imputed)	N	very low density lipoprotein cholesterol measurement	http://www.ebi.ac.uk/efo/EFO_0008317	GCST005464	Genome-wide genotyping array
2018-04-10	29084231	Davis JP	2017-10-30	PLoS Genet	www.ncbi.nlm.nih.gov/pubmed/29084231	Common, low-frequency, and rare genetic variants associated with lipoprotein subclasses and triglyceride measures in Finnish men from the METSIM study.	Total cholesterol levels in medium VLDL	8,372 Finnish ancestry males	NA	19q13.32	19	46293161	HIF3A	IGFL1P2 - HIF3A	727704	64344		32300	3885	rs73059722-?	rs73059722	0	73059722	intergenic_variant	1	NR	4e-08	7.39794	(conditioned on 885 SNPs)	0.2	unit decrease	Illumina [15144991] (imputed)	N	very low density lipoprotein cholesterol measurement	http://www.ebi.ac.uk/efo/EFO_0008317	GCST005464	Genome-wide genotyping array
2018-04-10	29084231	Davis JP	2017-10-30	PLoS Genet	www.ncbi.nlm.nih.gov/pubmed/29084231	Common, low-frequency, and rare genetic variants associated with lipoprotein subclasses and triglyceride measures in Finnish men from the METSIM study.	Total cholesterol levels in medium VLDL	8,372 Finnish ancestry males	NA	19q13.32	19	46293245	HIF3A	IGFL1P2 - HIF3A	727704	64344		32384	3801	rs73059723-?	rs73059723	0	73059723	intergenic_variant	1	NR	4e-08	7.39794	(conditioned on 885 SNPs)	0.2	unit decrease	Illumina [15144991] (imputed)	N	very low density lipoprotein cholesterol measurement	http://www.ebi.ac.uk/efo/EFO_0008317	GCST005464	Genome-wide genotyping array
2018-04-10	29084231	Davis JP	2017-10-30	PLoS Genet	www.ncbi.nlm.nih.gov/pubmed/29084231	Common, low-frequency, and rare genetic variants associated with lipoprotein subclasses and triglyceride measures in Finnish men from the METSIM study.	Total cholesterol levels in medium VLDL	8,372 Finnish ancestry males	NA	19q13.32	19	46293510	HIF3A	IGFL1P2 - HIF3A	727704	64344		32649	3536	rs73059724-?	rs73059724	0	73059724	intergenic_variant	1	NR	4e-08	7.39794	(conditioned on 885 SNPs)	0.2	unit decrease	Illumina [15144991] (imputed)	N	very low density lipoprotein cholesterol measurement	http://www.ebi.ac.uk/efo/EFO_0008317	GCST005464	Genome-wide genotyping array
2018-04-10	29084231	Davis JP	2017-10-30	PLoS Genet	www.ncbi.nlm.nih.gov/pubmed/29084231	Common, low-frequency, and rare genetic variants associated with lipoprotein subclasses and triglyceride measures in Finnish men from the METSIM study.	Total cholesterol levels in medium VLDL	8,372 Finnish ancestry males	NA	19q13.32	19	46293511	HIF3A	IGFL1P2 - HIF3A	727704	64344		32650	3535	rs73059725-?	rs73059725	0	73059725	intergenic_variant	1	NR	4e-08	7.39794	(conditioned on 885 SNPs)	0.2	unit decrease	Illumina [15144991] (imputed)	N	very low density lipoprotein cholesterol measurement	http://www.ebi.ac.uk/efo/EFO_0008317	GCST005464	Genome-wide genotyping array
2018-04-10	29084231	Davis JP	2017-10-30	PLoS Genet	www.ncbi.nlm.nih.gov/pubmed/29084231	Common, low-frequency, and rare genetic variants associated with lipoprotein subclasses and triglyceride measures in Finnish men from the METSIM study.	Total cholesterol levels in medium VLDL	8,372 Finnish ancestry males	NA	19q13.32	19	46293937	HIF3A	IGFL1P2 - HIF3A	727704	64344		33076	3109	rs73059726-?	rs73059726	0	73059726	intergenic_variant	1	NR	4e-08	7.39794	(conditioned on 885 SNPs)	0.2	unit decrease	Illumina [15144991] (imputed)	N	very low density lipoprotein cholesterol measurement	http://www.ebi.ac.uk/efo/EFO_0008317	GCST005464	Genome-wide genotyping array
2018-04-10	29084231	Davis JP	2017-10-30	PLoS Genet	www.ncbi.nlm.nih.gov/pubmed/29084231	Common, low-frequency, and rare genetic variants associated with lipoprotein subclasses and triglyceride measures in Finnish men from the METSIM study.	Total cholesterol levels in medium VLDL	8,372 Finnish ancestry males	NA	19q13.32	19	46293976	HIF3A	IGFL1P2 - HIF3A	727704	64344		33115	3070	rs141332218-?	rs141332218	0	141332218	intergenic_variant	1	NR	4e-08	7.39794	(conditioned on 885 SNPs)	0.2	unit decrease	Illumina [15144991] (imputed)	N	very low density lipoprotein cholesterol measurement	http://www.ebi.ac.uk/efo/EFO_0008317	GCST005464	Genome-wide genotyping array
2018-04-10	29084231	Davis JP	2017-10-30	PLoS Genet	www.ncbi.nlm.nih.gov/pubmed/29084231	Common, low-frequency, and rare genetic variants associated with lipoprotein subclasses and triglyceride measures in Finnish men from the METSIM study.	Total cholesterol levels in medium VLDL	8,372 Finnish ancestry males	NA	19q13.32	19	46294033	HIF3A	IGFL1P2 - HIF3A	727704	64344		33172	3013	rs117366905-?	rs117366905	0	117366905	intergenic_variant	1	NR	4e-08	7.39794	(conditioned on 885 SNPs)	0.2	unit decrease	Illumina [15144991] (imputed)	N	very low density lipoprotein cholesterol measurement	http://www.ebi.ac.uk/efo/EFO_0008317	GCST005464	Genome-wide genotyping array
2018-04-10	29084231	Davis JP	2017-10-30	PLoS Genet	www.ncbi.nlm.nih.gov/pubmed/29084231	Common, low-frequency, and rare genetic variants associated with lipoprotein subclasses and triglyceride measures in Finnish men from the METSIM study.	Total cholesterol levels in medium VLDL	8,372 Finnish ancestry males	NA	19q13.32	19	46294038	HIF3A	IGFL1P2 - HIF3A	727704	64344		33177	3008	rs117992292-?	rs117992292	0	117992292	intergenic_variant	1	NR	4e-08	7.39794	(conditioned on 885 SNPs)	0.2	unit decrease	Illumina [15144991] (imputed)	N	very low density lipoprotein cholesterol measurement	http://www.ebi.ac.uk/efo/EFO_0008317	GCST005464	Genome-wide genotyping array
2018-04-10	29084231	Davis JP	2017-10-30	PLoS Genet	www.ncbi.nlm.nih.gov/pubmed/29084231	Common, low-frequency, and rare genetic variants associated with lipoprotein subclasses and triglyceride measures in Finnish men from the METSIM study.	Free cholesterol levels in medium VLDL	8,372 Finnish ancestry males	NA	19q13.32	19	46288677	HIF3A	IGFL1P2 - HIF3A	727704	64344		27816	8369	rs11671710-?	rs11671710	0	11671710	intergenic_variant	1	NR	2e-08	7.69897	(conditioned on 885 SNPs)	0.2	unit decrease	Illumina [15144991] (imputed)	N	free cholesterol measurement, very low density lipoprotein cholesterol measurement	http://www.ebi.ac.uk/efo/EFO_0008591, http://www.ebi.ac.uk/efo/EFO_0008317	GCST005466	Genome-wide genotyping array
2018-04-10	29084231	Davis JP	2017-10-30	PLoS Genet	www.ncbi.nlm.nih.gov/pubmed/29084231	Common, low-frequency, and rare genetic variants associated with lipoprotein subclasses and triglyceride measures in Finnish men from the METSIM study.	Free cholesterol levels in medium VLDL	8,372 Finnish ancestry males	NA	19q13.32	19	46291278	HIF3A	IGFL1P2 - HIF3A	727704	64344		30417	5768	rs142815467-?	rs142815467	0	142815467	regulatory_region_variant	1	NR	2e-08	7.69897	(conditioned on 885 SNPs)	0.2	unit decrease	Illumina [15144991] (imputed)	N	free cholesterol measurement, very low density lipoprotein cholesterol measurement	http://www.ebi.ac.uk/efo/EFO_0008591, http://www.ebi.ac.uk/efo/EFO_0008317	GCST005466	Genome-wide genotyping array
2018-04-10	29084231	Davis JP	2017-10-30	PLoS Genet	www.ncbi.nlm.nih.gov/pubmed/29084231	Common, low-frequency, and rare genetic variants associated with lipoprotein subclasses and triglyceride measures in Finnish men from the METSIM study.	Free cholesterol levels in medium VLDL	8,372 Finnish ancestry males	NA	19q13.32	19	46291810	HIF3A	IGFL1P2 - HIF3A	727704	64344		30949	5236	rs11671319-?	rs11671319	0	11671319	intergenic_variant	1	NR	3e-08	7.52288	(conditioned on 885 SNPs)	0.2	unit decrease	Illumina [15144991] (imputed)	N	free cholesterol measurement, very low density lipoprotein cholesterol measurement	http://www.ebi.ac.uk/efo/EFO_0008591, http://www.ebi.ac.uk/efo/EFO_0008317	GCST005466	Genome-wide genotyping array
2018-04-10	29084231	Davis JP	2017-10-30	PLoS Genet	www.ncbi.nlm.nih.gov/pubmed/29084231	Common, low-frequency, and rare genetic variants associated with lipoprotein subclasses and triglyceride measures in Finnish men from the METSIM study.	Free cholesterol levels in medium VLDL	8,372 Finnish ancestry males	NA	19q13.32	19	46291852	HIF3A	IGFL1P2 - HIF3A	727704	64344		30991	5194	rs34128150-?	rs34128150	0	34128150	intergenic_variant	1	NR	2e-08	7.69897	(conditioned on 885 SNPs)	0.2	unit decrease	Illumina [15144991] (imputed)	N	free cholesterol measurement, very low density lipoprotein cholesterol measurement	http://www.ebi.ac.uk/efo/EFO_0008591, http://www.ebi.ac.uk/efo/EFO_0008317	GCST005466	Genome-wide genotyping array
2018-04-10	29084231	Davis JP	2017-10-30	PLoS Genet	www.ncbi.nlm.nih.gov/pubmed/29084231	Common, low-frequency, and rare genetic variants associated with lipoprotein subclasses and triglyceride measures in Finnish men from the METSIM study.	Free cholesterol levels in medium VLDL	8,372 Finnish ancestry males	NA	19q13.32	19	46291914	HIF3A	IGFL1P2 - HIF3A	727704	64344		31053	5132	rs11671360-?	rs11671360	0	11671360	intergenic_variant	1	NR	2e-08	7.69897	(conditioned on 885 SNPs)	0.2	unit decrease	Illumina [15144991] (imputed)	N	free cholesterol measurement, very low density lipoprotein cholesterol measurement	http://www.ebi.ac.uk/efo/EFO_0008591, http://www.ebi.ac.uk/efo/EFO_0008317	GCST005466	Genome-wide genotyping array
2018-04-10	29084231	Davis JP	2017-10-30	PLoS Genet	www.ncbi.nlm.nih.gov/pubmed/29084231	Common, low-frequency, and rare genetic variants associated with lipoprotein subclasses and triglyceride measures in Finnish men from the METSIM study.	Free cholesterol levels in medium VLDL	8,372 Finnish ancestry males	NA	19q13.32	19	46291989	HIF3A	IGFL1P2 - HIF3A	727704	64344		31128	5057	rs11667159-?	rs11667159	0	11667159	intergenic_variant	1	NR	2e-08	7.69897	(conditioned on 885 SNPs)	0.2	unit decrease	Illumina [15144991] (imputed)	N	free cholesterol measurement, very low density lipoprotein cholesterol measurement	http://www.ebi.ac.uk/efo/EFO_0008591, http://www.ebi.ac.uk/efo/EFO_0008317	GCST005466	Genome-wide genotyping array
2018-04-10	29084231	Davis JP	2017-10-30	PLoS Genet	www.ncbi.nlm.nih.gov/pubmed/29084231	Common, low-frequency, and rare genetic variants associated with lipoprotein subclasses and triglyceride measures in Finnish men from the METSIM study.	Free cholesterol levels in medium VLDL	8,372 Finnish ancestry males	NA	19q13.32	19	46292627	HIF3A	IGFL1P2 - HIF3A	727704	64344		31766	4419	rs7254961-?	rs7254961	0	7254961	intergenic_variant	1	NR	2e-08	7.69897	(conditioned on 885 SNPs)	0.2	unit decrease	Illumina [15144991] (imputed)	N	free cholesterol measurement, very low density lipoprotein cholesterol measurement	http://www.ebi.ac.uk/efo/EFO_0008591, http://www.ebi.ac.uk/efo/EFO_0008317	GCST005466	Genome-wide genotyping array
2018-04-10	29084231	Davis JP	2017-10-30	PLoS Genet	www.ncbi.nlm.nih.gov/pubmed/29084231	Common, low-frequency, and rare genetic variants associated with lipoprotein subclasses and triglyceride measures in Finnish men from the METSIM study.	Free cholesterol levels in medium VLDL	8,372 Finnish ancestry males	NA	19q13.32	19	46292776	HIF3A	IGFL1P2 - HIF3A	727704	64344		31915	4270	rs7256047-?	rs7256047	0	7256047	intergenic_variant	1	NR	2e-08	7.69897	(conditioned on 885 SNPs)	0.2	unit decrease	Illumina [15144991] (imputed)	N	free cholesterol measurement, very low density lipoprotein cholesterol measurement	http://www.ebi.ac.uk/efo/EFO_0008591, http://www.ebi.ac.uk/efo/EFO_0008317	GCST005466	Genome-wide genotyping array
2018-04-10	29084231	Davis JP	2017-10-30	PLoS Genet	www.ncbi.nlm.nih.gov/pubmed/29084231	Common, low-frequency, and rare genetic variants associated with lipoprotein subclasses and triglyceride measures in Finnish men from the METSIM study.	Free cholesterol levels in medium VLDL	8,372 Finnish ancestry males	NA	19q13.32	19	46292921	HIF3A	IGFL1P2 - HIF3A	727704	64344		32060	4125	rs11668290-?	rs11668290	0	11668290	intergenic_variant	1	NR	2e-08	7.69897	(conditioned on 885 SNPs)	0.2	unit decrease	Illumina [15144991] (imputed)	N	free cholesterol measurement, very low density lipoprotein cholesterol measurement	http://www.ebi.ac.uk/efo/EFO_0008591, http://www.ebi.ac.uk/efo/EFO_0008317	GCST005466	Genome-wide genotyping array
2018-04-10	29084231	Davis JP	2017-10-30	PLoS Genet	www.ncbi.nlm.nih.gov/pubmed/29084231	Common, low-frequency, and rare genetic variants associated with lipoprotein subclasses and triglyceride measures in Finnish men from the METSIM study.	Free cholesterol levels in medium VLDL	8,372 Finnish ancestry males	NA	19q13.32	19	46293161	HIF3A	IGFL1P2 - HIF3A	727704	64344		32300	3885	rs73059722-?	rs73059722	0	73059722	intergenic_variant	1	NR	2e-08	7.69897	(conditioned on 885 SNPs)	0.2	unit decrease	Illumina [15144991] (imputed)	N	free cholesterol measurement, very low density lipoprotein cholesterol measurement	http://www.ebi.ac.uk/efo/EFO_0008591, http://www.ebi.ac.uk/efo/EFO_0008317	GCST005466	Genome-wide genotyping array
2018-04-10	29084231	Davis JP	2017-10-30	PLoS Genet	www.ncbi.nlm.nih.gov/pubmed/29084231	Common, low-frequency, and rare genetic variants associated with lipoprotein subclasses and triglyceride measures in Finnish men from the METSIM study.	Free cholesterol levels in medium VLDL	8,372 Finnish ancestry males	NA	19q13.32	19	46293245	HIF3A	IGFL1P2 - HIF3A	727704	64344		32384	3801	rs73059723-?	rs73059723	0	73059723	intergenic_variant	1	NR	2e-08	7.69897	(conditioned on 885 SNPs)	0.2	unit decrease	Illumina [15144991] (imputed)	N	free cholesterol measurement, very low density lipoprotein cholesterol measurement	http://www.ebi.ac.uk/efo/EFO_0008591, http://www.ebi.ac.uk/efo/EFO_0008317	GCST005466	Genome-wide genotyping array
2018-04-10	29084231	Davis JP	2017-10-30	PLoS Genet	www.ncbi.nlm.nih.gov/pubmed/29084231	Common, low-frequency, and rare genetic variants associated with lipoprotein subclasses and triglyceride measures in Finnish men from the METSIM study.	Free cholesterol levels in medium VLDL	8,372 Finnish ancestry males	NA	19q13.32	19	46293510	HIF3A	IGFL1P2 - HIF3A	727704	64344		32649	3536	rs73059724-?	rs73059724	0	73059724	intergenic_variant	1	NR	2e-08	7.69897	(conditioned on 885 SNPs)	0.2	unit decrease	Illumina [15144991] (imputed)	N	free cholesterol measurement, very low density lipoprotein cholesterol measurement	http://www.ebi.ac.uk/efo/EFO_0008591, http://www.ebi.ac.uk/efo/EFO_0008317	GCST005466	Genome-wide genotyping array
2018-04-10	29084231	Davis JP	2017-10-30	PLoS Genet	www.ncbi.nlm.nih.gov/pubmed/29084231	Common, low-frequency, and rare genetic variants associated with lipoprotein subclasses and triglyceride measures in Finnish men from the METSIM study.	Free cholesterol levels in medium VLDL	8,372 Finnish ancestry males	NA	19q13.32	19	46293511	HIF3A	IGFL1P2 - HIF3A	727704	64344		32650	3535	rs73059725-?	rs73059725	0	73059725	intergenic_variant	1	NR	2e-08	7.69897	(conditioned on 885 SNPs)	0.2	unit decrease	Illumina [15144991] (imputed)	N	free cholesterol measurement, very low density lipoprotein cholesterol measurement	http://www.ebi.ac.uk/efo/EFO_0008591, http://www.ebi.ac.uk/efo/EFO_0008317	GCST005466	Genome-wide genotyping array
2018-04-10	29084231	Davis JP	2017-10-30	PLoS Genet	www.ncbi.nlm.nih.gov/pubmed/29084231	Common, low-frequency, and rare genetic variants associated with lipoprotein subclasses and triglyceride measures in Finnish men from the METSIM study.	Free cholesterol levels in medium VLDL	8,372 Finnish ancestry males	NA	19q13.32	19	46293937	HIF3A	IGFL1P2 - HIF3A	727704	64344		33076	3109	rs73059726-?	rs73059726	0	73059726	intergenic_variant	1	NR	2e-08	7.69897	(conditioned on 885 SNPs)	0.2	unit decrease	Illumina [15144991] (imputed)	N	free cholesterol measurement, very low density lipoprotein cholesterol measurement	http://www.ebi.ac.uk/efo/EFO_0008591, http://www.ebi.ac.uk/efo/EFO_0008317	GCST005466	Genome-wide genotyping array
2018-04-10	29084231	Davis JP	2017-10-30	PLoS Genet	www.ncbi.nlm.nih.gov/pubmed/29084231	Common, low-frequency, and rare genetic variants associated with lipoprotein subclasses and triglyceride measures in Finnish men from the METSIM study.	Free cholesterol levels in medium VLDL	8,372 Finnish ancestry males	NA	19q13.32	19	46293976	HIF3A	IGFL1P2 - HIF3A	727704	64344		33115	3070	rs141332218-?	rs141332218	0	141332218	intergenic_variant	1	NR	2e-08	7.69897	(conditioned on 885 SNPs)	0.2	unit decrease	Illumina [15144991] (imputed)	N	free cholesterol measurement, very low density lipoprotein cholesterol measurement	http://www.ebi.ac.uk/efo/EFO_0008591, http://www.ebi.ac.uk/efo/EFO_0008317	GCST005466	Genome-wide genotyping array
2018-04-10	29084231	Davis JP	2017-10-30	PLoS Genet	www.ncbi.nlm.nih.gov/pubmed/29084231	Common, low-frequency, and rare genetic variants associated with lipoprotein subclasses and triglyceride measures in Finnish men from the METSIM study.	Free cholesterol levels in medium VLDL	8,372 Finnish ancestry males	NA	19q13.32	19	46294033	HIF3A	IGFL1P2 - HIF3A	727704	64344		33172	3013	rs117366905-?	rs117366905	0	117366905	intergenic_variant	1	NR	2e-08	7.69897	(conditioned on 885 SNPs)	0.2	unit decrease	Illumina [15144991] (imputed)	N	free cholesterol measurement, very low density lipoprotein cholesterol measurement	http://www.ebi.ac.uk/efo/EFO_0008591, http://www.ebi.ac.uk/efo/EFO_0008317	GCST005466	Genome-wide genotyping array
2018-04-10	29084231	Davis JP	2017-10-30	PLoS Genet	www.ncbi.nlm.nih.gov/pubmed/29084231	Common, low-frequency, and rare genetic variants associated with lipoprotein subclasses and triglyceride measures in Finnish men from the METSIM study.	Free cholesterol levels in medium VLDL	8,372 Finnish ancestry males	NA	19q13.32	19	46294038	HIF3A	IGFL1P2 - HIF3A	727704	64344		33177	3008	rs117992292-?	rs117992292	0	117992292	intergenic_variant	1	NR	2e-08	7.69897	(conditioned on 885 SNPs)	0.2	unit decrease	Illumina [15144991] (imputed)	N	free cholesterol measurement, very low density lipoprotein cholesterol measurement	http://www.ebi.ac.uk/efo/EFO_0008591, http://www.ebi.ac.uk/efo/EFO_0008317	GCST005466	Genome-wide genotyping array
2018-04-10	29084231	Davis JP	2017-10-30	PLoS Genet	www.ncbi.nlm.nih.gov/pubmed/29084231	Common, low-frequency, and rare genetic variants associated with lipoprotein subclasses and triglyceride measures in Finnish men from the METSIM study.	Triglyceride levels in medium VLDL	8,372 Finnish ancestry males	NA	19q13.32	19	46282441	HIF3A	IGFL1P2 - HIF3A	727704	64344		21580	14605	rs80095739-?	rs80095739	0	80095739	regulatory_region_variant	1	NR	4e-08	7.39794	(conditioned on 885 SNPs)	0.2	unit decrease	Illumina [15144991] (imputed)	N	triglyceride measurement, very low density lipoprotein cholesterol measurement	http://www.ebi.ac.uk/efo/EFO_0004530, http://www.ebi.ac.uk/efo/EFO_0008317	GCST005467	Genome-wide genotyping array
2018-04-10	29084231	Davis JP	2017-10-30	PLoS Genet	www.ncbi.nlm.nih.gov/pubmed/29084231	Common, low-frequency, and rare genetic variants associated with lipoprotein subclasses and triglyceride measures in Finnish men from the METSIM study.	Triglyceride levels in medium VLDL	8,372 Finnish ancestry males	NA	19q13.32	19	46288677	HIF3A	IGFL1P2 - HIF3A	727704	64344		27816	8369	rs11671710-?	rs11671710	0	11671710	intergenic_variant	1	NR	4e-09	8.39794	(conditioned on 885 SNPs)	0.2	unit decrease	Illumina [15144991] (imputed)	N	triglyceride measurement, very low density lipoprotein cholesterol measurement	http://www.ebi.ac.uk/efo/EFO_0004530, http://www.ebi.ac.uk/efo/EFO_0008317	GCST005467	Genome-wide genotyping array
2018-04-10	29084231	Davis JP	2017-10-30	PLoS Genet	www.ncbi.nlm.nih.gov/pubmed/29084231	Common, low-frequency, and rare genetic variants associated with lipoprotein subclasses and triglyceride measures in Finnish men from the METSIM study.	Triglyceride levels in medium VLDL	8,372 Finnish ancestry males	NA	19q13.32	19	46291278	HIF3A	IGFL1P2 - HIF3A	727704	64344		30417	5768	rs142815467-?	rs142815467	0	142815467	regulatory_region_variant	1	NR	4e-09	8.39794	(conditioned on 885 SNPs)	0.2	unit decrease	Illumina [15144991] (imputed)	N	triglyceride measurement, very low density lipoprotein cholesterol measurement	http://www.ebi.ac.uk/efo/EFO_0004530, http://www.ebi.ac.uk/efo/EFO_0008317	GCST005467	Genome-wide genotyping array
2018-04-10	29084231	Davis JP	2017-10-30	PLoS Genet	www.ncbi.nlm.nih.gov/pubmed/29084231	Common, low-frequency, and rare genetic variants associated with lipoprotein subclasses and triglyceride measures in Finnish men from the METSIM study.	Triglyceride levels in medium VLDL	8,372 Finnish ancestry males	NA	19q13.32	19	46291810	HIF3A	IGFL1P2 - HIF3A	727704	64344		30949	5236	rs11671319-?	rs11671319	0	11671319	intergenic_variant	1	NR	6e-09	8.22185	(conditioned on 885 SNPs)	0.2	unit decrease	Illumina [15144991] (imputed)	N	triglyceride measurement, very low density lipoprotein cholesterol measurement	http://www.ebi.ac.uk/efo/EFO_0004530, http://www.ebi.ac.uk/efo/EFO_0008317	GCST005467	Genome-wide genotyping array
2018-04-10	29084231	Davis JP	2017-10-30	PLoS Genet	www.ncbi.nlm.nih.gov/pubmed/29084231	Common, low-frequency, and rare genetic variants associated with lipoprotein subclasses and triglyceride measures in Finnish men from the METSIM study.	Triglyceride levels in medium VLDL	8,372 Finnish ancestry males	NA	19q13.32	19	46291852	HIF3A	IGFL1P2 - HIF3A	727704	64344		30991	5194	rs34128150-?	rs34128150	0	34128150	intergenic_variant	1	NR	4e-09	8.39794	(conditioned on 885 SNPs)	0.2	unit decrease	Illumina [15144991] (imputed)	N	triglyceride measurement, very low density lipoprotein cholesterol measurement	http://www.ebi.ac.uk/efo/EFO_0004530, http://www.ebi.ac.uk/efo/EFO_0008317	GCST005467	Genome-wide genotyping array
2018-04-10	29084231	Davis JP	2017-10-30	PLoS Genet	www.ncbi.nlm.nih.gov/pubmed/29084231	Common, low-frequency, and rare genetic variants associated with lipoprotein subclasses and triglyceride measures in Finnish men from the METSIM study.	Triglyceride levels in medium VLDL	8,372 Finnish ancestry males	NA	19q13.32	19	46291914	HIF3A	IGFL1P2 - HIF3A	727704	64344		31053	5132	rs11671360-?	rs11671360	0	11671360	intergenic_variant	1	NR	4e-09	8.39794	(conditioned on 885 SNPs)	0.2	unit decrease	Illumina [15144991] (imputed)	N	triglyceride measurement, very low density lipoprotein cholesterol measurement	http://www.ebi.ac.uk/efo/EFO_0004530, http://www.ebi.ac.uk/efo/EFO_0008317	GCST005467	Genome-wide genotyping array
2018-04-10	29084231	Davis JP	2017-10-30	PLoS Genet	www.ncbi.nlm.nih.gov/pubmed/29084231	Common, low-frequency, and rare genetic variants associated with lipoprotein subclasses and triglyceride measures in Finnish men from the METSIM study.	Triglyceride levels in medium VLDL	8,372 Finnish ancestry males	NA	19q13.32	19	46291989	HIF3A	IGFL1P2 - HIF3A	727704	64344		31128	5057	rs11667159-?	rs11667159	0	11667159	intergenic_variant	1	NR	4e-09	8.39794	(conditioned on 885 SNPs)	0.2	unit decrease	Illumina [15144991] (imputed)	N	triglyceride measurement, very low density lipoprotein cholesterol measurement	http://www.ebi.ac.uk/efo/EFO_0004530, http://www.ebi.ac.uk/efo/EFO_0008317	GCST005467	Genome-wide genotyping array
2018-04-10	29084231	Davis JP	2017-10-30	PLoS Genet	www.ncbi.nlm.nih.gov/pubmed/29084231	Common, low-frequency, and rare genetic variants associated with lipoprotein subclasses and triglyceride measures in Finnish men from the METSIM study.	Triglyceride levels in medium VLDL	8,372 Finnish ancestry males	NA	19q13.32	19	46292627	HIF3A	IGFL1P2 - HIF3A	727704	64344		31766	4419	rs7254961-?	rs7254961	0	7254961	intergenic_variant	1	NR	4e-09	8.39794	(conditioned on 885 SNPs)	0.2	unit decrease	Illumina [15144991] (imputed)	N	triglyceride measurement, very low density lipoprotein cholesterol measurement	http://www.ebi.ac.uk/efo/EFO_0004530, http://www.ebi.ac.uk/efo/EFO_0008317	GCST005467	Genome-wide genotyping array
2018-04-10	29084231	Davis JP	2017-10-30	PLoS Genet	www.ncbi.nlm.nih.gov/pubmed/29084231	Common, low-frequency, and rare genetic variants associated with lipoprotein subclasses and triglyceride measures in Finnish men from the METSIM study.	Triglyceride levels in medium VLDL	8,372 Finnish ancestry males	NA	19q13.32	19	46292776	HIF3A	IGFL1P2 - HIF3A	727704	64344		31915	4270	rs7256047-?	rs7256047	0	7256047	intergenic_variant	1	NR	4e-09	8.39794	(conditioned on 885 SNPs)	0.2	unit decrease	Illumina [15144991] (imputed)	N	triglyceride measurement, very low density lipoprotein cholesterol measurement	http://www.ebi.ac.uk/efo/EFO_0004530, http://www.ebi.ac.uk/efo/EFO_0008317	GCST005467	Genome-wide genotyping array
2018-04-10	29084231	Davis JP	2017-10-30	PLoS Genet	www.ncbi.nlm.nih.gov/pubmed/29084231	Common, low-frequency, and rare genetic variants associated with lipoprotein subclasses and triglyceride measures in Finnish men from the METSIM study.	Triglyceride levels in medium VLDL	8,372 Finnish ancestry males	NA	19q13.32	19	46292921	HIF3A	IGFL1P2 - HIF3A	727704	64344		32060	4125	rs11668290-?	rs11668290	0	11668290	intergenic_variant	1	NR	4e-09	8.39794	(conditioned on 885 SNPs)	0.2	unit decrease	Illumina [15144991] (imputed)	N	triglyceride measurement, very low density lipoprotein cholesterol measurement	http://www.ebi.ac.uk/efo/EFO_0004530, http://www.ebi.ac.uk/efo/EFO_0008317	GCST005467	Genome-wide genotyping array
2018-04-10	29084231	Davis JP	2017-10-30	PLoS Genet	www.ncbi.nlm.nih.gov/pubmed/29084231	Common, low-frequency, and rare genetic variants associated with lipoprotein subclasses and triglyceride measures in Finnish men from the METSIM study.	Triglyceride levels in medium VLDL	8,372 Finnish ancestry males	NA	19q13.32	19	46293161	HIF3A	IGFL1P2 - HIF3A	727704	64344		32300	3885	rs73059722-?	rs73059722	0	73059722	intergenic_variant	1	NR	4e-09	8.39794	(conditioned on 885 SNPs)	0.2	unit decrease	Illumina [15144991] (imputed)	N	triglyceride measurement, very low density lipoprotein cholesterol measurement	http://www.ebi.ac.uk/efo/EFO_0004530, http://www.ebi.ac.uk/efo/EFO_0008317	GCST005467	Genome-wide genotyping array
2018-04-10	29084231	Davis JP	2017-10-30	PLoS Genet	www.ncbi.nlm.nih.gov/pubmed/29084231	Common, low-frequency, and rare genetic variants associated with lipoprotein subclasses and triglyceride measures in Finnish men from the METSIM study.	Triglyceride levels in medium VLDL	8,372 Finnish ancestry males	NA	19q13.32	19	46293245	HIF3A	IGFL1P2 - HIF3A	727704	64344		32384	3801	rs73059723-?	rs73059723	0	73059723	intergenic_variant	1	NR	4e-09	8.39794	(conditioned on 885 SNPs)	0.2	unit decrease	Illumina [15144991] (imputed)	N	triglyceride measurement, very low density lipoprotein cholesterol measurement	http://www.ebi.ac.uk/efo/EFO_0004530, http://www.ebi.ac.uk/efo/EFO_0008317	GCST005467	Genome-wide genotyping array
2018-04-10	29084231	Davis JP	2017-10-30	PLoS Genet	www.ncbi.nlm.nih.gov/pubmed/29084231	Common, low-frequency, and rare genetic variants associated with lipoprotein subclasses and triglyceride measures in Finnish men from the METSIM study.	Triglyceride levels in medium VLDL	8,372 Finnish ancestry males	NA	19q13.32	19	46293510	HIF3A	IGFL1P2 - HIF3A	727704	64344		32649	3536	rs73059724-?	rs73059724	0	73059724	intergenic_variant	1	NR	4e-09	8.39794	(conditioned on 885 SNPs)	0.2	unit decrease	Illumina [15144991] (imputed)	N	triglyceride measurement, very low density lipoprotein cholesterol measurement	http://www.ebi.ac.uk/efo/EFO_0004530, http://www.ebi.ac.uk/efo/EFO_0008317	GCST005467	Genome-wide genotyping array
2018-04-10	29084231	Davis JP	2017-10-30	PLoS Genet	www.ncbi.nlm.nih.gov/pubmed/29084231	Common, low-frequency, and rare genetic variants associated with lipoprotein subclasses and triglyceride measures in Finnish men from the METSIM study.	Triglyceride levels in medium VLDL	8,372 Finnish ancestry males	NA	19q13.32	19	46293511	HIF3A	IGFL1P2 - HIF3A	727704	64344		32650	3535	rs73059725-?	rs73059725	0	73059725	intergenic_variant	1	NR	4e-09	8.39794	(conditioned on 885 SNPs)	0.2	unit decrease	Illumina [15144991] (imputed)	N	triglyceride measurement, very low density lipoprotein cholesterol measurement	http://www.ebi.ac.uk/efo/EFO_0004530, http://www.ebi.ac.uk/efo/EFO_0008317	GCST005467	Genome-wide genotyping array
2018-04-10	29084231	Davis JP	2017-10-30	PLoS Genet	www.ncbi.nlm.nih.gov/pubmed/29084231	Common, low-frequency, and rare genetic variants associated with lipoprotein subclasses and triglyceride measures in Finnish men from the METSIM study.	Triglyceride levels in medium VLDL	8,372 Finnish ancestry males	NA	19q13.32	19	46293937	HIF3A	IGFL1P2 - HIF3A	727704	64344		33076	3109	rs73059726-?	rs73059726	0	73059726	intergenic_variant	1	NR	4e-09	8.39794	(conditioned on 885 SNPs)	0.2	unit decrease	Illumina [15144991] (imputed)	N	triglyceride measurement, very low density lipoprotein cholesterol measurement	http://www.ebi.ac.uk/efo/EFO_0004530, http://www.ebi.ac.uk/efo/EFO_0008317	GCST005467	Genome-wide genotyping array
2018-04-10	29084231	Davis JP	2017-10-30	PLoS Genet	www.ncbi.nlm.nih.gov/pubmed/29084231	Common, low-frequency, and rare genetic variants associated with lipoprotein subclasses and triglyceride measures in Finnish men from the METSIM study.	Triglyceride levels in medium VLDL	8,372 Finnish ancestry males	NA	19q13.32	19	46293976	HIF3A	IGFL1P2 - HIF3A	727704	64344		33115	3070	rs141332218-?	rs141332218	0	141332218	intergenic_variant	1	NR	4e-09	8.39794	(conditioned on 885 SNPs)	0.2	unit decrease	Illumina [15144991] (imputed)	N	triglyceride measurement, very low density lipoprotein cholesterol measurement	http://www.ebi.ac.uk/efo/EFO_0004530, http://www.ebi.ac.uk/efo/EFO_0008317	GCST005467	Genome-wide genotyping array
2018-04-10	29084231	Davis JP	2017-10-30	PLoS Genet	www.ncbi.nlm.nih.gov/pubmed/29084231	Common, low-frequency, and rare genetic variants associated with lipoprotein subclasses and triglyceride measures in Finnish men from the METSIM study.	Triglyceride levels in medium VLDL	8,372 Finnish ancestry males	NA	19q13.32	19	46294033	HIF3A	IGFL1P2 - HIF3A	727704	64344		33172	3013	rs117366905-?	rs117366905	0	117366905	intergenic_variant	1	NR	4e-09	8.39794	(conditioned on 885 SNPs)	0.2	unit decrease	Illumina [15144991] (imputed)	N	triglyceride measurement, very low density lipoprotein cholesterol measurement	http://www.ebi.ac.uk/efo/EFO_0004530, http://www.ebi.ac.uk/efo/EFO_0008317	GCST005467	Genome-wide genotyping array
2018-04-10	29084231	Davis JP	2017-10-30	PLoS Genet	www.ncbi.nlm.nih.gov/pubmed/29084231	Common, low-frequency, and rare genetic variants associated with lipoprotein subclasses and triglyceride measures in Finnish men from the METSIM study.	Triglyceride levels in medium VLDL	8,372 Finnish ancestry males	NA	19q13.32	19	46294038	HIF3A	IGFL1P2 - HIF3A	727704	64344		33177	3008	rs117992292-?	rs117992292	0	117992292	intergenic_variant	1	NR	4e-09	8.39794	(conditioned on 885 SNPs)	0.2	unit decrease	Illumina [15144991] (imputed)	N	triglyceride measurement, very low density lipoprotein cholesterol measurement	http://www.ebi.ac.uk/efo/EFO_0004530, http://www.ebi.ac.uk/efo/EFO_0008317	GCST005467	Genome-wide genotyping array
2018-04-10	29084231	Davis JP	2017-10-30	PLoS Genet	www.ncbi.nlm.nih.gov/pubmed/29084231	Common, low-frequency, and rare genetic variants associated with lipoprotein subclasses and triglyceride measures in Finnish men from the METSIM study.	Triglyceride levels in medium VLDL	8,372 Finnish ancestry males	NA	19q13.32	19	46296578	HIF3A	IGFL1P2 - HIF3A	727704	64344		35717	468	rs3826796-?	rs3826796	0	3826796	intergenic_variant	1	NR	5e-08	7.30103	(conditioned on 885 SNPs)	0.2	unit decrease	Illumina [15144991] (imputed)	N	triglyceride measurement, very low density lipoprotein cholesterol measurement	http://www.ebi.ac.uk/efo/EFO_0004530, http://www.ebi.ac.uk/efo/EFO_0008317	GCST005467	Genome-wide genotyping array
2018-04-12	29084231	Davis JP	2017-10-30	PLoS Genet	www.ncbi.nlm.nih.gov/pubmed/29084231	Common, low-frequency, and rare genetic variants associated with lipoprotein subclasses and triglyceride measures in Finnish men from the METSIM study.	Total cholesterol levels in large LDL	8,372 Finnish ancestry males	NA	4q13.3	4	72708425	ADAMTS3	ADAMTS3 - HNRNPA1P67	9508	728019		139626	98762	rs190671241-?	rs190671241	0	190671241	intergenic_variant	1	NR	4e-08	7.39794	(conditioned on 885 SNPs)	0.5	unit increase	Illumina [15144991] (imputed)	N	low density lipoprotein cholesterol measurement	http://www.ebi.ac.uk/efo/EFO_0004611	GCST005483	Genome-wide genotyping array
2018-04-12	29084231	Davis JP	2017-10-30	PLoS Genet	www.ncbi.nlm.nih.gov/pubmed/29084231	Common, low-frequency, and rare genetic variants associated with lipoprotein subclasses and triglyceride measures in Finnish men from the METSIM study.	Total cholesterol levels in large LDL	8,372 Finnish ancestry males	NA	4q13.3	4	72882942	U4atac	HNRNPA1P67 - LOC105377273	728019	105377273		74558	70908	rs546498715-?	rs546498715	0	546498715	intergenic_variant	1	NR	8e-09	8.09691	(conditioned on 885 SNPs)	0.5	unit increase	Illumina [15144991] (imputed)	N	low density lipoprotein cholesterol measurement	http://www.ebi.ac.uk/efo/EFO_0004611	GCST005483	Genome-wide genotyping array
2018-04-12	29084231	Davis JP	2017-10-30	PLoS Genet	www.ncbi.nlm.nih.gov/pubmed/29084231	Common, low-frequency, and rare genetic variants associated with lipoprotein subclasses and triglyceride measures in Finnish men from the METSIM study.	Total cholesterol levels in large LDL	8,372 Finnish ancestry males	NA	4q13.3	4	72902905	U4atac	HNRNPA1P67 - LOC105377273	728019	105377273		94521	50945	rs181948526-?	rs181948526	0	181948526	intergenic_variant	1	NR	8e-09	8.09691	(conditioned on 885 SNPs)	0.5	unit increase	Illumina [15144991] (imputed)	N	low density lipoprotein cholesterol measurement	http://www.ebi.ac.uk/efo/EFO_0004611	GCST005483	Genome-wide genotyping array
2018-04-12	29084231	Davis JP	2017-10-30	PLoS Genet	www.ncbi.nlm.nih.gov/pubmed/29084231	Common, low-frequency, and rare genetic variants associated with lipoprotein subclasses and triglyceride measures in Finnish men from the METSIM study.	Total cholesterol levels in large LDL	8,372 Finnish ancestry males	NA	4q13.3	4	73167847	ANKRD17	ANKRD17	NA	NA	26057	NA	NA	rs187918276-?	rs187918276	0	187918276	intron_variant	0	NR	1e-08	8	(conditioned on 885 SNPs)	0.5	unit increase	Illumina [15144991] (imputed)	N	low density lipoprotein cholesterol measurement	http://www.ebi.ac.uk/efo/EFO_0004611	GCST005483	Genome-wide genotyping array
2018-04-12	29084231	Davis JP	2017-10-30	PLoS Genet	www.ncbi.nlm.nih.gov/pubmed/29084231	Common, low-frequency, and rare genetic variants associated with lipoprotein subclasses and triglyceride measures in Finnish men from the METSIM study.	Total cholesterol levels in large LDL	8,372 Finnish ancestry males	NA	4q13.3	4	73646563	RASSF6	RASSF6 - LOC105377272	166824	105377272		25932	61335	rs573930512-?	rs573930512	0	573930512	intergenic_variant	1	NR	3e-08	7.52288	(conditioned on 885 SNPs)	0.5	unit increase	Illumina [15144991] (imputed)	N	low density lipoprotein cholesterol measurement	http://www.ebi.ac.uk/efo/EFO_0004611	GCST005483	Genome-wide genotyping array
2018-04-12	29084231	Davis JP	2017-10-30	PLoS Genet	www.ncbi.nlm.nih.gov/pubmed/29084231	Common, low-frequency, and rare genetic variants associated with lipoprotein subclasses and triglyceride measures in Finnish men from the METSIM study.	Free cholesterol levels in large LDL	8,372 Finnish ancestry males	NA	19q13.32	19	44909976	APOE	APOE - APOC1	348	341		581	4271	rs1065853-?	rs1065853	0	1065853	non_coding_transcript_exon_variant	1	NR	1e-62	62		0.642	unit decrease	Illumina [15144991] (imputed)	N	free cholesterol measurement, low density lipoprotein cholesterol measurement	http://www.ebi.ac.uk/efo/EFO_0008591, http://www.ebi.ac.uk/efo/EFO_0004611	GCST005485	Genome-wide genotyping array
2018-04-12	29084231	Davis JP	2017-10-30	PLoS Genet	www.ncbi.nlm.nih.gov/pubmed/29084231	Common, low-frequency, and rare genetic variants associated with lipoprotein subclasses and triglyceride measures in Finnish men from the METSIM study.	Free cholesterol levels in large LDL	8,372 Finnish ancestry males	NA	4q13.3	4	72882942	U4atac	HNRNPA1P67 - LOC105377273	728019	105377273		74558	70908	rs546498715-?	rs546498715	0	546498715	intergenic_variant	1	NR	2e-08	7.69897	(conditioned on 885 SNPs)	0.5	unit increase	Illumina [15144991] (imputed)	N	free cholesterol measurement, low density lipoprotein cholesterol measurement	http://www.ebi.ac.uk/efo/EFO_0008591, http://www.ebi.ac.uk/efo/EFO_0004611	GCST005485	Genome-wide genotyping array
2018-04-12	29084231	Davis JP	2017-10-30	PLoS Genet	www.ncbi.nlm.nih.gov/pubmed/29084231	Common, low-frequency, and rare genetic variants associated with lipoprotein subclasses and triglyceride measures in Finnish men from the METSIM study.	Free cholesterol levels in large LDL	8,372 Finnish ancestry males	NA	4q13.3	4	72902905	U4atac	HNRNPA1P67 - LOC105377273	728019	105377273		94521	50945	rs181948526-?	rs181948526	0	181948526	intergenic_variant	1	NR	2e-08	7.69897	(conditioned on 885 SNPs)	0.5	unit increase	Illumina [15144991] (imputed)	N	free cholesterol measurement, low density lipoprotein cholesterol measurement	http://www.ebi.ac.uk/efo/EFO_0008591, http://www.ebi.ac.uk/efo/EFO_0004611	GCST005485	Genome-wide genotyping array
2018-04-12	29084231	Davis JP	2017-10-30	PLoS Genet	www.ncbi.nlm.nih.gov/pubmed/29084231	Common, low-frequency, and rare genetic variants associated with lipoprotein subclasses and triglyceride measures in Finnish men from the METSIM study.	Free cholesterol levels in large LDL	8,372 Finnish ancestry males	NA	4q13.3	4	73167847	ANKRD17	ANKRD17	NA	NA	26057	NA	NA	rs187918276-?	rs187918276	0	187918276	intron_variant	0	NR	2e-08	7.69897	(conditioned on 885 SNPs)	0.5	unit increase	Illumina [15144991] (imputed)	N	free cholesterol measurement, low density lipoprotein cholesterol measurement	http://www.ebi.ac.uk/efo/EFO_0008591, http://www.ebi.ac.uk/efo/EFO_0004611	GCST005485	Genome-wide genotyping array
2018-04-12	29084231	Davis JP	2017-10-30	PLoS Genet	www.ncbi.nlm.nih.gov/pubmed/29084231	Common, low-frequency, and rare genetic variants associated with lipoprotein subclasses and triglyceride measures in Finnish men from the METSIM study.	Free cholesterol levels in large LDL	8,372 Finnish ancestry males	NA	4q13.3	4	73646563	RASSF6	RASSF6 - LOC105377272	166824	105377272		25932	61335	rs573930512-?	rs573930512	0	573930512	intergenic_variant	1	NR	4e-08	7.39794	(conditioned on 885 SNPs)	0.5	unit increase	Illumina [15144991] (imputed)	N	free cholesterol measurement, low density lipoprotein cholesterol measurement	http://www.ebi.ac.uk/efo/EFO_0008591, http://www.ebi.ac.uk/efo/EFO_0004611	GCST005485	Genome-wide genotyping array
2018-04-12	29084231	Davis JP	2017-10-30	PLoS Genet	www.ncbi.nlm.nih.gov/pubmed/29084231	Common, low-frequency, and rare genetic variants associated with lipoprotein subclasses and triglyceride measures in Finnish men from the METSIM study.	Medium LDL particle concentration	8,372 Finnish ancestry males	NA	4q13.3	4	72625905	ADAMTS3	ADAMTS3 - HNRNPA1P67	9508	728019		57106	181282	rs537526354-?	rs537526354	0	537526354	intergenic_variant	1	NR	2e-08	7.69897	(conditioned on 885 SNPs)	0.5	unit increase	Illumina [15144991] (imputed)	N	low density lipoprotein cholesterol measurement	http://www.ebi.ac.uk/efo/EFO_0004611	GCST005486	Genome-wide genotyping array
2018-04-12	29084231	Davis JP	2017-10-30	PLoS Genet	www.ncbi.nlm.nih.gov/pubmed/29084231	Common, low-frequency, and rare genetic variants associated with lipoprotein subclasses and triglyceride measures in Finnish men from the METSIM study.	Medium LDL particle concentration	8,372 Finnish ancestry males	NA	4q13.3	4	72654548	ADAMTS3	ADAMTS3 - HNRNPA1P67	9508	728019		85749	152639	rs192975004 -?	rs192975004	0	192975004	intergenic_variant	1	NR	2e-08	7.69897	(conditioned on 885 SNPs)	0.5	unit increase	Illumina [15144991] (imputed)	N	low density lipoprotein cholesterol measurement	http://www.ebi.ac.uk/efo/EFO_0004611	GCST005486	Genome-wide genotyping array
2018-04-12	29084231	Davis JP	2017-10-30	PLoS Genet	www.ncbi.nlm.nih.gov/pubmed/29084231	Common, low-frequency, and rare genetic variants associated with lipoprotein subclasses and triglyceride measures in Finnish men from the METSIM study.	Medium LDL particle concentration	8,372 Finnish ancestry males	NA	4q13.3	4	72708425	ADAMTS3	ADAMTS3 - HNRNPA1P67	9508	728019		139626	98762	rs190671241-?	rs190671241	0	190671241	intergenic_variant	1	NR	3e-09	8.52288	(conditioned on 885 SNPs)	0.5	unit increase	Illumina [15144991] (imputed)	N	low density lipoprotein cholesterol measurement	http://www.ebi.ac.uk/efo/EFO_0004611	GCST005486	Genome-wide genotyping array
2018-04-12	29084231	Davis JP	2017-10-30	PLoS Genet	www.ncbi.nlm.nih.gov/pubmed/29084231	Common, low-frequency, and rare genetic variants associated with lipoprotein subclasses and triglyceride measures in Finnish men from the METSIM study.	Medium LDL particle concentration	8,372 Finnish ancestry males	NA	4q13.3	4	72882942	U4atac	HNRNPA1P67 - LOC105377273	728019	105377273		74558	70908	rs546498715-?	rs546498715	0	546498715	intergenic_variant	1	NR	4e-10	9.39794	(conditioned on 885 SNPs)	0.5	unit increase	Illumina [15144991] (imputed)	N	low density lipoprotein cholesterol measurement	http://www.ebi.ac.uk/efo/EFO_0004611	GCST005486	Genome-wide genotyping array
2018-04-12	29084231	Davis JP	2017-10-30	PLoS Genet	www.ncbi.nlm.nih.gov/pubmed/29084231	Common, low-frequency, and rare genetic variants associated with lipoprotein subclasses and triglyceride measures in Finnish men from the METSIM study.	Medium LDL particle concentration	8,372 Finnish ancestry males	NA	4q13.3	4	72902905	U4atac	HNRNPA1P67 - LOC105377273	728019	105377273		94521	50945	rs181948526-?	rs181948526	0	181948526	intergenic_variant	1	NR	5e-10	9.30103	(conditioned on 885 SNPs)	0.5	unit increase	Illumina [15144991] (imputed)	N	low density lipoprotein cholesterol measurement	http://www.ebi.ac.uk/efo/EFO_0004611	GCST005486	Genome-wide genotyping array
2018-04-12	29084231	Davis JP	2017-10-30	PLoS Genet	www.ncbi.nlm.nih.gov/pubmed/29084231	Common, low-frequency, and rare genetic variants associated with lipoprotein subclasses and triglyceride measures in Finnish men from the METSIM study.	Medium LDL particle concentration	8,372 Finnish ancestry males	NA	4q13.3	4	73167847	ANKRD17	ANKRD17	NA	NA	26057	NA	NA	rs187918276-?	rs187918276	0	187918276	intron_variant	0	NR	6e-10	9.22185	(conditioned on 885 SNPs)	0.5	unit increase	Illumina [15144991] (imputed)	N	low density lipoprotein cholesterol measurement	http://www.ebi.ac.uk/efo/EFO_0004611	GCST005486	Genome-wide genotyping array
2018-04-12	29084231	Davis JP	2017-10-30	PLoS Genet	www.ncbi.nlm.nih.gov/pubmed/29084231	Common, low-frequency, and rare genetic variants associated with lipoprotein subclasses and triglyceride measures in Finnish men from the METSIM study.	Medium LDL particle concentration	8,372 Finnish ancestry males	NA	4q13.3	4	73646563	RASSF6	RASSF6 - LOC105377272	166824	105377272		25932	61335	rs573930512-?	rs573930512	0	573930512	intergenic_variant	1	NR	3e-09	8.52288	(conditioned on 885 SNPs)	0.6	unit increase	Illumina [15144991] (imputed)	N	low density lipoprotein cholesterol measurement	http://www.ebi.ac.uk/efo/EFO_0004611	GCST005486	Genome-wide genotyping array
2018-04-12	29084231	Davis JP	2017-10-30	PLoS Genet	www.ncbi.nlm.nih.gov/pubmed/29084231	Common, low-frequency, and rare genetic variants associated with lipoprotein subclasses and triglyceride measures in Finnish men from the METSIM study.	Total cholesterol levels in medium LDL	8,372 Finnish ancestry males	NA	4q13.3	4	72625905	ADAMTS3	ADAMTS3 - HNRNPA1P67	9508	728019		57106	181282	rs537526354-?	rs537526354	0	537526354	intergenic_variant	1	NR	4e-08	7.39794	(conditioned on 885 SNPs)	0.5	unit increase	Illumina [15144991] (imputed)	N	low density lipoprotein cholesterol measurement	http://www.ebi.ac.uk/efo/EFO_0004611	GCST005488	Genome-wide genotyping array
2018-04-12	29084231	Davis JP	2017-10-30	PLoS Genet	www.ncbi.nlm.nih.gov/pubmed/29084231	Common, low-frequency, and rare genetic variants associated with lipoprotein subclasses and triglyceride measures in Finnish men from the METSIM study.	Total cholesterol levels in medium LDL	8,372 Finnish ancestry males	NA	4q13.3	4	72654548	ADAMTS3	ADAMTS3 - HNRNPA1P67	9508	728019		85749	152639	rs192975004 -?	rs192975004	0	192975004	intergenic_variant	1	NR	4e-08	7.39794	(conditioned on 885 SNPs)	0.5	unit increase	Illumina [15144991] (imputed)	N	low density lipoprotein cholesterol measurement	http://www.ebi.ac.uk/efo/EFO_0004611	GCST005488	Genome-wide genotyping array
2018-04-12	29084231	Davis JP	2017-10-30	PLoS Genet	www.ncbi.nlm.nih.gov/pubmed/29084231	Common, low-frequency, and rare genetic variants associated with lipoprotein subclasses and triglyceride measures in Finnish men from the METSIM study.	Total cholesterol levels in medium LDL	8,372 Finnish ancestry males	NA	4q13.3	4	72708425	ADAMTS3	ADAMTS3 - HNRNPA1P67	9508	728019		139626	98762	rs190671241-?	rs190671241	0	190671241	intergenic_variant	1	NR	8e-09	8.09691	(conditioned on 885 SNPs)	0.5	unit increase	Illumina [15144991] (imputed)	N	low density lipoprotein cholesterol measurement	http://www.ebi.ac.uk/efo/EFO_0004611	GCST005488	Genome-wide genotyping array
2018-04-12	29084231	Davis JP	2017-10-30	PLoS Genet	www.ncbi.nlm.nih.gov/pubmed/29084231	Common, low-frequency, and rare genetic variants associated with lipoprotein subclasses and triglyceride measures in Finnish men from the METSIM study.	Total cholesterol levels in medium LDL	8,372 Finnish ancestry males	NA	4q13.3	4	72882942	U4atac	HNRNPA1P67 - LOC105377273	728019	105377273		74558	70908	rs546498715-?	rs546498715	0	546498715	intergenic_variant	1	NR	1e-09	9	(conditioned on 885 SNPs)	0.5	unit increase	Illumina [15144991] (imputed)	N	low density lipoprotein cholesterol measurement	http://www.ebi.ac.uk/efo/EFO_0004611	GCST005488	Genome-wide genotyping array
2018-04-12	29084231	Davis JP	2017-10-30	PLoS Genet	www.ncbi.nlm.nih.gov/pubmed/29084231	Common, low-frequency, and rare genetic variants associated with lipoprotein subclasses and triglyceride measures in Finnish men from the METSIM study.	Total cholesterol levels in medium LDL	8,372 Finnish ancestry males	NA	4q13.3	4	72902905	U4atac	HNRNPA1P67 - LOC105377273	728019	105377273		94521	50945	rs181948526-?	rs181948526	0	181948526	intergenic_variant	1	NR	1e-09	9	(conditioned on 885 SNPs)	0.5	unit increase	Illumina [15144991] (imputed)	N	low density lipoprotein cholesterol measurement	http://www.ebi.ac.uk/efo/EFO_0004611	GCST005488	Genome-wide genotyping array
2018-04-12	29084231	Davis JP	2017-10-30	PLoS Genet	www.ncbi.nlm.nih.gov/pubmed/29084231	Common, low-frequency, and rare genetic variants associated with lipoprotein subclasses and triglyceride measures in Finnish men from the METSIM study.	Total cholesterol levels in medium LDL	8,372 Finnish ancestry males	NA	4q13.3	4	73167847	ANKRD17	ANKRD17	NA	NA	26057	NA	NA	rs187918276-?	rs187918276	0	187918276	intron_variant	0	NR	2e-09	8.69897	(conditioned on 885 SNPs)	0.5	unit increase	Illumina [15144991] (imputed)	N	low density lipoprotein cholesterol measurement	http://www.ebi.ac.uk/efo/EFO_0004611	GCST005488	Genome-wide genotyping array
2018-04-12	29084231	Davis JP	2017-10-30	PLoS Genet	www.ncbi.nlm.nih.gov/pubmed/29084231	Common, low-frequency, and rare genetic variants associated with lipoprotein subclasses and triglyceride measures in Finnish men from the METSIM study.	Total cholesterol levels in medium LDL	8,372 Finnish ancestry males	NA	4q13.3	4	73646563	RASSF6	RASSF6 - LOC105377272	166824	105377272		25932	61335	rs573930512-?	rs573930512	0	573930512	intergenic_variant	1	NR	9e-09	8.04576	(conditioned on 885 SNPs)	0.5	unit increase	Illumina [15144991] (imputed)	N	low density lipoprotein cholesterol measurement	http://www.ebi.ac.uk/efo/EFO_0004611	GCST005488	Genome-wide genotyping array
2018-04-12	29084231	Davis JP	2017-10-30	PLoS Genet	www.ncbi.nlm.nih.gov/pubmed/29084231	Common, low-frequency, and rare genetic variants associated with lipoprotein subclasses and triglyceride measures in Finnish men from the METSIM study.	Cholesterol ester levels in medium LDL	8,372 Finnish ancestry males	NA	4q13.3	4	72625905	ADAMTS3	ADAMTS3 - HNRNPA1P67	9508	728019		57106	181282	rs537526354-?	rs537526354	0	537526354	intergenic_variant	1	NR	3e-08	7.52288	(conditioned on 885 SNPs)	0.5	unit increase	Illumina [15144991] (imputed)	N	esterified cholesterol measurement, low density lipoprotein cholesterol measurement	http://www.ebi.ac.uk/efo/EFO_0008589, http://www.ebi.ac.uk/efo/EFO_0004611	GCST005489	Genome-wide genotyping array
2018-04-12	29084231	Davis JP	2017-10-30	PLoS Genet	www.ncbi.nlm.nih.gov/pubmed/29084231	Common, low-frequency, and rare genetic variants associated with lipoprotein subclasses and triglyceride measures in Finnish men from the METSIM study.	Cholesterol ester levels in medium LDL	8,372 Finnish ancestry males	NA	4q13.3	4	72654548	ADAMTS3	ADAMTS3 - HNRNPA1P67	9508	728019		85749	152639	rs192975004 -?	rs192975004	0	192975004	intergenic_variant	1	NR	3e-08	7.52288	(conditioned on 885 SNPs)	0.5	unit increase	Illumina [15144991] (imputed)	N	esterified cholesterol measurement, low density lipoprotein cholesterol measurement	http://www.ebi.ac.uk/efo/EFO_0008589, http://www.ebi.ac.uk/efo/EFO_0004611	GCST005489	Genome-wide genotyping array
2018-04-12	29084231	Davis JP	2017-10-30	PLoS Genet	www.ncbi.nlm.nih.gov/pubmed/29084231	Common, low-frequency, and rare genetic variants associated with lipoprotein subclasses and triglyceride measures in Finnish men from the METSIM study.	Cholesterol ester levels in medium LDL	8,372 Finnish ancestry males	NA	4q13.3	4	72708425	ADAMTS3	ADAMTS3 - HNRNPA1P67	9508	728019		139626	98762	rs190671241-?	rs190671241	0	190671241	intergenic_variant	1	NR	6e-09	8.22185	(conditioned on 885 SNPs)	0.5	unit increase	Illumina [15144991] (imputed)	N	esterified cholesterol measurement, low density lipoprotein cholesterol measurement	http://www.ebi.ac.uk/efo/EFO_0008589, http://www.ebi.ac.uk/efo/EFO_0004611	GCST005489	Genome-wide genotyping array
2018-04-12	29084231	Davis JP	2017-10-30	PLoS Genet	www.ncbi.nlm.nih.gov/pubmed/29084231	Common, low-frequency, and rare genetic variants associated with lipoprotein subclasses and triglyceride measures in Finnish men from the METSIM study.	Cholesterol ester levels in medium LDL	8,372 Finnish ancestry males	NA	4q13.3	4	72882942	U4atac	HNRNPA1P67 - LOC105377273	728019	105377273		74558	70908	rs546498715-?	rs546498715	0	546498715	intergenic_variant	1	NR	8e-10	9.09691	(conditioned on 885 SNPs)	0.5	unit increase	Illumina [15144991] (imputed)	N	esterified cholesterol measurement, low density lipoprotein cholesterol measurement	http://www.ebi.ac.uk/efo/EFO_0008589, http://www.ebi.ac.uk/efo/EFO_0004611	GCST005489	Genome-wide genotyping array
2018-04-12	29084231	Davis JP	2017-10-30	PLoS Genet	www.ncbi.nlm.nih.gov/pubmed/29084231	Common, low-frequency, and rare genetic variants associated with lipoprotein subclasses and triglyceride measures in Finnish men from the METSIM study.	Cholesterol ester levels in medium LDL	8,372 Finnish ancestry males	NA	4q13.3	4	72902905	U4atac	HNRNPA1P67 - LOC105377273	728019	105377273		94521	50945	rs181948526-?	rs181948526	0	181948526	intergenic_variant	1	NR	8e-10	9.09691	(conditioned on 885 SNPs)	0.5	unit increase	Illumina [15144991] (imputed)	N	esterified cholesterol measurement, low density lipoprotein cholesterol measurement	http://www.ebi.ac.uk/efo/EFO_0008589, http://www.ebi.ac.uk/efo/EFO_0004611	GCST005489	Genome-wide genotyping array
2018-04-12	29084231	Davis JP	2017-10-30	PLoS Genet	www.ncbi.nlm.nih.gov/pubmed/29084231	Common, low-frequency, and rare genetic variants associated with lipoprotein subclasses and triglyceride measures in Finnish men from the METSIM study.	Cholesterol ester levels in medium LDL	8,372 Finnish ancestry males	NA	4q13.3	4	73167847	ANKRD17	ANKRD17	NA	NA	26057	NA	NA	rs187918276-?	rs187918276	0	187918276	intron_variant	0	NR	1e-09	9	(conditioned on 885 SNPs)	0.5	unit increase	Illumina [15144991] (imputed)	N	esterified cholesterol measurement, low density lipoprotein cholesterol measurement	http://www.ebi.ac.uk/efo/EFO_0008589, http://www.ebi.ac.uk/efo/EFO_0004611	GCST005489	Genome-wide genotyping array
2018-04-12	29084231	Davis JP	2017-10-30	PLoS Genet	www.ncbi.nlm.nih.gov/pubmed/29084231	Common, low-frequency, and rare genetic variants associated with lipoprotein subclasses and triglyceride measures in Finnish men from the METSIM study.	Cholesterol ester levels in medium LDL	8,372 Finnish ancestry males	NA	4q13.3	4	73646563	RASSF6	RASSF6 - LOC105377272	166824	105377272		25932	61335	rs573930512-?	rs573930512	0	573930512	intergenic_variant	1	NR	5e-09	8.30103	(conditioned on 885 SNPs)	0.5	unit increase	Illumina [15144991] (imputed)	N	esterified cholesterol measurement, low density lipoprotein cholesterol measurement	http://www.ebi.ac.uk/efo/EFO_0008589, http://www.ebi.ac.uk/efo/EFO_0004611	GCST005489	Genome-wide genotyping array
2018-04-12	29084231	Davis JP	2017-10-30	PLoS Genet	www.ncbi.nlm.nih.gov/pubmed/29084231	Common, low-frequency, and rare genetic variants associated with lipoprotein subclasses and triglyceride measures in Finnish men from the METSIM study.	Total cholesterol levels in small LDL	8,372 Finnish ancestry males	NA	4q13.3	4	72437677	RP11-373J21.1	ADAMTS3	NA	NA	9508	NA	NA	rs151193598-?	rs151193598	0	151193598	intron_variant	0	NR	3e-08	7.52288	(conditioned on 885 SNPs)	0.5	unit increase	Illumina [15144991] (imputed)	N	low density lipoprotein cholesterol measurement	http://www.ebi.ac.uk/efo/EFO_0004611	GCST005491	Genome-wide genotyping array
2018-04-12	29084231	Davis JP	2017-10-30	PLoS Genet	www.ncbi.nlm.nih.gov/pubmed/29084231	Common, low-frequency, and rare genetic variants associated with lipoprotein subclasses and triglyceride measures in Finnish men from the METSIM study.	Total cholesterol levels in small LDL	8,372 Finnish ancestry males	NA	4q13.3	4	72608525	ADAMTS3	ADAMTS3 - HNRNPA1P67	9508	728019		39726	198662	rs181946711-?	rs181946711	0	181946711	intergenic_variant	1	NR	7e-09	8.1549	(conditioned on 885 SNPs)	0.5	unit increase	Illumina [15144991] (imputed)	N	low density lipoprotein cholesterol measurement	http://www.ebi.ac.uk/efo/EFO_0004611	GCST005491	Genome-wide genotyping array
2018-04-12	29084231	Davis JP	2017-10-30	PLoS Genet	www.ncbi.nlm.nih.gov/pubmed/29084231	Common, low-frequency, and rare genetic variants associated with lipoprotein subclasses and triglyceride measures in Finnish men from the METSIM study.	Total cholesterol levels in small LDL	8,372 Finnish ancestry males	NA	4q13.3	4	72625905	ADAMTS3	ADAMTS3 - HNRNPA1P67	9508	728019		57106	181282	rs537526354-?	rs537526354	0	537526354	intergenic_variant	1	NR	2e-09	8.69897	(conditioned on 885 SNPs)	0.5	unit increase	Illumina [15144991] (imputed)	N	low density lipoprotein cholesterol measurement	http://www.ebi.ac.uk/efo/EFO_0004611	GCST005491	Genome-wide genotyping array
2018-04-12	29084231	Davis JP	2017-10-30	PLoS Genet	www.ncbi.nlm.nih.gov/pubmed/29084231	Common, low-frequency, and rare genetic variants associated with lipoprotein subclasses and triglyceride measures in Finnish men from the METSIM study.	Total cholesterol levels in small LDL	8,372 Finnish ancestry males	NA	4q13.3	4	72654548	ADAMTS3	ADAMTS3 - HNRNPA1P67	9508	728019		85749	152639	rs192975004 -?	rs192975004	0	192975004	intergenic_variant	1	NR	2e-09	8.69897	(conditioned on 885 SNPs)	0.5	unit increase	Illumina [15144991] (imputed)	N	low density lipoprotein cholesterol measurement	http://www.ebi.ac.uk/efo/EFO_0004611	GCST005491	Genome-wide genotyping array
2018-04-12	29084231	Davis JP	2017-10-30	PLoS Genet	www.ncbi.nlm.nih.gov/pubmed/29084231	Common, low-frequency, and rare genetic variants associated with lipoprotein subclasses and triglyceride measures in Finnish men from the METSIM study.	Total cholesterol levels in small LDL	8,372 Finnish ancestry males	NA	4q13.3	4	72708425	ADAMTS3	ADAMTS3 - HNRNPA1P67	9508	728019		139626	98762	rs190671241-?	rs190671241	0	190671241	intergenic_variant	1	NR	4e-10	9.39794	(conditioned on 885 SNPs)	0.6	unit increase	Illumina [15144991] (imputed)	N	low density lipoprotein cholesterol measurement	http://www.ebi.ac.uk/efo/EFO_0004611	GCST005491	Genome-wide genotyping array
2018-04-12	29084231	Davis JP	2017-10-30	PLoS Genet	www.ncbi.nlm.nih.gov/pubmed/29084231	Common, low-frequency, and rare genetic variants associated with lipoprotein subclasses and triglyceride measures in Finnish men from the METSIM study.	Total cholesterol levels in small LDL	8,372 Finnish ancestry males	NA	4q13.3	4	72803111	U4atac	ADAMTS3 - HNRNPA1P67	9508	728019		234312	4076	rs77645768-?	rs77645768	0	77645768	intergenic_variant	1	NR	4e-08	7.39794	(conditioned on 885 SNPs)	0.4	unit increase	Illumina [15144991] (imputed)	N	low density lipoprotein cholesterol measurement	http://www.ebi.ac.uk/efo/EFO_0004611	GCST005491	Genome-wide genotyping array
2018-04-12	29084231	Davis JP	2017-10-30	PLoS Genet	www.ncbi.nlm.nih.gov/pubmed/29084231	Common, low-frequency, and rare genetic variants associated with lipoprotein subclasses and triglyceride measures in Finnish men from the METSIM study.	Total cholesterol levels in small LDL	8,372 Finnish ancestry males	NA	4q13.3	4	72882942	U4atac	HNRNPA1P67 - LOC105377273	728019	105377273		74558	70908	rs546498715-?	rs546498715	0	546498715	intergenic_variant	1	NR	4e-11	10.3979	(conditioned on 885 SNPs)	0.6	unit increase	Illumina [15144991] (imputed)	N	low density lipoprotein cholesterol measurement	http://www.ebi.ac.uk/efo/EFO_0004611	GCST005491	Genome-wide genotyping array
2018-04-12	29084231	Davis JP	2017-10-30	PLoS Genet	www.ncbi.nlm.nih.gov/pubmed/29084231	Common, low-frequency, and rare genetic variants associated with lipoprotein subclasses and triglyceride measures in Finnish men from the METSIM study.	Total cholesterol levels in small LDL	8,372 Finnish ancestry males	NA	4q13.3	4	72902905	U4atac	HNRNPA1P67 - LOC105377273	728019	105377273		94521	50945	rs181948526-?	rs181948526	0	181948526	intergenic_variant	1	NR	4e-11	10.3979	(conditioned on 885 SNPs)	0.6	unit increase	Illumina [15144991] (imputed)	N	low density lipoprotein cholesterol measurement	http://www.ebi.ac.uk/efo/EFO_0004611	GCST005491	Genome-wide genotyping array
2018-04-12	29084231	Davis JP	2017-10-30	PLoS Genet	www.ncbi.nlm.nih.gov/pubmed/29084231	Common, low-frequency, and rare genetic variants associated with lipoprotein subclasses and triglyceride measures in Finnish men from the METSIM study.	Total cholesterol levels in small LDL	8,372 Finnish ancestry males	NA	4q13.3	4	73167847	ANKRD17	ANKRD17	NA	NA	26057	NA	NA	rs187918276-?	rs187918276	0	187918276	intron_variant	0	NR	5e-11	10.301	(conditioned on 885 SNPs)	0.6	unit increase	Illumina [15144991] (imputed)	N	low density lipoprotein cholesterol measurement	http://www.ebi.ac.uk/efo/EFO_0004611	GCST005491	Genome-wide genotyping array
2018-04-12	29084231	Davis JP	2017-10-30	PLoS Genet	www.ncbi.nlm.nih.gov/pubmed/29084231	Common, low-frequency, and rare genetic variants associated with lipoprotein subclasses and triglyceride measures in Finnish men from the METSIM study.	Total cholesterol levels in small LDL	8,372 Finnish ancestry males	NA	4q13.3	4	73522447	RP11-622A1.2	LOC728040	NA	NA	728040	NA	NA	rs113759232-?	rs113759232	0	113759232	intron_variant	0	NR	4e-08	7.39794	(conditioned on 885 SNPs)	0.6	unit increase	Illumina [15144991] (imputed)	N	low density lipoprotein cholesterol measurement	http://www.ebi.ac.uk/efo/EFO_0004611	GCST005491	Genome-wide genotyping array
2018-04-12	29084231	Davis JP	2017-10-30	PLoS Genet	www.ncbi.nlm.nih.gov/pubmed/29084231	Common, low-frequency, and rare genetic variants associated with lipoprotein subclasses and triglyceride measures in Finnish men from the METSIM study.	Total cholesterol levels in small LDL	8,372 Finnish ancestry males	NA	4q13.3	4	73646563	RASSF6	RASSF6 - LOC105377272	166824	105377272		25932	61335	rs573930512-?	rs573930512	0	573930512	intergenic_variant	1	NR	6e-10	9.22185	(conditioned on 885 SNPs)	0.6	unit increase	Illumina [15144991] (imputed)	N	low density lipoprotein cholesterol measurement	http://www.ebi.ac.uk/efo/EFO_0004611	GCST005491	Genome-wide genotyping array
2018-04-12	29084231	Davis JP	2017-10-30	PLoS Genet	www.ncbi.nlm.nih.gov/pubmed/29084231	Common, low-frequency, and rare genetic variants associated with lipoprotein subclasses and triglyceride measures in Finnish men from the METSIM study.	Total cholesterol levels in large HDL	8,372 Finnish ancestry males	NA	18q21.1	18	49569492	LIPG	LIPG	NA	NA	9388	NA	NA	rs201922257-?	rs201922257	0	201922257	missense_variant	0	NR	2e-08	7.69897	(conditioned on 885 SNPs)	0.67	unit increase	Illumina [15144991] (imputed)	N	high density lipoprotein cholesterol measurement	http://www.ebi.ac.uk/efo/EFO_0004612	GCST005500	Genome-wide genotyping array
2018-04-12	29084231	Davis JP	2017-10-30	PLoS Genet	www.ncbi.nlm.nih.gov/pubmed/29084231	Common, low-frequency, and rare genetic variants associated with lipoprotein subclasses and triglyceride measures in Finnish men from the METSIM study.	Total cholesterol levels in large HDL	8,372 Finnish ancestry males	NA	18q21.1	18	49817040	LIPG, ACAA2	SNHG22	NA	NA	103091864	NA	NA	rs538509310-?	rs538509310	0	538509310	intron_variant	0	NR	2e-08	7.69897	(conditioned on 885 SNPs)	0.68	unit increase	Illumina [15144991] (imputed)	N	high density lipoprotein cholesterol measurement	http://www.ebi.ac.uk/efo/EFO_0004612	GCST005500	Genome-wide genotyping array
2018-04-12	29084231	Davis JP	2017-10-30	PLoS Genet	www.ncbi.nlm.nih.gov/pubmed/29084231	Common, low-frequency, and rare genetic variants associated with lipoprotein subclasses and triglyceride measures in Finnish men from the METSIM study.	Total cholesterol levels in large HDL	8,372 Finnish ancestry males	NA	18q21.1	18	49940996	RN5S457	MYO5B	NA	NA	4645	NA	NA	rs545804325-?	rs545804325	0	545804325	intron_variant	0	NR	4e-08	7.39794	(conditioned on 885 SNPs)	0.67	unit increase	Illumina [15144991] (imputed)	N	high density lipoprotein cholesterol measurement	http://www.ebi.ac.uk/efo/EFO_0004612	GCST005500	Genome-wide genotyping array
2018-04-12	29084231	Davis JP	2017-10-30	PLoS Genet	www.ncbi.nlm.nih.gov/pubmed/29084231	Common, low-frequency, and rare genetic variants associated with lipoprotein subclasses and triglyceride measures in Finnish men from the METSIM study.	Cholesterol ester levels in very large HDL	8,372 Finnish ancestry males	NA	18q21.1	18	49569492	LIPG	LIPG	NA	NA	9388	NA	NA	rs201922257-?	rs201922257	0	201922257	missense_variant	0	NR	1e-08	8	(conditioned on 885 SNPs)	0.7	unit increase	Illumina [15144991] (imputed)	N	esterified cholesterol measurement, high density lipoprotein cholesterol measurement	http://www.ebi.ac.uk/efo/EFO_0008589, http://www.ebi.ac.uk/efo/EFO_0004612	GCST005501	Genome-wide genotyping array
2018-04-12	29084231	Davis JP	2017-10-30	PLoS Genet	www.ncbi.nlm.nih.gov/pubmed/29084231	Common, low-frequency, and rare genetic variants associated with lipoprotein subclasses and triglyceride measures in Finnish men from the METSIM study.	Cholesterol ester levels in very large HDL	8,372 Finnish ancestry males	NA	18q21.1	18	49817040	LIPG, ACAA2	SNHG22	NA	NA	103091864	NA	NA	rs538509310-?	rs538509310	0	538509310	intron_variant	0	NR	1e-08	8	(conditioned on 885 SNPs)	0.7	unit increase	Illumina [15144991] (imputed)	N	esterified cholesterol measurement, high density lipoprotein cholesterol measurement	http://www.ebi.ac.uk/efo/EFO_0008589, http://www.ebi.ac.uk/efo/EFO_0004612	GCST005501	Genome-wide genotyping array
2018-04-12	29084231	Davis JP	2017-10-30	PLoS Genet	www.ncbi.nlm.nih.gov/pubmed/29084231	Common, low-frequency, and rare genetic variants associated with lipoprotein subclasses and triglyceride measures in Finnish men from the METSIM study.	Cholesterol ester levels in very large HDL	8,372 Finnish ancestry males	NA	18q21.1	18	49940996	RN5S457	MYO5B	NA	NA	4645	NA	NA	rs545804325-?	rs545804325	0	545804325	intron_variant	0	NR	3e-08	7.52288	(conditioned on 885 SNPs)	0.7	unit increase	Illumina [15144991] (imputed)	N	esterified cholesterol measurement, high density lipoprotein cholesterol measurement	http://www.ebi.ac.uk/efo/EFO_0008589, http://www.ebi.ac.uk/efo/EFO_0004612	GCST005501	Genome-wide genotyping array
2018-04-12	29084231	Davis JP	2017-10-30	PLoS Genet	www.ncbi.nlm.nih.gov/pubmed/29084231	Common, low-frequency, and rare genetic variants associated with lipoprotein subclasses and triglyceride measures in Finnish men from the METSIM study.	Free cholesterol levels in large HDL	8,372 Finnish ancestry males	NA	20q13.12	20	45438925	SYS1	LOC105372631	NA	NA	105372631	NA	NA	rs184392658-?	rs184392658	0	184392658	intron_variant	0	NR	4e-08	7.39794	(conditioned on 885 SNPs)	0.5	unit increase	Illumina [15144991] (imputed)	N	free cholesterol measurement, high density lipoprotein cholesterol measurement	http://www.ebi.ac.uk/efo/EFO_0008591, http://www.ebi.ac.uk/efo/EFO_0004612	GCST005502	Genome-wide genotyping array
2018-04-12	29084231	Davis JP	2017-10-30	PLoS Genet	www.ncbi.nlm.nih.gov/pubmed/29084231	Common, low-frequency, and rare genetic variants associated with lipoprotein subclasses and triglyceride measures in Finnish men from the METSIM study.	Medium HDL particle concentration	8,372 Finnish ancestry males	NA	18q21.1	18	49569492	LIPG	LIPG	NA	NA	9388	NA	NA	rs201922257-?	rs201922257	0	201922257	missense_variant	0	NR	8e-09	8.09691		0.686	unit increase	Illumina [15144991] (imputed)	N	high density lipoprotein cholesterol measurement	http://www.ebi.ac.uk/efo/EFO_0004612	GCST005503	Genome-wide genotyping array
2018-04-12	29084231	Davis JP	2017-10-30	PLoS Genet	www.ncbi.nlm.nih.gov/pubmed/29084231	Common, low-frequency, and rare genetic variants associated with lipoprotein subclasses and triglyceride measures in Finnish men from the METSIM study.	Medium HDL particle concentration	8,372 Finnish ancestry males	NA	18q21.1	18	49629266	LIPG	LOC105372112	NA	NA	105372112	NA	NA	rs768116521-?	rs768116521	0	768116521	regulatory_region_variant	0	NR	4e-08	7.39794	(conditioned on 885 SNPs)	0.7	unit increase	Illumina [15144991] (imputed)	N	high density lipoprotein cholesterol measurement	http://www.ebi.ac.uk/efo/EFO_0004612	GCST005503	Genome-wide genotyping array
2018-04-12	29084231	Davis JP	2017-10-30	PLoS Genet	www.ncbi.nlm.nih.gov/pubmed/29084231	Common, low-frequency, and rare genetic variants associated with lipoprotein subclasses and triglyceride measures in Finnish men from the METSIM study.	Medium HDL particle concentration	8,372 Finnish ancestry males	NA	18q21.1	18	49817040	LIPG, ACAA2	SNHG22	NA	NA	103091864	NA	NA	rs538509310-?	rs538509310	0	538509310	intron_variant	0	NR	7e-10	9.1549	(conditioned on 885 SNPs)	0.8	unit increase	Illumina [15144991] (imputed)	N	high density lipoprotein cholesterol measurement	http://www.ebi.ac.uk/efo/EFO_0004612	GCST005503	Genome-wide genotyping array
2018-04-12	29084231	Davis JP	2017-10-30	PLoS Genet	www.ncbi.nlm.nih.gov/pubmed/29084231	Common, low-frequency, and rare genetic variants associated with lipoprotein subclasses and triglyceride measures in Finnish men from the METSIM study.	Medium HDL particle concentration	8,372 Finnish ancestry males	NA	18q21.1	18	49940996	RN5S457	MYO5B	NA	NA	4645	NA	NA	rs545804325-?	rs545804325	0	545804325	intron_variant	0	NR	5e-09	8.30103	(conditioned on 885 SNPs)	0.7	unit increase	Illumina [15144991] (imputed)	N	high density lipoprotein cholesterol measurement	http://www.ebi.ac.uk/efo/EFO_0004612	GCST005503	Genome-wide genotyping array
2018-04-12	29084231	Davis JP	2017-10-30	PLoS Genet	www.ncbi.nlm.nih.gov/pubmed/29084231	Common, low-frequency, and rare genetic variants associated with lipoprotein subclasses and triglyceride measures in Finnish men from the METSIM study.	Medium HDL particle concentration	8,372 Finnish ancestry males	NA	18q21.1	18	50009408	RN5S457	MYO5B	NA	NA	4645	NA	NA	rs535211063-?	rs535211063	0	535211063	intron_variant	0	NR	1e-08	8	(conditioned on 885 SNPs)	0.7	unit increase	Illumina [15144991] (imputed)	N	high density lipoprotein cholesterol measurement	http://www.ebi.ac.uk/efo/EFO_0004612	GCST005503	Genome-wide genotyping array
2018-04-12	29084231	Davis JP	2017-10-30	PLoS Genet	www.ncbi.nlm.nih.gov/pubmed/29084231	Common, low-frequency, and rare genetic variants associated with lipoprotein subclasses and triglyceride measures in Finnish men from the METSIM study.	Medium HDL particle concentration	8,372 Finnish ancestry males	NA	18q21.1	18	50057046	MYO5B	MYO5B	NA	NA	4645	NA	NA	rs146524044-?	rs146524044	0	146524044	intron_variant	0	NR	1e-08	8	(conditioned on 885 SNPs)	0.7	unit increase	Illumina [15144991] (imputed)	N	high density lipoprotein cholesterol measurement	http://www.ebi.ac.uk/efo/EFO_0004612	GCST005503	Genome-wide genotyping array
2018-04-12	29084231	Davis JP	2017-10-30	PLoS Genet	www.ncbi.nlm.nih.gov/pubmed/29084231	Common, low-frequency, and rare genetic variants associated with lipoprotein subclasses and triglyceride measures in Finnish men from the METSIM study.	Medium HDL particle concentration	8,372 Finnish ancestry males	NA	18q21.1	18	50159516	MYO5B	MYO5B	NA	NA	4645	NA	NA	rs541889526-?	rs541889526	0	541889526	intron_variant	0	NR	1e-08	8	(conditioned on 885 SNPs)	0.7	unit increase	Illumina [15144991] (imputed)	N	high density lipoprotein cholesterol measurement	http://www.ebi.ac.uk/efo/EFO_0004612	GCST005503	Genome-wide genotyping array
2018-04-12	29084231	Davis JP	2017-10-30	PLoS Genet	www.ncbi.nlm.nih.gov/pubmed/29084231	Common, low-frequency, and rare genetic variants associated with lipoprotein subclasses and triglyceride measures in Finnish men from the METSIM study.	Free cholesterol levels in medium HDL	8,372 Finnish ancestry males	NA	18q21.1	18	49569492	LIPG	LIPG	NA	NA	9388	NA	NA	rs201922257-?	rs201922257	0	201922257	missense_variant	0	NR	4e-08	7.39794	(conditioned on 885 SNPs)	0.7	unit increase	Illumina [15144991] (imputed)	N	high density lipoprotein cholesterol measurement	http://www.ebi.ac.uk/efo/EFO_0004612	GCST005507	Genome-wide genotyping array
2018-04-12	29084231	Davis JP	2017-10-30	PLoS Genet	www.ncbi.nlm.nih.gov/pubmed/29084231	Common, low-frequency, and rare genetic variants associated with lipoprotein subclasses and triglyceride measures in Finnish men from the METSIM study.	Free cholesterol levels in medium HDL	8,372 Finnish ancestry males	NA	18q21.1	18	49817040	LIPG, ACAA2	SNHG22	NA	NA	103091864	NA	NA	rs538509310-?	rs538509310	0	538509310	intron_variant	0	NR	1e-08	8	(conditioned on 885 SNPs)	0.7	unit increase	Illumina [15144991] (imputed)	N	high density lipoprotein cholesterol measurement	http://www.ebi.ac.uk/efo/EFO_0004612	GCST005507	Genome-wide genotyping array
2018-04-10	29084231	Davis JP	2017-10-30	PLoS Genet	www.ncbi.nlm.nih.gov/pubmed/29084231	Common, low-frequency, and rare genetic variants associated with lipoprotein subclasses and triglyceride measures in Finnish men from the METSIM study.	Triglyceride levels in small VLDL	8,372 Finnish ancestry males	NA	8p21.3	8	20054859	LPL	LPL - LOC105379311	4023	105379311		87600	23855	rs115849089-?	rs115849089	0	115849089	regulatory_region_variant	1	NR	4e-15	14.3979		0.2	unit decrease	Illumina [15144991] (imputed)	N	triglyceride measurement, very low density lipoprotein cholesterol measurement	http://www.ebi.ac.uk/efo/EFO_0004530, http://www.ebi.ac.uk/efo/EFO_0008317	GCST005472	Genome-wide genotyping array
2018-04-10	29084231	Davis JP	2017-10-30	PLoS Genet	www.ncbi.nlm.nih.gov/pubmed/29084231	Common, low-frequency, and rare genetic variants associated with lipoprotein subclasses and triglyceride measures in Finnish men from the METSIM study.	Triglyceride levels in small VLDL	8,372 Finnish ancestry males	NA	19q13.32	19	46282441	HIF3A	IGFL1P2 - HIF3A	727704	64344		21580	14605	rs80095739-?	rs80095739	0	80095739	regulatory_region_variant	1	NR	2e-08	7.69897	(conditioned on 885 SNPs)	0.2	unit decrease	Illumina [15144991] (imputed)	N	triglyceride measurement, very low density lipoprotein cholesterol measurement	http://www.ebi.ac.uk/efo/EFO_0004530, http://www.ebi.ac.uk/efo/EFO_0008317	GCST005472	Genome-wide genotyping array
2018-04-10	29084231	Davis JP	2017-10-30	PLoS Genet	www.ncbi.nlm.nih.gov/pubmed/29084231	Common, low-frequency, and rare genetic variants associated with lipoprotein subclasses and triglyceride measures in Finnish men from the METSIM study.	Triglyceride levels in small VLDL	8,372 Finnish ancestry males	NA	19q13.32	19	46288677	HIF3A	IGFL1P2 - HIF3A	727704	64344		27816	8369	rs11671710-?	rs11671710	0	11671710	intergenic_variant	1	NR	3e-09	8.52288	(conditioned on 885 SNPs)	0.2	unit decrease	Illumina [15144991] (imputed)	N	triglyceride measurement, very low density lipoprotein cholesterol measurement	http://www.ebi.ac.uk/efo/EFO_0004530, http://www.ebi.ac.uk/efo/EFO_0008317	GCST005472	Genome-wide genotyping array
2018-04-10	29084231	Davis JP	2017-10-30	PLoS Genet	www.ncbi.nlm.nih.gov/pubmed/29084231	Common, low-frequency, and rare genetic variants associated with lipoprotein subclasses and triglyceride measures in Finnish men from the METSIM study.	Triglyceride levels in small VLDL	8,372 Finnish ancestry males	NA	19q13.32	19	46291278	HIF3A	IGFL1P2 - HIF3A	727704	64344		30417	5768	rs142815467-?	rs142815467	0	142815467	regulatory_region_variant	1	NR	3e-09	8.52288	(conditioned on 885 SNPs)	0.2	unit decrease	Illumina [15144991] (imputed)	N	triglyceride measurement, very low density lipoprotein cholesterol measurement	http://www.ebi.ac.uk/efo/EFO_0004530, http://www.ebi.ac.uk/efo/EFO_0008317	GCST005472	Genome-wide genotyping array
2018-04-10	29084231	Davis JP	2017-10-30	PLoS Genet	www.ncbi.nlm.nih.gov/pubmed/29084231	Common, low-frequency, and rare genetic variants associated with lipoprotein subclasses and triglyceride measures in Finnish men from the METSIM study.	Triglyceride levels in small VLDL	8,372 Finnish ancestry males	NA	19q13.32	19	46291810	HIF3A	IGFL1P2 - HIF3A	727704	64344		30949	5236	rs11671319-?	rs11671319	0	11671319	intergenic_variant	1	NR	5e-09	8.30103	(conditioned on 885 SNPs)	0.2	unit decrease	Illumina [15144991] (imputed)	N	triglyceride measurement, very low density lipoprotein cholesterol measurement	http://www.ebi.ac.uk/efo/EFO_0004530, http://www.ebi.ac.uk/efo/EFO_0008317	GCST005472	Genome-wide genotyping array
2018-04-10	29084231	Davis JP	2017-10-30	PLoS Genet	www.ncbi.nlm.nih.gov/pubmed/29084231	Common, low-frequency, and rare genetic variants associated with lipoprotein subclasses and triglyceride measures in Finnish men from the METSIM study.	Triglyceride levels in small VLDL	8,372 Finnish ancestry males	NA	19q13.32	19	46291852	HIF3A	IGFL1P2 - HIF3A	727704	64344		30991	5194	rs34128150-?	rs34128150	0	34128150	intergenic_variant	1	NR	3e-09	8.52288	(conditioned on 885 SNPs)	0.2	unit decrease	Illumina [15144991] (imputed)	N	triglyceride measurement, very low density lipoprotein cholesterol measurement	http://www.ebi.ac.uk/efo/EFO_0004530, http://www.ebi.ac.uk/efo/EFO_0008317	GCST005472	Genome-wide genotyping array
2018-04-10	29084231	Davis JP	2017-10-30	PLoS Genet	www.ncbi.nlm.nih.gov/pubmed/29084231	Common, low-frequency, and rare genetic variants associated with lipoprotein subclasses and triglyceride measures in Finnish men from the METSIM study.	Triglyceride levels in small VLDL	8,372 Finnish ancestry males	NA	19q13.32	19	46291914	HIF3A	IGFL1P2 - HIF3A	727704	64344		31053	5132	rs11671360-?	rs11671360	0	11671360	intergenic_variant	1	NR	3e-09	8.52288	(conditioned on 885 SNPs)	0.2	unit decrease	Illumina [15144991] (imputed)	N	triglyceride measurement, very low density lipoprotein cholesterol measurement	http://www.ebi.ac.uk/efo/EFO_0004530, http://www.ebi.ac.uk/efo/EFO_0008317	GCST005472	Genome-wide genotyping array
2018-04-10	29084231	Davis JP	2017-10-30	PLoS Genet	www.ncbi.nlm.nih.gov/pubmed/29084231	Common, low-frequency, and rare genetic variants associated with lipoprotein subclasses and triglyceride measures in Finnish men from the METSIM study.	Triglyceride levels in small VLDL	8,372 Finnish ancestry males	NA	19q13.32	19	46291989	HIF3A	IGFL1P2 - HIF3A	727704	64344		31128	5057	rs11667159-?	rs11667159	0	11667159	intergenic_variant	1	NR	3e-09	8.52288	(conditioned on 885 SNPs)	0.2	unit decrease	Illumina [15144991] (imputed)	N	triglyceride measurement, very low density lipoprotein cholesterol measurement	http://www.ebi.ac.uk/efo/EFO_0004530, http://www.ebi.ac.uk/efo/EFO_0008317	GCST005472	Genome-wide genotyping array
2018-04-10	29084231	Davis JP	2017-10-30	PLoS Genet	www.ncbi.nlm.nih.gov/pubmed/29084231	Common, low-frequency, and rare genetic variants associated with lipoprotein subclasses and triglyceride measures in Finnish men from the METSIM study.	Triglyceride levels in small VLDL	8,372 Finnish ancestry males	NA	19q13.32	19	46292627	HIF3A	IGFL1P2 - HIF3A	727704	64344		31766	4419	rs7254961-?	rs7254961	0	7254961	intergenic_variant	1	NR	3e-09	8.52288	(conditioned on 885 SNPs)	0.2	unit decrease	Illumina [15144991] (imputed)	N	triglyceride measurement, very low density lipoprotein cholesterol measurement	http://www.ebi.ac.uk/efo/EFO_0004530, http://www.ebi.ac.uk/efo/EFO_0008317	GCST005472	Genome-wide genotyping array
2018-04-10	29084231	Davis JP	2017-10-30	PLoS Genet	www.ncbi.nlm.nih.gov/pubmed/29084231	Common, low-frequency, and rare genetic variants associated with lipoprotein subclasses and triglyceride measures in Finnish men from the METSIM study.	Triglyceride levels in small VLDL	8,372 Finnish ancestry males	NA	19q13.32	19	46292776	HIF3A	IGFL1P2 - HIF3A	727704	64344		31915	4270	rs7256047-?	rs7256047	0	7256047	intergenic_variant	1	NR	3e-09	8.52288	(conditioned on 885 SNPs)	0.2	unit decrease	Illumina [15144991] (imputed)	N	triglyceride measurement, very low density lipoprotein cholesterol measurement	http://www.ebi.ac.uk/efo/EFO_0004530, http://www.ebi.ac.uk/efo/EFO_0008317	GCST005472	Genome-wide genotyping array
2018-04-10	29084231	Davis JP	2017-10-30	PLoS Genet	www.ncbi.nlm.nih.gov/pubmed/29084231	Common, low-frequency, and rare genetic variants associated with lipoprotein subclasses and triglyceride measures in Finnish men from the METSIM study.	Triglyceride levels in small VLDL	8,372 Finnish ancestry males	NA	19q13.32	19	46292921	HIF3A	IGFL1P2 - HIF3A	727704	64344		32060	4125	rs11668290-?	rs11668290	0	11668290	intergenic_variant	1	NR	3e-09	8.52288	(conditioned on 885 SNPs)	0.2	unit decrease	Illumina [15144991] (imputed)	N	triglyceride measurement, very low density lipoprotein cholesterol measurement	http://www.ebi.ac.uk/efo/EFO_0004530, http://www.ebi.ac.uk/efo/EFO_0008317	GCST005472	Genome-wide genotyping array
2018-04-10	29084231	Davis JP	2017-10-30	PLoS Genet	www.ncbi.nlm.nih.gov/pubmed/29084231	Common, low-frequency, and rare genetic variants associated with lipoprotein subclasses and triglyceride measures in Finnish men from the METSIM study.	Triglyceride levels in small VLDL	8,372 Finnish ancestry males	NA	19q13.32	19	46293161	HIF3A	IGFL1P2 - HIF3A	727704	64344		32300	3885	rs73059722-?	rs73059722	0	73059722	intergenic_variant	1	NR	3e-09	8.52288	(conditioned on 885 SNPs)	0.2	unit decrease	Illumina [15144991] (imputed)	N	triglyceride measurement, very low density lipoprotein cholesterol measurement	http://www.ebi.ac.uk/efo/EFO_0004530, http://www.ebi.ac.uk/efo/EFO_0008317	GCST005472	Genome-wide genotyping array
2018-04-10	29084231	Davis JP	2017-10-30	PLoS Genet	www.ncbi.nlm.nih.gov/pubmed/29084231	Common, low-frequency, and rare genetic variants associated with lipoprotein subclasses and triglyceride measures in Finnish men from the METSIM study.	Triglyceride levels in small VLDL	8,372 Finnish ancestry males	NA	19q13.32	19	46293245	HIF3A	IGFL1P2 - HIF3A	727704	64344		32384	3801	rs73059723-?	rs73059723	0	73059723	intergenic_variant	1	NR	3e-09	8.52288	(conditioned on 885 SNPs)	0.2	unit decrease	Illumina [15144991] (imputed)	N	triglyceride measurement, very low density lipoprotein cholesterol measurement	http://www.ebi.ac.uk/efo/EFO_0004530, http://www.ebi.ac.uk/efo/EFO_0008317	GCST005472	Genome-wide genotyping array
2018-04-10	29084231	Davis JP	2017-10-30	PLoS Genet	www.ncbi.nlm.nih.gov/pubmed/29084231	Common, low-frequency, and rare genetic variants associated with lipoprotein subclasses and triglyceride measures in Finnish men from the METSIM study.	Triglyceride levels in small VLDL	8,372 Finnish ancestry males	NA	19q13.32	19	46293510	HIF3A	IGFL1P2 - HIF3A	727704	64344		32649	3536	rs73059724-?	rs73059724	0	73059724	intergenic_variant	1	NR	3e-09	8.52288	(conditioned on 885 SNPs)	0.2	unit decrease	Illumina [15144991] (imputed)	N	triglyceride measurement, very low density lipoprotein cholesterol measurement	http://www.ebi.ac.uk/efo/EFO_0004530, http://www.ebi.ac.uk/efo/EFO_0008317	GCST005472	Genome-wide genotyping array
2018-04-10	29084231	Davis JP	2017-10-30	PLoS Genet	www.ncbi.nlm.nih.gov/pubmed/29084231	Common, low-frequency, and rare genetic variants associated with lipoprotein subclasses and triglyceride measures in Finnish men from the METSIM study.	Triglyceride levels in small VLDL	8,372 Finnish ancestry males	NA	19q13.32	19	46293511	HIF3A	IGFL1P2 - HIF3A	727704	64344		32650	3535	rs73059725-?	rs73059725	0	73059725	intergenic_variant	1	NR	3e-09	8.52288	(conditioned on 885 SNPs)	0.2	unit decrease	Illumina [15144991] (imputed)	N	triglyceride measurement, very low density lipoprotein cholesterol measurement	http://www.ebi.ac.uk/efo/EFO_0004530, http://www.ebi.ac.uk/efo/EFO_0008317	GCST005472	Genome-wide genotyping array
2018-04-10	29084231	Davis JP	2017-10-30	PLoS Genet	www.ncbi.nlm.nih.gov/pubmed/29084231	Common, low-frequency, and rare genetic variants associated with lipoprotein subclasses and triglyceride measures in Finnish men from the METSIM study.	Triglyceride levels in small VLDL	8,372 Finnish ancestry males	NA	19q13.32	19	46293937	HIF3A	IGFL1P2 - HIF3A	727704	64344		33076	3109	rs73059726-?	rs73059726	0	73059726	intergenic_variant	1	NR	3e-09	8.52288	(conditioned on 885 SNPs)	0.2	unit decrease	Illumina [15144991] (imputed)	N	triglyceride measurement, very low density lipoprotein cholesterol measurement	http://www.ebi.ac.uk/efo/EFO_0004530, http://www.ebi.ac.uk/efo/EFO_0008317	GCST005472	Genome-wide genotyping array
2018-04-10	29084231	Davis JP	2017-10-30	PLoS Genet	www.ncbi.nlm.nih.gov/pubmed/29084231	Common, low-frequency, and rare genetic variants associated with lipoprotein subclasses and triglyceride measures in Finnish men from the METSIM study.	Triglyceride levels in small VLDL	8,372 Finnish ancestry males	NA	19q13.32	19	46293976	HIF3A	IGFL1P2 - HIF3A	727704	64344		33115	3070	rs141332218-?	rs141332218	0	141332218	intergenic_variant	1	NR	3e-09	8.52288	(conditioned on 885 SNPs)	0.2	unit decrease	Illumina [15144991] (imputed)	N	triglyceride measurement, very low density lipoprotein cholesterol measurement	http://www.ebi.ac.uk/efo/EFO_0004530, http://www.ebi.ac.uk/efo/EFO_0008317	GCST005472	Genome-wide genotyping array
2018-04-10	29084231	Davis JP	2017-10-30	PLoS Genet	www.ncbi.nlm.nih.gov/pubmed/29084231	Common, low-frequency, and rare genetic variants associated with lipoprotein subclasses and triglyceride measures in Finnish men from the METSIM study.	Triglyceride levels in small VLDL	8,372 Finnish ancestry males	NA	19q13.32	19	46294033	HIF3A	IGFL1P2 - HIF3A	727704	64344		33172	3013	rs117366905-?	rs117366905	0	117366905	intergenic_variant	1	NR	3e-09	8.52288	(conditioned on 885 SNPs)	0.2	unit decrease	Illumina [15144991] (imputed)	N	triglyceride measurement, very low density lipoprotein cholesterol measurement	http://www.ebi.ac.uk/efo/EFO_0004530, http://www.ebi.ac.uk/efo/EFO_0008317	GCST005472	Genome-wide genotyping array
2018-04-10	29084231	Davis JP	2017-10-30	PLoS Genet	www.ncbi.nlm.nih.gov/pubmed/29084231	Common, low-frequency, and rare genetic variants associated with lipoprotein subclasses and triglyceride measures in Finnish men from the METSIM study.	Triglyceride levels in small VLDL	8,372 Finnish ancestry males	NA	19q13.32	19	46294038	HIF3A	IGFL1P2 - HIF3A	727704	64344		33177	3008	rs117992292-?	rs117992292	0	117992292	intergenic_variant	1	NR	3e-09	8.52288	(conditioned on 885 SNPs)	0.2	unit decrease	Illumina [15144991] (imputed)	N	triglyceride measurement, very low density lipoprotein cholesterol measurement	http://www.ebi.ac.uk/efo/EFO_0004530, http://www.ebi.ac.uk/efo/EFO_0008317	GCST005472	Genome-wide genotyping array
2018-04-10	29084231	Davis JP	2017-10-30	PLoS Genet	www.ncbi.nlm.nih.gov/pubmed/29084231	Common, low-frequency, and rare genetic variants associated with lipoprotein subclasses and triglyceride measures in Finnish men from the METSIM study.	Triglyceride levels in small VLDL	8,372 Finnish ancestry males	NA	19q13.32	19	46296578	HIF3A	IGFL1P2 - HIF3A	727704	64344		35717	468	rs3826796-?	rs3826796	0	3826796	intergenic_variant	1	NR	3e-08	7.52288	(conditioned on 885 SNPs)	0.2	unit decrease	Illumina [15144991] (imputed)	N	triglyceride measurement, very low density lipoprotein cholesterol measurement	http://www.ebi.ac.uk/efo/EFO_0004530, http://www.ebi.ac.uk/efo/EFO_0008317	GCST005472	Genome-wide genotyping array
2018-04-12	29084231	Davis JP	2017-10-30	PLoS Genet	www.ncbi.nlm.nih.gov/pubmed/29084231	Common, low-frequency, and rare genetic variants associated with lipoprotein subclasses and triglyceride measures in Finnish men from the METSIM study.	Cholesterol ester levels in large LDL	8,372 Finnish ancestry males	NA	4q13.3	4	72708425	ADAMTS3	ADAMTS3 - HNRNPA1P67	9508	728019		139626	98762	rs190671241-?	rs190671241	0	190671241	intergenic_variant	1	NR	4e-08	7.39794	(conditioned on 885 SNPs)	0.5	unit increase	Illumina [15144991] (imputed)	N	esterified cholesterol measurement, low density lipoprotein cholesterol measurement	http://www.ebi.ac.uk/efo/EFO_0008589, http://www.ebi.ac.uk/efo/EFO_0004611	GCST005484	Genome-wide genotyping array
2018-04-12	29084231	Davis JP	2017-10-30	PLoS Genet	www.ncbi.nlm.nih.gov/pubmed/29084231	Common, low-frequency, and rare genetic variants associated with lipoprotein subclasses and triglyceride measures in Finnish men from the METSIM study.	Cholesterol ester levels in large LDL	8,372 Finnish ancestry males	NA	4q13.3	4	72882942	U4atac	HNRNPA1P67 - LOC105377273	728019	105377273		74558	70908	rs546498715-?	rs546498715	0	546498715	intergenic_variant	1	NR	8e-09	8.09691	(conditioned on 885 SNPs)	0.5	unit increase	Illumina [15144991] (imputed)	N	esterified cholesterol measurement, low density lipoprotein cholesterol measurement	http://www.ebi.ac.uk/efo/EFO_0008589, http://www.ebi.ac.uk/efo/EFO_0004611	GCST005484	Genome-wide genotyping array
2018-04-12	29084231	Davis JP	2017-10-30	PLoS Genet	www.ncbi.nlm.nih.gov/pubmed/29084231	Common, low-frequency, and rare genetic variants associated with lipoprotein subclasses and triglyceride measures in Finnish men from the METSIM study.	Cholesterol ester levels in large LDL	8,372 Finnish ancestry males	NA	4q13.3	4	72902905	U4atac	HNRNPA1P67 - LOC105377273	728019	105377273		94521	50945	rs181948526-?	rs181948526	0	181948526	intergenic_variant	1	NR	8e-09	8.09691	(conditioned on 885 SNPs)	0.5	unit increase	Illumina [15144991] (imputed)	N	esterified cholesterol measurement, low density lipoprotein cholesterol measurement	http://www.ebi.ac.uk/efo/EFO_0008589, http://www.ebi.ac.uk/efo/EFO_0004611	GCST005484	Genome-wide genotyping array
2018-04-12	29084231	Davis JP	2017-10-30	PLoS Genet	www.ncbi.nlm.nih.gov/pubmed/29084231	Common, low-frequency, and rare genetic variants associated with lipoprotein subclasses and triglyceride measures in Finnish men from the METSIM study.	Cholesterol ester levels in large LDL	8,372 Finnish ancestry males	NA	4q13.3	4	73167847	ANKRD17	ANKRD17	NA	NA	26057	NA	NA	rs187918276-?	rs187918276	0	187918276	intron_variant	0	NR	1e-08	8	(conditioned on 885 SNPs)	0.5	unit increase	Illumina [15144991] (imputed)	N	esterified cholesterol measurement, low density lipoprotein cholesterol measurement	http://www.ebi.ac.uk/efo/EFO_0008589, http://www.ebi.ac.uk/efo/EFO_0004611	GCST005484	Genome-wide genotyping array
2018-04-12	29084231	Davis JP	2017-10-30	PLoS Genet	www.ncbi.nlm.nih.gov/pubmed/29084231	Common, low-frequency, and rare genetic variants associated with lipoprotein subclasses and triglyceride measures in Finnish men from the METSIM study.	Cholesterol ester levels in large LDL	8,372 Finnish ancestry males	NA	4q13.3	4	73646563	RASSF6	RASSF6 - LOC105377272	166824	105377272		25932	61335	rs573930512-?	rs573930512	0	573930512	intergenic_variant	1	NR	3e-08	7.52288	(conditioned on 885 SNPs)	0.5	unit increase	Illumina [15144991] (imputed)	N	esterified cholesterol measurement, low density lipoprotein cholesterol measurement	http://www.ebi.ac.uk/efo/EFO_0008589, http://www.ebi.ac.uk/efo/EFO_0004611	GCST005484	Genome-wide genotyping array
2018-06-06	29728394	Blauw LL	2018-05-01	Circ Genom Precis Med	www.ncbi.nlm.nih.gov/pubmed/29728394	CETP (Cholesteryl Ester Transfer Protein) Concentration: A Genome-Wide Association Study Followed by Mendelian Randomization on Coronary Artery Disease.	Cholesteryl ester transfer protein levels	4248 individuals	1458 individuals	16q13	16	56976574	CETP	CETP	NA	NA	1071	NA	NA	rs117427818-T	rs117427818	0	117427818	intron_variant	0	0.05	3e-33	32.5229		0.46	[0.39-0.53] ??g/mL increase	Illumina [NR] (imputed)	N	cholesteryl ester transfer protein measurement	http://www.ebi.ac.uk/efo/EFO_0009133	GCST005672	Genome-wide genotyping array
2018-07-28	29403010	Kanai M	2018-02-05	Nat Genet	www.ncbi.nlm.nih.gov/pubmed/29403010	Genetic analysis of quantitative traits in the Japanese population links cell types to complex human diseases.	C-reactive protein levels	75,391 Japanese ancestry individuals	NA	17p13.2	17	6258465	WSCD1, AIPL1	RNU6-1264P - BTF3P14	106480117	100132641		51196	63950	rs151233628-?	rs151233628	0	151233628	intergenic_variant	1	NR	2e-09	8.69897		0.06513	[0.044-0.086] unit increase novel	Illumina [6108953] (imputed)	N	C-reactive protein measurement	http://www.ebi.ac.uk/efo/EFO_0004458	GCST006012	Genome-wide genotyping array
2018-07-28	29403010	Kanai M	2018-02-05	Nat Genet	www.ncbi.nlm.nih.gov/pubmed/29403010	Genetic analysis of quantitative traits in the Japanese population links cell types to complex human diseases.	C-reactive protein levels	75,391 Japanese ancestry individuals	NA	1q21.3	1	154455807	IL6R	IL6R	NA	NA	3570	NA	NA	rs12133641-?	rs12133641	0	12133641	intron_variant	0	NR	2e-14	13.699		0.04067	[0.03-0.051] unit decrease novel	Illumina [6108953] (imputed)	N	C-reactive protein measurement	http://www.ebi.ac.uk/efo/EFO_0004458	GCST006012	Genome-wide genotyping array
2018-07-28	29403010	Kanai M	2018-02-05	Nat Genet	www.ncbi.nlm.nih.gov/pubmed/29403010	Genetic analysis of quantitative traits in the Japanese population links cell types to complex human diseases.	C-reactive protein levels	75,391 Japanese ancestry individuals	NA	1q23.2	1	159711574	CRP	CRPP1 - CRP	171422	1401		5978	715	rs3093068-?	rs3093068	0	3093068	intergenic_variant	1	NR	1e-64	64		0.1272	[0.11-0.14] unit increase novel	Illumina [6108953] (imputed)	N	C-reactive protein measurement	http://www.ebi.ac.uk/efo/EFO_0004458	GCST006012	Genome-wide genotyping array
2018-07-28	29403010	Kanai M	2018-02-05	Nat Genet	www.ncbi.nlm.nih.gov/pubmed/29403010	Genetic analysis of quantitative traits in the Japanese population links cell types to complex human diseases.	C-reactive protein levels	75,391 Japanese ancestry individuals	NA	2p23.3	2	27520348	GCKR	GCKR	NA	NA	2646	NA	NA	rs814295-?	rs814295	0	814295	intron_variant	0	NR	2e-10	9.69897		0.03589	[0.025-0.047] unit decrease novel	Illumina [6108953] (imputed)	N	C-reactive protein measurement	http://www.ebi.ac.uk/efo/EFO_0004458	GCST006012	Genome-wide genotyping array
2018-07-28	29403010	Kanai M	2018-02-05	Nat Genet	www.ncbi.nlm.nih.gov/pubmed/29403010	Genetic analysis of quantitative traits in the Japanese population links cell types to complex human diseases.	C-reactive protein levels	75,391 Japanese ancestry individuals	NA	7p15.3	7	22696313	LOC401312, LOC541472	LOC401312 - LOC541472	401312	541472		30780	29082	rs79802086-?	rs79802086	0	79802086	intergenic_variant	1	NR	1e-17	17		0.06015	[0.046-0.074] unit increase novel	Illumina [6108953] (imputed)	N	C-reactive protein measurement	http://www.ebi.ac.uk/efo/EFO_0004458	GCST006012	Genome-wide genotyping array
2018-07-28	29403010	Kanai M	2018-02-05	Nat Genet	www.ncbi.nlm.nih.gov/pubmed/29403010	Genetic analysis of quantitative traits in the Japanese population links cell types to complex human diseases.	C-reactive protein levels	75,391 Japanese ancestry individuals	NA	12q24.31	12	120982123	HNF1A	HNF1A	NA	NA	6927	NA	NA	rs1169284-?	rs1169284	0	1169284	intron_variant	0	NR	3e-29	28.5229		0.05766	[0.048-0.068] unit decrease novel	Illumina [6108953] (imputed)	N	C-reactive protein measurement	http://www.ebi.ac.uk/efo/EFO_0004458	GCST006012	Genome-wide genotyping array
2018-07-28	29403010	Kanai M	2018-02-05	Nat Genet	www.ncbi.nlm.nih.gov/pubmed/29403010	Genetic analysis of quantitative traits in the Japanese population links cell types to complex human diseases.	C-reactive protein levels	75,391 Japanese ancestry individuals	NA	19q13.32	19	44908684	APOE	APOE	NA	NA	348	NA	NA	rs429358-?	rs429358	0	429358	missense_variant	0	NR	7e-36	35.1549		0.1086	[0.092-0.126] unit decrease novel	Illumina [6108953] (imputed)	N	C-reactive protein measurement	http://www.ebi.ac.uk/efo/EFO_0004458	GCST006012	Genome-wide genotyping array
2018-08-10	29844224	Loomis SJ	2018-05-29	Diabetes	www.ncbi.nlm.nih.gov/pubmed/29844224	Genome-Wide Association Study of Serum Fructosamine and Glycated Albumin in Adults Without Diagnosed Diabetes: Results from the Atherosclerosis Risk in Communities Study.	Total glycated albumin levels	7,647 European ancestry individuals, 2,104 Black individuals	NA	19q13.33	19	49542659	RCN3	RCN3	NA	NA	57333	NA	NA	rs34459162-C	rs34459162	0	34459162	missense_variant	0	0.08	4e-08	7.39794	(EA)	0.03	[0.02-0.04] unit decrease	Affymetrix [NR] (imputed)	N	total glycated albumin	http://www.ebi.ac.uk/efo/EFO_0009305	GCST006058	Genome-wide genotyping array
2011-08-18	21799836	Cui B	2011-07-22	PLoS One	www.ncbi.nlm.nih.gov/pubmed/21799836	A genome-wide association study confirms previously reported loci for type 2 diabetes in Han Chinese.	Type 2 diabetes	793 Han Chinese ancestry cases, 806 Han Chinese ancestry controls	4,445 Han Chinese ancestry cases, 4,458 Han Chinese ancestry controls	11p15.4	11	2822986	KCNQ1	KCNQ1	NA	NA	3784	NA	NA	rs163182-C	rs163182	0	163182	intron_variant	0	0.34	2e-17	16.699		1.28	[NR]	Illumina [474515]	N	type II diabetes mellitus	http://www.ebi.ac.uk/efo/EFO_0001360	GCST001173	Genome-wide genotyping array
2011-08-18	21771975	Chung CM	2011-07-19	Diabetes	www.ncbi.nlm.nih.gov/pubmed/21771975	A genome-wide association study reveals a quantitative trait locus of adiponectin on CDH13 that predicts cardiometabolic outcomes.	Adiponectin levels	382 Han Chinese ancestry young-onset-hypertensive cases	559 Han Chinese ancestry young-onset-hypertensive cases	16q23.3	16	82628663	CDH13	CDH13	NA	NA	1012	NA	NA	rs4783244-T	rs4783244	0	4783244	intron_variant	0	0.3	6e-17	16.2218	(Second stage)	0.346	[0.24-0.46] ug/mL increase	Illumina [509174]	N	adiponectin measurement	http://www.ebi.ac.uk/efo/EFO_0004502	GCST001165	Genome-wide genotyping array
2011-09-28	21874001	Kooner JS	2011-08-28	Nat Genet	www.ncbi.nlm.nih.gov/pubmed/21874001	Genome-wide association study in individuals of South Asian ancestry identifies six new type 2 diabetes susceptibility loci.	Type 2 diabetes	5,561 South Asian ancestry cases, 14,458 South Asian ancestry controls	13,170 South Asian ancestry cases, 25,398 South Asian ancestry controls	2q24.3	2	164645339	GRB14	GRB14 - COBLL1	2888	22837		23489	34846	rs3923113-A	rs3923113	0	3923113	intergenic_variant	1	0.74	1e-08	8		1.09	[1.06-1.13]	Illumina [568976]	N	type II diabetes mellitus	http://www.ebi.ac.uk/efo/EFO_0001360	GCST001213	Genome-wide genotyping array
2011-09-28	21874001	Kooner JS	2011-08-28	Nat Genet	www.ncbi.nlm.nih.gov/pubmed/21874001	Genome-wide association study in individuals of South Asian ancestry identifies six new type 2 diabetes susceptibility loci.	Type 2 diabetes	5,561 South Asian ancestry cases, 14,458 South Asian ancestry controls	13,170 South Asian ancestry cases, 25,398 South Asian ancestry controls	3q27.3	3	186948673	ST6GAL1	ST6GAL1	NA	NA	6480	NA	NA	rs16861329-G	rs16861329	0	16861329	intron_variant	0	0.75	3e-08	7.52288		1.09	[1.06-1.12]	Illumina [568976]	N	type II diabetes mellitus	http://www.ebi.ac.uk/efo/EFO_0001360	GCST001213	Genome-wide genotyping array
2011-09-28	21874001	Kooner JS	2011-08-28	Nat Genet	www.ncbi.nlm.nih.gov/pubmed/21874001	Genome-wide association study in individuals of South Asian ancestry identifies six new type 2 diabetes susceptibility loci.	Type 2 diabetes	5,561 South Asian ancestry cases, 14,458 South Asian ancestry controls	13,170 South Asian ancestry cases, 25,398 South Asian ancestry controls	10q22.1	10	69171718	VPS26A	VPS26A	NA	NA	9559	NA	NA	rs1802295-A	rs1802295	0	1802295	3_prime_UTR_variant	0	0.26	4e-08	7.39794		1.08	[1.05-1.12]	Illumina [568976]	N	type II diabetes mellitus	http://www.ebi.ac.uk/efo/EFO_0001360	GCST001213	Genome-wide genotyping array
2011-09-28	21874001	Kooner JS	2011-08-28	Nat Genet	www.ncbi.nlm.nih.gov/pubmed/21874001	Genome-wide association study in individuals of South Asian ancestry identifies six new type 2 diabetes susceptibility loci.	Type 2 diabetes	5,561 South Asian ancestry cases, 14,458 South Asian ancestry controls	13,170 South Asian ancestry cases, 25,398 South Asian ancestry controls	15q24.3	15	77454848	HMG20A	HMG20A	NA	NA	10363	NA	NA	rs7178572-G	rs7178572	0	7178572	intron_variant	0	0.52	7e-11	10.1549		1.09	[1.06-1.12]	Illumina [568976]	N	type II diabetes mellitus	http://www.ebi.ac.uk/efo/EFO_0001360	GCST001213	Genome-wide genotyping array
2011-09-28	21874001	Kooner JS	2011-08-28	Nat Genet	www.ncbi.nlm.nih.gov/pubmed/21874001	Genome-wide association study in individuals of South Asian ancestry identifies six new type 2 diabetes susceptibility loci.	Type 2 diabetes	5,561 South Asian ancestry cases, 14,458 South Asian ancestry controls	13,170 South Asian ancestry cases, 25,398 South Asian ancestry controls	15q26.1	15	89831025	AP3S2	AP3S2, C15orf38-AP3S2	NA	NA	10239, 100526783	NA	NA	rs2028299-C	rs2028299	0	2028299	3_prime_UTR_variant	0	0.31	2e-11	10.699		1.1	[1.07-1.13]	Illumina [568976]	N	type II diabetes mellitus	http://www.ebi.ac.uk/efo/EFO_0001360	GCST001213	Genome-wide genotyping array
2011-09-28	21874001	Kooner JS	2011-08-28	Nat Genet	www.ncbi.nlm.nih.gov/pubmed/21874001	Genome-wide association study in individuals of South Asian ancestry identifies six new type 2 diabetes susceptibility loci.	Type 2 diabetes	5,561 South Asian ancestry cases, 14,458 South Asian ancestry controls	13,170 South Asian ancestry cases, 25,398 South Asian ancestry controls	20q13.12	20	44360627	HNF4A	HNF4A	NA	NA	3172	NA	NA	rs4812829-A	rs4812829	0	4812829	intron_variant	0	0.29	3e-10	9.52288		1.09	[1.06-1.12]	Illumina [568976]	N	type II diabetes mellitus	http://www.ebi.ac.uk/efo/EFO_0001360	GCST001213	Genome-wide genotyping array
2011-10-11	21909110	Wain LV	2011-09-11	Nat Genet	www.ncbi.nlm.nih.gov/pubmed/21909110	Genome-wide association study identifies six new loci influencing pulse pressure and mean arterial pressure.	Blood pressure	74,064 European ancestry individuals	48,607 European ancestry individuals	2q24.3	2	164058698	FIGN	FIGN - PRPS1P1	55137	100861436		322543	154841	rs13002573-G	rs13002573	0	13002573	intron_variant	1	0.2	2e-08	7.69897	(Pulse Pressure)	0.31	[0.20-0.42] mmHg decrease	Affymetrix, Illumina, Perlegen [NR] (imputed)	N	pulse pressure measurement	http://www.ebi.ac.uk/efo/EFO_0005763	GCST001235	Genome-wide genotyping array
2011-10-11	21909110	Wain LV	2011-09-11	Nat Genet	www.ncbi.nlm.nih.gov/pubmed/21909110	Genome-wide association study identifies six new loci influencing pulse pressure and mean arterial pressure.	Blood pressure	74,064 European ancestry individuals	48,607 European ancestry individuals	4q12	4	53933078	CHIC2	LOC100129728 - RPL21P44	100129728	402176		4928	52408	rs871606-T	rs871606	0	871606	intron_variant	1	0.85	1e-08	8	(Pulse Pressure)	0.429	[0.28-0.58] mmHg increase	Affymetrix, Illumina, Perlegen [NR] (imputed)	N	pulse pressure measurement	http://www.ebi.ac.uk/efo/EFO_0005763	GCST001235	Genome-wide genotyping array
2011-10-11	21909110	Wain LV	2011-09-11	Nat Genet	www.ncbi.nlm.nih.gov/pubmed/21909110	Genome-wide association study identifies six new loci influencing pulse pressure and mean arterial pressure.	Blood pressure	74,064 European ancestry individuals	48,607 European ancestry individuals	7q22.3	7	106771412	PIK3CG	LOC102724339 - RNA5SP236	102724339	100873494		38952	10188	rs17477177-T	rs17477177	0	17477177	intergenic_variant	1	0.72	2e-13	12.699	(Pulse Pressure)	0.418	[0.31-0.53] mmHg decrease	Affymetrix, Illumina, Perlegen [NR] (imputed)	N	pulse pressure measurement	http://www.ebi.ac.uk/efo/EFO_0005763	GCST001235	Genome-wide genotyping array
2011-10-11	21909110	Wain LV	2011-09-11	Nat Genet	www.ncbi.nlm.nih.gov/pubmed/21909110	Genome-wide association study identifies six new loci influencing pulse pressure and mean arterial pressure.	Blood pressure	74,064 European ancestry individuals	48,607 European ancestry individuals	8q24.12	8	119423572	NOV	NOV	NA	NA	4856	NA	NA	rs2071518-T	rs2071518	0	2071518	3_prime_UTR_variant	0	0.17	4e-09	8.39794	(Pulse Pressure)	0.312	[0.21-0.41] mmHg increase	Affymetrix, Illumina, Perlegen [NR] (imputed)	N	pulse pressure measurement	http://www.ebi.ac.uk/efo/EFO_0005763	GCST001235	Genome-wide genotyping array
2011-10-11	21909110	Wain LV	2011-09-11	Nat Genet	www.ncbi.nlm.nih.gov/pubmed/21909110	Genome-wide association study identifies six new loci influencing pulse pressure and mean arterial pressure.	Blood pressure	74,064 European ancestry individuals	48,607 European ancestry individuals	11q24.3	11	130403335	ADAMTS-8	LOC646383	NA	NA	646383	NA	NA	rs11222084-T	rs11222084	0	11222084	non_coding_transcript_exon_variant	0	0.38	2e-11	10.699	(Pulse Pressure)	0.337	[0.24-0.44] mmHg increase	Affymetrix, Illumina, Perlegen [NR] (imputed)	N	pulse pressure measurement	http://www.ebi.ac.uk/efo/EFO_0005763	GCST001235	Genome-wide genotyping array
2011-10-11	21909110	Wain LV	2011-09-11	Nat Genet	www.ncbi.nlm.nih.gov/pubmed/21909110	Genome-wide association study identifies six new loci influencing pulse pressure and mean arterial pressure.	Blood pressure	74,064 European ancestry individuals	48,607 European ancestry individuals	10q23.33	10	94135420	PLCE-1	PLCE1	NA	NA	51196	NA	NA	rs9663362-G	rs9663362	0	9663362	intron_variant	0	0.53	5e-09	8.30103	(Pulse Pressure)	0.271	[0.18-0.36] mmHg decrease	Affymetrix, Illumina, Perlegen [NR] (imputed)	N	pulse pressure measurement	http://www.ebi.ac.uk/efo/EFO_0005763	GCST001235	Genome-wide genotyping array
2011-10-11	21909110	Wain LV	2011-09-11	Nat Genet	www.ncbi.nlm.nih.gov/pubmed/21909110	Genome-wide association study identifies six new loci influencing pulse pressure and mean arterial pressure.	Blood pressure	74,064 European ancestry individuals	48,607 European ancestry individuals	12q21.33	12	89666809	ATP2B1	ATP2B1	NA	NA	490	NA	NA	rs17249754-G	rs17249754	0	17249754	intron_variant	0	0.89	6e-10	9.22185	(Pulse Pressure)	0.392	[0.27-0.52] mmHg increase	Affymetrix, Illumina, Perlegen [NR] (imputed)	N	pulse pressure measurement	http://www.ebi.ac.uk/efo/EFO_0005763	GCST001235	Genome-wide genotyping array
2011-10-11	21909110	Wain LV	2011-09-11	Nat Genet	www.ncbi.nlm.nih.gov/pubmed/21909110	Genome-wide association study identifies six new loci influencing pulse pressure and mean arterial pressure.	Blood pressure	74,064 European ancestry individuals	48,607 European ancestry individuals	17q21.32	17	46935905	GOSR2	GOSR2	NA	NA	9570	NA	NA	rs17608766-T	rs17608766	0	17608766	3_prime_UTR_variant	0	0.91	6e-15	14.2218	(Pulse Pressure)	0.534	[0.40-0.67] mmHg decrease	Affymetrix, Illumina, Perlegen [NR] (imputed)	N	pulse pressure measurement	http://www.ebi.ac.uk/efo/EFO_0005763	GCST001235	Genome-wide genotyping array
2011-10-11	21909110	Wain LV	2011-09-11	Nat Genet	www.ncbi.nlm.nih.gov/pubmed/21909110	Genome-wide association study identifies six new loci influencing pulse pressure and mean arterial pressure.	Blood pressure	74,064 European ancestry individuals	48,607 European ancestry individuals	2q24.3	2	164106976	FIGN	FIGN - PRPS1P1	55137	100861436		370821	106563	rs1446468-T	rs1446468	0	1446468	intron_variant	1	0.53	6e-12	11.2218	(Mean Arterial Pressure)	0.336	[0.24-0.44] mmHg decrease	Affymetrix, Illumina, Perlegen [NR] (imputed)	N	mean arterial pressure	http://www.ebi.ac.uk/efo/EFO_0006340	GCST001236	Genome-wide genotyping array
2011-10-11	21909110	Wain LV	2011-09-11	Nat Genet	www.ncbi.nlm.nih.gov/pubmed/21909110	Genome-wide association study identifies six new loci influencing pulse pressure and mean arterial pressure.	Blood pressure	74,064 European ancestry individuals	48,607 European ancestry individuals	10q25.3	10	114021768	ADRB1	LOC105378492	NA	NA	105378492	NA	NA	rs2782980-T	rs2782980	0	2782980	intergenic_variant	0	0.2	2e-09	8.69897	(Mean Arterial Pressure)	0.338	[0.23-0.45] mmHg decrease	Affymetrix, Illumina, Perlegen [NR] (imputed)	N	mean arterial pressure	http://www.ebi.ac.uk/efo/EFO_0006340	GCST001236	Genome-wide genotyping array
2011-10-11	21909110	Wain LV	2011-09-11	Nat Genet	www.ncbi.nlm.nih.gov/pubmed/21909110	Genome-wide association study identifies six new loci influencing pulse pressure and mean arterial pressure.	Blood pressure	74,064 European ancestry individuals	48,607 European ancestry individuals	1p36.22	1	11802721	NPPB, MTHFR	MTHFR	NA	NA	4524	NA	NA	rs17367504-G	rs17367504	0	17367504	intron_variant	0	0.17	2e-16	15.699	(Mean Arterial Pressure)	0.534	[0.40-0.66] mmHg decrease	Affymetrix, Illumina, Perlegen [NR] (imputed)	N	mean arterial pressure	http://www.ebi.ac.uk/efo/EFO_0006340	GCST001236	Genome-wide genotyping array
2011-10-11	21909110	Wain LV	2011-09-11	Nat Genet	www.ncbi.nlm.nih.gov/pubmed/21909110	Genome-wide association study identifies six new loci influencing pulse pressure and mean arterial pressure.	Blood pressure	74,064 European ancestry individuals	48,607 European ancestry individuals	3p24.1	3	27496418	SLC4A7	UBA52P4 - LOC105377005	100271030	105377005		9721	16196	rs13082711-T	rs13082711	0	13082711	intergenic_variant	1	0.8	5e-09	8.30103	(Mean Arterial Pressure)	0.336	[0.22-0.45] mmHg decrease	Affymetrix, Illumina, Perlegen [NR] (imputed)	N	mean arterial pressure	http://www.ebi.ac.uk/efo/EFO_0006340	GCST001236	Genome-wide genotyping array
2011-10-11	21909110	Wain LV	2011-09-11	Nat Genet	www.ncbi.nlm.nih.gov/pubmed/21909110	Genome-wide association study identifies six new loci influencing pulse pressure and mean arterial pressure.	Blood pressure	74,064 European ancestry individuals	48,607 European ancestry individuals	4q24	4	102267552	SLC39A8	SLC39A8	NA	NA	64116	NA	NA	rs13107325-T	rs13107325	0	13107325	missense_variant	0	0.12	1e-10	10	(Mean Arterial Pressure)	0.633	[0.44-0.82] mmHg decrease	Affymetrix, Illumina, Perlegen [NR] (imputed)	N	mean arterial pressure	http://www.ebi.ac.uk/efo/EFO_0006340	GCST001236	Genome-wide genotyping array
2011-10-11	21909110	Wain LV	2011-09-11	Nat Genet	www.ncbi.nlm.nih.gov/pubmed/21909110	Genome-wide association study identifies six new loci influencing pulse pressure and mean arterial pressure.	Blood pressure	74,064 European ancestry individuals	48,607 European ancestry individuals	5p13.3	5	32814922	C5orf23, NPR3	NPR3 - LOC340113	4883	340113		23198	132521	rs1173771-G	rs1173771	0	1173771	regulatory_region_variant	1	0.53	4e-09	8.39794	(Mean Arterial Pressure)	0.283	[0.19-0.37] mmHg increase	Affymetrix, Illumina, Perlegen [NR] (imputed)	N	mean arterial pressure	http://www.ebi.ac.uk/efo/EFO_0006340	GCST001236	Genome-wide genotyping array
2011-10-11	21909110	Wain LV	2011-09-11	Nat Genet	www.ncbi.nlm.nih.gov/pubmed/21909110	Genome-wide association study identifies six new loci influencing pulse pressure and mean arterial pressure.	Blood pressure	74,064 European ancestry individuals	48,607 European ancestry individuals	5q33.3	5	158377449	EBF1	LOC101927697	NA	NA	101927697	NA	NA	rs9313772-T	rs9313772	0	9313772	intron_variant	0	0.32	1e-11	11	(Mean Arterial Pressure)	0.335	[0.24-0.44] mmHg decrease	Affymetrix, Illumina, Perlegen [NR] (imputed)	N	mean arterial pressure	http://www.ebi.ac.uk/efo/EFO_0006340	GCST001236	Genome-wide genotyping array
2011-10-11	21909110	Wain LV	2011-09-11	Nat Genet	www.ncbi.nlm.nih.gov/pubmed/21909110	Genome-wide association study identifies six new loci influencing pulse pressure and mean arterial pressure.	Blood pressure	74,064 European ancestry individuals	48,607 European ancestry individuals	10p12.31	10	18439030	CACNB2	CACNB2	NA	NA	783	NA	NA	rs12258967-G	rs12258967	0	12258967	intron_variant	0	0.36	2e-16	15.699	(Mean Arterial Pressure)	0.431	[0.33-0.53] mmHg decrease	Affymetrix, Illumina, Perlegen [NR] (imputed)	N	mean arterial pressure	http://www.ebi.ac.uk/efo/EFO_0006340	GCST001236	Genome-wide genotyping array
2011-10-11	21909110	Wain LV	2011-09-11	Nat Genet	www.ncbi.nlm.nih.gov/pubmed/21909110	Genome-wide association study identifies six new loci influencing pulse pressure and mean arterial pressure.	Blood pressure	74,064 European ancestry individuals	48,607 European ancestry individuals	10q21.2	10	61707795	C10orf107	C10orf107	NA	NA	219621	NA	NA	rs4590817-G	rs4590817	0	4590817	intron_variant	0	0.83	2e-18	17.699	(Mean Arterial Pressure)	0.576	[0.45-0.71] mmHg increase	Affymetrix, Illumina, Perlegen [NR] (imputed)	N	mean arterial pressure	http://www.ebi.ac.uk/efo/EFO_0006340	GCST001236	Genome-wide genotyping array
2011-10-11	21909110	Wain LV	2011-09-11	Nat Genet	www.ncbi.nlm.nih.gov/pubmed/21909110	Genome-wide association study identifies six new loci influencing pulse pressure and mean arterial pressure.	Blood pressure	74,064 European ancestry individuals	48,607 European ancestry individuals	10q24.33	10	103179458	NT5C2, CYP17A1	NT5C2	NA	NA	22978	NA	NA	rs11191593-T	rs11191593	0	11191593	intron_variant	0	0.94	1e-15	15	(Mean Arterial Pressure)	0.66	[0.50-0.82] mmHg increase	Affymetrix, Illumina, Perlegen [NR] (imputed)	N	mean arterial pressure	http://www.ebi.ac.uk/efo/EFO_0006340	GCST001236	Genome-wide genotyping array
2011-10-11	21909110	Wain LV	2011-09-11	Nat Genet	www.ncbi.nlm.nih.gov/pubmed/21909110	Genome-wide association study identifies six new loci influencing pulse pressure and mean arterial pressure.	Blood pressure	74,064 European ancestry individuals	48,607 European ancestry individuals	12q21.33	12	89666809	ATP2B1	ATP2B1	NA	NA	490	NA	NA	rs17249754-G	rs17249754	0	17249754	intron_variant	0	0.89	1e-17	17	(Mean Arterial Pressure)	0.557	[0.43-0.69] mmHg increase	Affymetrix, Illumina, Perlegen [NR] (imputed)	N	mean arterial pressure	http://www.ebi.ac.uk/efo/EFO_0006340	GCST001236	Genome-wide genotyping array
2011-10-11	21909110	Wain LV	2011-09-11	Nat Genet	www.ncbi.nlm.nih.gov/pubmed/21909110	Genome-wide association study identifies six new loci influencing pulse pressure and mean arterial pressure.	Blood pressure	74,064 European ancestry individuals	48,607 European ancestry individuals	12q24.12	12	111569952	ATXN2	ATXN2	NA	NA	6311	NA	NA	rs653178-T	rs653178	0	653178	intron_variant	0	0.59	7e-20	19.1549	(Mean Arterial Pressure)	0.429	[0.34-0.52] mmHg decrease	Affymetrix, Illumina, Perlegen [NR] (imputed)	N	mean arterial pressure	http://www.ebi.ac.uk/efo/EFO_0006340	GCST001236	Genome-wide genotyping array
2011-10-11	21909110	Wain LV	2011-09-11	Nat Genet	www.ncbi.nlm.nih.gov/pubmed/21909110	Genome-wide association study identifies six new loci influencing pulse pressure and mean arterial pressure.	Blood pressure	74,064 European ancestry individuals	48,607 European ancestry individuals	15q24.1	15	74785026	CSK	CSK	NA	NA	1445	NA	NA	rs1378942-C	rs1378942	0	1378942	intron_variant	0	0.33	2e-15	14.699	(Mean Arterial Pressure)	0.386	[0.29-0.48] mmHg increase	Affymetrix, Illumina, Perlegen [NR] (imputed)	N	mean arterial pressure	http://www.ebi.ac.uk/efo/EFO_0006340	GCST001236	Genome-wide genotyping array
2011-10-11	21909110	Wain LV	2011-09-11	Nat Genet	www.ncbi.nlm.nih.gov/pubmed/21909110	Genome-wide association study identifies six new loci influencing pulse pressure and mean arterial pressure.	Blood pressure	74,064 European ancestry individuals	48,607 European ancestry individuals	15q26.1	15	90894158	FES	FES	NA	NA	2242	NA	NA	rs2521501-T	rs2521501	0	2521501	intron_variant	0	0.37	3e-08	7.52288	(Mean Arterial Pressure)	0.344	[0.22-0.46] mmHg increase	Affymetrix, Illumina, Perlegen [NR] (imputed)	N	mean arterial pressure	http://www.ebi.ac.uk/efo/EFO_0006340	GCST001236	Genome-wide genotyping array
2011-10-11	21909110	Wain LV	2011-09-11	Nat Genet	www.ncbi.nlm.nih.gov/pubmed/21909110	Genome-wide association study identifies six new loci influencing pulse pressure and mean arterial pressure.	Blood pressure	74,064 European ancestry individuals	48,607 European ancestry individuals	20p12.2	20	10988382	JAG1	C20orf187	NA	NA	728434	NA	NA	rs1327235-G	rs1327235	0	1327235	intron_variant	0	0.58	4e-08	7.39794	(Mean Arterial Pressure)	0.259	[0.17-0.35] mmHg increase	Affymetrix, Illumina, Perlegen [NR] (imputed)	N	mean arterial pressure	http://www.ebi.ac.uk/efo/EFO_0006340	GCST001236	Genome-wide genotyping array
2011-10-11	21909110	Wain LV	2011-09-11	Nat Genet	www.ncbi.nlm.nih.gov/pubmed/21909110	Genome-wide association study identifies six new loci influencing pulse pressure and mean arterial pressure.	Blood pressure	74,064 European ancestry individuals	48,607 European ancestry individuals	3p21.31	3	47885994	MAP4	MAP4	NA	NA	4134	NA	NA	rs319690-T	rs319690	0	319690	intron_variant	0	0.51	3e-08	7.52288	(Mean Arterial Pressure)	0.297	[0.20-0.40] mmHg increase	Affymetrix, Illumina, Perlegen [NR] (imputed)	N	mean arterial pressure	http://www.ebi.ac.uk/efo/EFO_0006340	GCST001236	Genome-wide genotyping array
2011-10-11	21909110	Wain LV	2011-09-11	Nat Genet	www.ncbi.nlm.nih.gov/pubmed/21909110	Genome-wide association study identifies six new loci influencing pulse pressure and mean arterial pressure.	Blood pressure	74,064 European ancestry individuals	48,607 European ancestry individuals	6p22.2	6	26107235	HFE	HIST1H4C - HIST1H1T	8364	3010		2898	177	rs198846-G	rs198846	0	198846	intergenic_variant	1	0.86	2e-12	11.699	(Mean Arterial Pressure)	0.478	[0.35-0.61] mmHg decrease	Affymetrix, Illumina, Perlegen [NR] (imputed)	N	mean arterial pressure	http://www.ebi.ac.uk/efo/EFO_0006340	GCST001236	Genome-wide genotyping array
2011-10-11	21909110	Wain LV	2011-09-11	Nat Genet	www.ncbi.nlm.nih.gov/pubmed/21909110	Genome-wide association study identifies six new loci influencing pulse pressure and mean arterial pressure.	Blood pressure	74,064 European ancestry individuals	48,607 European ancestry individuals	11p15.2	11	16880721	PLEKHA7	PLEKHA7	NA	NA	144100	NA	NA	rs381815-T	rs381815	0	381815	intron_variant	0	0.3	3e-08	7.52288	(Mean Arterial Pressure)	0.298	[0.19-0.41] mmHg increase	Affymetrix, Illumina, Perlegen [NR] (imputed)	N	mean arterial pressure	http://www.ebi.ac.uk/efo/EFO_0006340	GCST001236	Genome-wide genotyping array
2011-10-11	21909110	Wain LV	2011-09-11	Nat Genet	www.ncbi.nlm.nih.gov/pubmed/21909110	Genome-wide association study identifies six new loci influencing pulse pressure and mean arterial pressure.	Blood pressure	74,064 European ancestry individuals	48,607 European ancestry individuals	10q24.32	10	103086421	NT5C2, CYP17A1	CNNM2	NA	NA	54805	NA	NA	rs11191548-T	rs11191548	0	11191548	3_prime_UTR_variant	0	0.94	8e-11	10.0969	(Pulse Pressure)	0.529	[0.37-0.69] mmHg increase	Affymetrix, Illumina, Perlegen [NR] (imputed)	N	pulse pressure measurement	http://www.ebi.ac.uk/efo/EFO_0005763	GCST001235	Genome-wide genotyping array
2011-10-11	21909110	Wain LV	2011-09-11	Nat Genet	www.ncbi.nlm.nih.gov/pubmed/21909110	Genome-wide association study identifies six new loci influencing pulse pressure and mean arterial pressure.	Blood pressure	74,064 European ancestry individuals	48,607 European ancestry individuals	5p13.3	5	32814922	C5orf23, NPR3	NPR3 - LOC340113	4883	340113		23198	132521	rs1173771-G	rs1173771	0	1173771	regulatory_region_variant	1	0.53	5e-09	8.30103	(Pulse Pressure)	0.276	[0.18-0.37] mmHg increase	Affymetrix, Illumina, Perlegen [NR] (imputed)	N	pulse pressure measurement	http://www.ebi.ac.uk/efo/EFO_0005763	GCST001235	Genome-wide genotyping array
2011-10-11	21909110	Wain LV	2011-09-11	Nat Genet	www.ncbi.nlm.nih.gov/pubmed/21909110	Genome-wide association study identifies six new loci influencing pulse pressure and mean arterial pressure.	Blood pressure	74,064 European ancestry individuals	48,607 European ancestry individuals	4q21.21	4	80243569	FGF5	PRDM8 - FGF5	56978	2250		39240	23019	rs1458038-T	rs1458038	0	1458038	intergenic_variant	1	0.3	3e-14	13.5229	(Mean Arterial Pressure)	0.403	[0.30-0.51] mmHg increase	Affymetrix, Illumina, Perlegen [NR] (imputed)	N	mean arterial pressure	http://www.ebi.ac.uk/efo/EFO_0006340	GCST001236	Genome-wide genotyping array
2011-10-11	21909110	Wain LV	2011-09-11	Nat Genet	www.ncbi.nlm.nih.gov/pubmed/21909110	Genome-wide association study identifies six new loci influencing pulse pressure and mean arterial pressure.	Blood pressure	74,064 European ancestry individuals	48,607 European ancestry individuals	11q22.1	11	100722807	TMEM133, FLJ32810	ARHGAP42	NA	NA	143872	NA	NA	rs633185-G	rs633185	0	633185	intron_variant	0	0.32	7e-10	9.1549	(Mean Arterial Pressure)	0.325	[0.22-0.43] mmHg decrease	Affymetrix, Illumina, Perlegen [NR] (imputed)	N	mean arterial pressure	http://www.ebi.ac.uk/efo/EFO_0006340	GCST001236	Genome-wide genotyping array
2011-10-11	21909110	Wain LV	2011-09-11	Nat Genet	www.ncbi.nlm.nih.gov/pubmed/21909110	Genome-wide association study identifies six new loci influencing pulse pressure and mean arterial pressure.	Blood pressure	74,064 European ancestry individuals	48,607 European ancestry individuals	20q13.32	20	59176062	EDN3, GNAS	ZNF831	NA	NA	128611	NA	NA	rs6015450-G	rs6015450	0	6015450	intron_variant	0	0.07	2e-12	11.699	(Mean Arterial Pressure)	0.521	[0.38-0.67] mmHg increase	Affymetrix, Illumina, Perlegen [NR] (imputed)	N	mean arterial pressure	http://www.ebi.ac.uk/efo/EFO_0006340	GCST001236	Genome-wide genotyping array
2011-10-11	21909110	Wain LV	2011-09-11	Nat Genet	www.ncbi.nlm.nih.gov/pubmed/21909110	Genome-wide association study identifies six new loci influencing pulse pressure and mean arterial pressure.	Blood pressure	74,064 European ancestry individuals	48,607 European ancestry individuals	3q26.2	3	169383098	MECOM	MECOM	NA	NA	2122	NA	NA	rs419076-T	rs419076	0	419076	intron_variant	0	0.44	8e-13	12.0969	(Mean Arterial Pressure)	0.34	[0.25-0.43] mmHg increase	Affymetrix, Illumina, Perlegen [NR] (imputed)	N	mean arterial pressure	http://www.ebi.ac.uk/efo/EFO_0006340	GCST001236	Genome-wide genotyping array
2011-10-11	21909109	Kim YJ	2011-09-11	Nat Genet	www.ncbi.nlm.nih.gov/pubmed/21909109	Large-scale genome-wide association studies in East Asians identify new genetic loci influencing metabolic traits.	Triglycerides	12,545 Korean ancestry individuals	Up to 30,395 East Asian ancestry individuals	2p23.3	2	27520287	GCKR	GCKR	NA	NA	2646	NA	NA	rs780092-G	rs780092	0	780092	intron_variant	0	0.33	5e-27	26.301		0.05	[0.041-0.059] mg/dL decrease	Affymetrix [~ 2200000] (imputed)	N	triglyceride measurement	http://www.ebi.ac.uk/efo/EFO_0004530	GCST001230	Genome-wide genotyping array
2011-10-11	21909109	Kim YJ	2011-09-11	Nat Genet	www.ncbi.nlm.nih.gov/pubmed/21909109	Large-scale genome-wide association studies in East Asians identify new genetic loci influencing metabolic traits.	Triglycerides	12,545 Korean ancestry individuals	Up to 30,395 East Asian ancestry individuals	7q11.23	7	73573024	TBL2, MLXIPL	TBL2	NA	NA	26608	NA	NA	rs2286276-T	rs2286276	0	2286276	non_coding_transcript_exon_variant	0	0.1	1e-15	15		0.0652	[0.049-0.081] mg/dL decrease	Affymetrix [~ 2200000] (imputed)	N	triglyceride measurement	http://www.ebi.ac.uk/efo/EFO_0004530	GCST001230	Genome-wide genotyping array
2011-10-11	21909109	Kim YJ	2011-09-11	Nat Genet	www.ncbi.nlm.nih.gov/pubmed/21909109	Large-scale genome-wide association studies in East Asians identify new genetic loci influencing metabolic traits.	Triglycerides	12,545 Korean ancestry individuals	Up to 30,395 East Asian ancestry individuals	8p21.3	8	19990179	LPL	LPL - LOC105379311	4023	105379311		22920	88535	rs10503669-T	rs10503669	0	10503669	intergenic_variant	1	0.12	7e-39	38.1549		0.0857	[0.073-0.098] mg/dL decrease	Affymetrix [~ 2200000] (imputed)	N	triglyceride measurement	http://www.ebi.ac.uk/efo/EFO_0004530	GCST001230	Genome-wide genotyping array
2011-10-11	21909109	Kim YJ	2011-09-11	Nat Genet	www.ncbi.nlm.nih.gov/pubmed/21909109	Large-scale genome-wide association studies in East Asians identify new genetic loci influencing metabolic traits.	Triglycerides	12,545 Korean ancestry individuals	Up to 30,395 East Asian ancestry individuals	8q24.13	8	125465736	intergenic	TRIB1 - LOC105375746	10221	105375746		27331	56695	rs2001945-C	rs2001945	0	2001945	regulatory_region_variant	1	0.42	1e-20	20		0.0405	[0.032-0.049] mg/dL increase	Affymetrix [~ 2200000] (imputed)	N	triglyceride measurement	http://www.ebi.ac.uk/efo/EFO_0004530	GCST001230	Genome-wide genotyping array
2011-10-11	21909109	Kim YJ	2011-09-11	Nat Genet	www.ncbi.nlm.nih.gov/pubmed/21909109	Large-scale genome-wide association studies in East Asians identify new genetic loci influencing metabolic traits.	Triglycerides	12,545 Korean ancestry individuals	Up to 30,395 East Asian ancestry individuals	11q23.3	11	116783719	ZNF259, APOA1, APOC3, APOA4, APOA5, BUD13	ZPR1	NA	NA	8882	NA	NA	rs603446-T	rs603446	0	603446	intron_variant	0	0.23	2e-86	85.699		0.0876	[0.079-0.096] mg/dL decrease	Affymetrix [~ 2200000] (imputed)	N	triglyceride measurement	http://www.ebi.ac.uk/efo/EFO_0004530	GCST001230	Genome-wide genotyping array
2011-10-11	21909109	Kim YJ	2011-09-11	Nat Genet	www.ncbi.nlm.nih.gov/pubmed/21909109	Large-scale genome-wide association studies in East Asians identify new genetic loci influencing metabolic traits.	HDL cholesterol	12,545 Korean ancestry individuals	Up to 30,395 East Asian ancestry individuals	12q24.11	12	110976657	MYL2	LOC105369980 - LOC105369981	105369980	105369981		18839	35737	rs12229654-G	rs12229654	0	12229654	intergenic_variant	1	0.14	3e-23	22.5229		0.028	[0.023-0.033] mg/dL decrease	Affymetrix [~ 2200000] (imputed)	N	high density lipoprotein cholesterol measurement	http://www.ebi.ac.uk/efo/EFO_0004612	GCST001237	Genome-wide genotyping array
2011-10-11	21909109	Kim YJ	2011-09-11	Nat Genet	www.ncbi.nlm.nih.gov/pubmed/21909109	Large-scale genome-wide association studies in East Asians identify new genetic loci influencing metabolic traits.	HDL cholesterol	12,545 Korean ancestry individuals	Up to 30,395 East Asian ancestry individuals	12q24.13	12	112207597	C12orf51	HECTD4	NA	NA	283450	NA	NA	rs2074356-T	rs2074356	0	2074356	intron_variant	0	0.15	7e-37	36.1549		0.035	[0.030-0.040] mg/dL decrease	Affymetrix [~ 2200000] (imputed)	N	high density lipoprotein cholesterol measurement	http://www.ebi.ac.uk/efo/EFO_0004612	GCST001237	Genome-wide genotyping array
2011-10-11	21909109	Kim YJ	2011-09-11	Nat Genet	www.ncbi.nlm.nih.gov/pubmed/21909109	Large-scale genome-wide association studies in East Asians identify new genetic loci influencing metabolic traits.	HDL cholesterol	12,545 Korean ancestry individuals	Up to 30,395 East Asian ancestry individuals	8p21.3	8	19990179	LPL	LPL - LOC105379311	4023	105379311		22920	88535	rs10503669-T	rs10503669	0	10503669	intergenic_variant	1	0.12	8e-43	42.0969		0.0426	[0.037-0.049] mg/dL increase	Affymetrix [~ 2200000] (imputed)	N	high density lipoprotein cholesterol measurement	http://www.ebi.ac.uk/efo/EFO_0004612	GCST001237	Genome-wide genotyping array
2011-10-11	21909109	Kim YJ	2011-09-11	Nat Genet	www.ncbi.nlm.nih.gov/pubmed/21909109	Large-scale genome-wide association studies in East Asians identify new genetic loci influencing metabolic traits.	HDL cholesterol	12,545 Korean ancestry individuals	Up to 30,395 East Asian ancestry individuals	9q31.1	9	104891145	ABCA1	ABCA1	NA	NA	19	NA	NA	rs12686004-T	rs12686004	0	12686004	intron_variant	0	0.21	2e-18	17.699		0.0217	[0.017-0.027] mg/dL decrease	Affymetrix [~ 2200000] (imputed)	N	high density lipoprotein cholesterol measurement	http://www.ebi.ac.uk/efo/EFO_0004612	GCST001237	Genome-wide genotyping array
2011-10-11	21909109	Kim YJ	2011-09-11	Nat Genet	www.ncbi.nlm.nih.gov/pubmed/21909109	Large-scale genome-wide association studies in East Asians identify new genetic loci influencing metabolic traits.	HDL cholesterol	12,545 Korean ancestry individuals	Up to 30,395 East Asian ancestry individuals	11q23.3	11	116746524	intergenic	LOC101929011 - BUD13	101929011	84811		88272	1646	rs11216126-C	rs11216126	0	11216126	intergenic_variant	1	0.2	3e-34	33.5229		0.0322	[0.027-0.037] mg/dL increase	Affymetrix [~ 2200000] (imputed)	N	high density lipoprotein cholesterol measurement	http://www.ebi.ac.uk/efo/EFO_0004612	GCST001237	Genome-wide genotyping array
2011-10-11	21909109	Kim YJ	2011-09-11	Nat Genet	www.ncbi.nlm.nih.gov/pubmed/21909109	Large-scale genome-wide association studies in East Asians identify new genetic loci influencing metabolic traits.	HDL cholesterol	12,545 Korean ancestry individuals	Up to 30,395 East Asian ancestry individuals	15q21.3	15	58401821	intergenic	LOC101928635	NA	NA	101928635	NA	NA	rs16940212-T	rs16940212	0	16940212	intron_variant	0	0.34	1e-24	24		0.0222	[0.018-0.027] mg/dL increase	Affymetrix [~ 2200000] (imputed)	N	high density lipoprotein cholesterol measurement	http://www.ebi.ac.uk/efo/EFO_0004612	GCST001237	Genome-wide genotyping array
2011-10-11	21909109	Kim YJ	2011-09-11	Nat Genet	www.ncbi.nlm.nih.gov/pubmed/21909109	Large-scale genome-wide association studies in East Asians identify new genetic loci influencing metabolic traits.	HDL cholesterol	12,545 Korean ancestry individuals	Up to 30,395 East Asian ancestry individuals	16q13	16	56978467	CETP	CETP	NA	NA	1071	NA	NA	rs12708980-C	rs12708980	0	12708980	intron_variant	0	0.1	2e-28	27.699		0.0396	[0.033-0.047] mg/dL decrease	Affymetrix [~ 2200000] (imputed)	N	high density lipoprotein cholesterol measurement	http://www.ebi.ac.uk/efo/EFO_0004612	GCST001237	Genome-wide genotyping array
2011-10-11	21909109	Kim YJ	2011-09-11	Nat Genet	www.ncbi.nlm.nih.gov/pubmed/21909109	Large-scale genome-wide association studies in East Asians identify new genetic loci influencing metabolic traits.	HDL cholesterol	12,545 Korean ancestry individuals	Up to 30,395 East Asian ancestry individuals	19q13.32	19	44873027	APOE, PVRL2, TOMM40	PVRL2	NA	NA	5819	NA	NA	rs519113-C	rs519113	0	519113	intron_variant	0	0.15	8e-11	10.0969		0.0179	[0.012-0.023] mg/dL decrease	Affymetrix [~ 2200000] (imputed)	N	high density lipoprotein cholesterol measurement	http://www.ebi.ac.uk/efo/EFO_0004612	GCST001237	Genome-wide genotyping array
2011-10-06	21935397	Paternoster L	2011-09-15	PLoS One	www.ncbi.nlm.nih.gov/pubmed/21935397	Genome-wide population-based association study of extremely overweight young adults--the GOYA study.	Obesity (extreme)	2,633 European ancestry extremely obese adult cases, 2,740 European ancestry controls	29,181 European ancestry individuals	6p12.3	6	50868566	TFAP2B	RPS17P5 - LOC100418898	442216	100418898		10879	29052	rs734597-A	rs734597	0	734597	intergenic_variant	1	NR	3e-08	7.52288		NA		Illumina [545349]	N	obesity	http://www.ebi.ac.uk/efo/EFO_0001073	GCST001240	Genome-wide genotyping array
2011-10-21	21909115	Ehret GB	2011-09-11	Nature	www.ncbi.nlm.nih.gov/pubmed/21909115	Genetic variants in novel pathways influence blood pressure and cardiovascular disease risk.	Diastolic blood pressure	69,395 European ancestry individuals	Up to 133,361 European ancestry individuals	15q24.1	15	74785026	CYP1A1, ULK3	CSK	NA	NA	1445	NA	NA	rs1378942-C	rs1378942	0	1378942	intron_variant	0	0.35	3e-26	25.5229		0.416	[NR] mmHg increase	Affymetrix, Illumina [~ 2500000] (imputed)	N	diastolic blood pressure	http://www.ebi.ac.uk/efo/EFO_0006336	GCST001228	Genome-wide genotyping array
2011-10-21	21909115	Ehret GB	2011-09-11	Nature	www.ncbi.nlm.nih.gov/pubmed/21909115	Genetic variants in novel pathways influence blood pressure and cardiovascular disease risk.	Diastolic blood pressure	69,395 European ancestry individuals	Up to 133,361 European ancestry individuals	12q24.12	12	111446804	SH2B3	SH2B3	NA	NA	10019	NA	NA	rs3184504-T	rs3184504	0	3184504	missense_variant	0	0.47	4e-25	24.3979		0.448	[NR] mmHg increase	Affymetrix, Illumina [~ 2500000] (imputed)	N	diastolic blood pressure	http://www.ebi.ac.uk/efo/EFO_0006336	GCST001228	Genome-wide genotyping array
2011-10-21	21909115	Ehret GB	2011-09-11	Nature	www.ncbi.nlm.nih.gov/pubmed/21909115	Genetic variants in novel pathways influence blood pressure and cardiovascular disease risk.	Diastolic blood pressure	69,395 European ancestry individuals	Up to 133,361 European ancestry individuals	4q21.21	4	80243569	FGF5	PRDM8 - FGF5	56978	2250		39240	23019	rs1458038-T	rs1458038	0	1458038	intergenic_variant	1	0.29	9e-25	24.0458		0.457	[NR] mmHg increase	Affymetrix, Illumina [~ 2500000] (imputed)	N	diastolic blood pressure	http://www.ebi.ac.uk/efo/EFO_0006336	GCST001228	Genome-wide genotyping array
2011-10-21	21909115	Ehret GB	2011-09-11	Nature	www.ncbi.nlm.nih.gov/pubmed/21909115	Genetic variants in novel pathways influence blood pressure and cardiovascular disease risk.	Diastolic blood pressure	69,395 European ancestry individuals	Up to 133,361 European ancestry individuals	20q13.32	20	59176062	EDN3, GNAS	ZNF831	NA	NA	128611	NA	NA	rs6015450-G	rs6015450	0	6015450	intron_variant	0	0.12	6e-23	22.2218		0.557	[NR] mmHg increase	Affymetrix, Illumina [~ 2500000] (imputed)	N	diastolic blood pressure	http://www.ebi.ac.uk/efo/EFO_0006336	GCST001228	Genome-wide genotyping array
2011-10-21	21909115	Ehret GB	2011-09-11	Nature	www.ncbi.nlm.nih.gov/pubmed/21909115	Genetic variants in novel pathways influence blood pressure and cardiovascular disease risk.	Diastolic blood pressure	69,395 European ancestry individuals	Up to 133,361 European ancestry individuals	4q24	4	102267552	SLC39A8	SLC39A8	NA	NA	64116	NA	NA	rs13107325-T	rs13107325	0	13107325	missense_variant	0	0.05	2e-17	16.699		0.684	[NR] mmHg decrease	Affymetrix, Illumina [~ 2500000] (imputed)	N	diastolic blood pressure	http://www.ebi.ac.uk/efo/EFO_0006336	GCST001228	Genome-wide genotyping array
2011-10-21	21909115	Ehret GB	2011-09-11	Nature	www.ncbi.nlm.nih.gov/pubmed/21909115	Genetic variants in novel pathways influence blood pressure and cardiovascular disease risk.	Diastolic blood pressure	69,395 European ancestry individuals	Up to 133,361 European ancestry individuals	20p12.2	20	10988382	JAG1	C20orf187	NA	NA	728434	NA	NA	rs1327235-G	rs1327235	0	1327235	intron_variant	0	0.46	1e-15	15		0.302	[NR] mmHg increase	Affymetrix, Illumina [~ 2500000] (imputed)	N	diastolic blood pressure	http://www.ebi.ac.uk/efo/EFO_0006336	GCST001228	Genome-wide genotyping array
2011-10-21	21909115	Ehret GB	2011-09-11	Nature	www.ncbi.nlm.nih.gov/pubmed/21909115	Genetic variants in novel pathways influence blood pressure and cardiovascular disease risk.	Diastolic blood pressure	69,395 European ancestry individuals	Up to 133,361 European ancestry individuals	6p22.2	6	26090951	HFE	HFE	NA	NA	3077	NA	NA	rs1799945-G	rs1799945	0	1799945	missense_variant	0	0.14	2e-15	14.699		0.457	[NR] mmHg increase	Affymetrix, Illumina [~ 2500000] (imputed)	N	diastolic blood pressure	http://www.ebi.ac.uk/efo/EFO_0006336	GCST001228	Genome-wide genotyping array
2011-10-21	21909115	Ehret GB	2011-09-11	Nature	www.ncbi.nlm.nih.gov/pubmed/21909115	Genetic variants in novel pathways influence blood pressure and cardiovascular disease risk.	Diastolic blood pressure	69,395 European ancestry individuals	Up to 133,361 European ancestry individuals	15q26.1	15	90894158	FURIN, FES	FES	NA	NA	2242	NA	NA	rs2521501-T	rs2521501	0	2521501	intron_variant	0	0.31	2e-15	14.699		0.359	[NR] mmHg increase	Affymetrix, Illumina [~ 2500000] (imputed)	N	diastolic blood pressure	http://www.ebi.ac.uk/efo/EFO_0006336	GCST001228	Genome-wide genotyping array
2011-10-21	21909115	Ehret GB	2011-09-11	Nature	www.ncbi.nlm.nih.gov/pubmed/21909115	Genetic variants in novel pathways influence blood pressure and cardiovascular disease risk.	Diastolic blood pressure	69,395 European ancestry individuals	Up to 133,361 European ancestry individuals	11q22.1	11	100722807	TMEM133, FLJ32810	ARHGAP42	NA	NA	143872	NA	NA	rs633185-G	rs633185	0	633185	intron_variant	0	0.28	2e-15	14.699		0.328	[NR] mmHg decrease	Affymetrix, Illumina [~ 2500000] (imputed)	N	diastolic blood pressure	http://www.ebi.ac.uk/efo/EFO_0006336	GCST001228	Genome-wide genotyping array
2011-10-21	21909115	Ehret GB	2011-09-11	Nature	www.ncbi.nlm.nih.gov/pubmed/21909115	Genetic variants in novel pathways influence blood pressure and cardiovascular disease risk.	Diastolic blood pressure	69,395 European ancestry individuals	Up to 133,361 European ancestry individuals	5q33.3	5	158418394	EBF1	LOC101927697 - EBF1	101927697	1879		8621	277521	rs11953630-T	rs11953630	0	11953630	intergenic_variant	1	0.37	4e-13	12.3979		0.281	[NR] mmHg decrease	Affymetrix, Illumina [~ 2500000] (imputed)	N	diastolic blood pressure	http://www.ebi.ac.uk/efo/EFO_0006336	GCST001228	Genome-wide genotyping array
2011-10-21	21909115	Ehret GB	2011-09-11	Nature	www.ncbi.nlm.nih.gov/pubmed/21909115	Genetic variants in novel pathways influence blood pressure and cardiovascular disease risk.	Diastolic blood pressure	69,395 European ancestry individuals	Up to 133,361 European ancestry individuals	3q26.2	3	169383098	MECOM	MECOM	NA	NA	2122	NA	NA	rs419076-T	rs419076	0	419076	intron_variant	0	0.47	2e-12	11.699		0.241	[NR] mmHg increase	Affymetrix, Illumina [~ 2500000] (imputed)	N	diastolic blood pressure	http://www.ebi.ac.uk/efo/EFO_0006336	GCST001228	Genome-wide genotyping array
2011-10-21	21909115	Ehret GB	2011-09-11	Nature	www.ncbi.nlm.nih.gov/pubmed/21909115	Genetic variants in novel pathways influence blood pressure and cardiovascular disease risk.	Diastolic blood pressure	69,395 European ancestry individuals	Up to 133,361 European ancestry individuals	5p13.3	5	32814922	C5orf23, NPR3	NPR3 - LOC340113	4883	340113		23198	132521	rs1173771-G	rs1173771	0	1173771	regulatory_region_variant	1	0.6	9e-12	11.0458		0.261	[NR] mmHg increase	Affymetrix, Illumina [~ 2500000] (imputed)	N	diastolic blood pressure	http://www.ebi.ac.uk/efo/EFO_0006336	GCST001228	Genome-wide genotyping array
2011-10-21	21909115	Ehret GB	2011-09-11	Nature	www.ncbi.nlm.nih.gov/pubmed/21909115	Genetic variants in novel pathways influence blood pressure and cardiovascular disease risk.	Diastolic blood pressure	69,395 European ancestry individuals	Up to 133,361 European ancestry individuals	6p21.33	6	31648589	BAT2, BAT5	BAG6	NA	NA	7917	NA	NA	rs805303-G	rs805303	0	805303	intron_variant	0	0.61	3e-11	10.5229		0.228	[NR] mmHg increase	Affymetrix, Illumina [~ 2500000] (imputed)	N	diastolic blood pressure	http://www.ebi.ac.uk/efo/EFO_0006336	GCST001228	Genome-wide genotyping array
2011-10-21	21909115	Ehret GB	2011-09-11	Nature	www.ncbi.nlm.nih.gov/pubmed/21909115	Genetic variants in novel pathways influence blood pressure and cardiovascular disease risk.	Diastolic blood pressure	69,395 European ancestry individuals	Up to 133,361 European ancestry individuals	4q32.1	4	155724361	GUCY1A3, GUCY1B3	LOC107984032, GUCY1A3	NA	NA	107984032, 2982	NA	NA	rs13139571-C	rs13139571	0	13139571	intron_variant	0	0.76	2e-10	9.69897		0.26	[NR] mmHg increase	Affymetrix, Illumina [~ 2500000] (imputed)	N	diastolic blood pressure	http://www.ebi.ac.uk/efo/EFO_0006336	GCST001228	Genome-wide genotyping array
2011-10-21	21909115	Ehret GB	2011-09-11	Nature	www.ncbi.nlm.nih.gov/pubmed/21909115	Genetic variants in novel pathways influence blood pressure and cardiovascular disease risk.	Hypertension	69,395 European ancestry individuals	Up to 133,361 European ancestry individuals	20q13.32	20	59176062	EDN3, GNAS	ZNF831	NA	NA	128611	NA	NA	rs6015450-G	rs6015450	0	6015450	intron_variant	0	0.12	4e-14	13.3979		0.11	[NR] unit increase	Affymetrix, Illumina [~ 2500000] (imputed)	N	hypertension	http://www.ebi.ac.uk/efo/EFO_0000537	GCST001238	Genome-wide genotyping array
2011-10-21	21909115	Ehret GB	2011-09-11	Nature	www.ncbi.nlm.nih.gov/pubmed/21909115	Genetic variants in novel pathways influence blood pressure and cardiovascular disease risk.	Hypertension	69,395 European ancestry individuals	Up to 133,361 European ancestry individuals	11q22.1	11	100722807	TMEM133, FLJ32810	ARHGAP42	NA	NA	143872	NA	NA	rs633185-G	rs633185	0	633185	intron_variant	0	0.28	5e-11	10.301		0.07	[NR] unit decrease	Affymetrix, Illumina [~ 2500000] (imputed)	N	hypertension	http://www.ebi.ac.uk/efo/EFO_0000537	GCST001238	Genome-wide genotyping array
2011-10-21	21909115	Ehret GB	2011-09-11	Nature	www.ncbi.nlm.nih.gov/pubmed/21909115	Genetic variants in novel pathways influence blood pressure and cardiovascular disease risk.	Hypertension	69,395 European ancestry individuals	Up to 133,361 European ancestry individuals	6p21.33	6	31648589	BAT2, BAT5	BAG6	NA	NA	7917	NA	NA	rs805303-G	rs805303	0	805303	intron_variant	0	0.61	1e-10	10		0.054	[NR] unit increase	Affymetrix, Illumina [~ 2500000] (imputed)	N	hypertension	http://www.ebi.ac.uk/efo/EFO_0000537	GCST001238	Genome-wide genotyping array
2011-10-21	21909115	Ehret GB	2011-09-11	Nature	www.ncbi.nlm.nih.gov/pubmed/21909115	Genetic variants in novel pathways influence blood pressure and cardiovascular disease risk.	Hypertension	69,395 European ancestry individuals	Up to 133,361 European ancestry individuals	6p22.2	6	26090951	HFE	HFE	NA	NA	3077	NA	NA	rs1799945-G	rs1799945	0	1799945	missense_variant	0	0.14	2e-10	9.69897		0.095	[NR] unit increase	Affymetrix, Illumina [~ 2500000] (imputed)	N	hypertension	http://www.ebi.ac.uk/efo/EFO_0000537	GCST001238	Genome-wide genotyping array
2011-10-21	21909115	Ehret GB	2011-09-11	Nature	www.ncbi.nlm.nih.gov/pubmed/21909115	Genetic variants in novel pathways influence blood pressure and cardiovascular disease risk.	Hypertension	69,395 European ancestry individuals	Up to 133,361 European ancestry individuals	5p13.3	5	32814922	C5orf23, NPR3	NPR3 - LOC340113	4883	340113		23198	132521	rs1173771-G	rs1173771	0	1173771	regulatory_region_variant	1	0.6	3e-10	9.52288		0.062	[NR] unit increase	Affymetrix, Illumina [~ 2500000] (imputed)	N	hypertension	http://www.ebi.ac.uk/efo/EFO_0000537	GCST001238	Genome-wide genotyping array
2011-10-21	21909115	Ehret GB	2011-09-11	Nature	www.ncbi.nlm.nih.gov/pubmed/21909115	Genetic variants in novel pathways influence blood pressure and cardiovascular disease risk.	Systolic blood pressure	69,395 European ancestry individuals	Up to 133,361 European ancestry individuals	10q24.32	10	103086421	NT5C2, CYP17A1	CNNM2	NA	NA	54805	NA	NA	rs11191548-T	rs11191548	0	11191548	3_prime_UTR_variant	0	0.91	7e-26	25.1549		1.095	[NR] mmHg increase	Affymetrix, Illumina [~ 2500000] (imputed)	N	systolic blood pressure	http://www.ebi.ac.uk/efo/EFO_0006335	GCST001227	Genome-wide genotyping array
2011-10-21	21909115	Ehret GB	2011-09-11	Nature	www.ncbi.nlm.nih.gov/pubmed/21909115	Genetic variants in novel pathways influence blood pressure and cardiovascular disease risk.	Systolic blood pressure	69,395 European ancestry individuals	Up to 133,361 European ancestry individuals	4q21.21	4	80243569	FGF5	PRDM8 - FGF5	56978	2250		39240	23019	rs1458038-T	rs1458038	0	1458038	intergenic_variant	1	0.29	2e-23	22.699		0.706	[NR] mmHg increase	Affymetrix, Illumina [~ 2500000] (imputed)	N	systolic blood pressure	http://www.ebi.ac.uk/efo/EFO_0006335	GCST001227	Genome-wide genotyping array
2011-10-21	21909115	Ehret GB	2011-09-11	Nature	www.ncbi.nlm.nih.gov/pubmed/21909115	Genetic variants in novel pathways influence blood pressure and cardiovascular disease risk.	Systolic blood pressure	69,395 European ancestry individuals	Up to 133,361 European ancestry individuals	20q13.32	20	59176062	EDN3, GNAS	ZNF831	NA	NA	128611	NA	NA	rs6015450-G	rs6015450	0	6015450	intron_variant	0	0.12	4e-23	22.3979		0.896	[NR] mmHg increase	Affymetrix, Illumina [~ 2500000] (imputed)	N	systolic blood pressure	http://www.ebi.ac.uk/efo/EFO_0006335	GCST001227	Genome-wide genotyping array
2011-10-21	21909115	Ehret GB	2011-09-11	Nature	www.ncbi.nlm.nih.gov/pubmed/21909115	Genetic variants in novel pathways influence blood pressure and cardiovascular disease risk.	Systolic blood pressure	69,395 European ancestry individuals	Up to 133,361 European ancestry individuals	15q24.1	15	74785026	CYP1A1, ULK3	CSK	NA	NA	1445	NA	NA	rs1378942-C	rs1378942	0	1378942	intron_variant	0	0.35	6e-23	22.2218		0.613	[NR] mmHg increase	Affymetrix, Illumina [~ 2500000] (imputed)	N	systolic blood pressure	http://www.ebi.ac.uk/efo/EFO_0006335	GCST001227	Genome-wide genotyping array
2011-10-21	21909115	Ehret GB	2011-09-11	Nature	www.ncbi.nlm.nih.gov/pubmed/21909115	Genetic variants in novel pathways influence blood pressure and cardiovascular disease risk.	Systolic blood pressure	69,395 European ancestry individuals	Up to 133,361 European ancestry individuals	15q26.1	15	90894158	FURIN, FES	FES	NA	NA	2242	NA	NA	rs2521501-T	rs2521501	0	2521501	intron_variant	0	0.31	5e-19	18.301		0.65	[NR] mmHg increase	Affymetrix, Illumina [~ 2500000] (imputed)	N	systolic blood pressure	http://www.ebi.ac.uk/efo/EFO_0006335	GCST001227	Genome-wide genotyping array
2011-10-21	21909115	Ehret GB	2011-09-11	Nature	www.ncbi.nlm.nih.gov/pubmed/21909115	Genetic variants in novel pathways influence blood pressure and cardiovascular disease risk.	Systolic blood pressure	69,395 European ancestry individuals	Up to 133,361 European ancestry individuals	11q22.1	11	100722807	TMEM133, FLJ32810	ARHGAP42	NA	NA	143872	NA	NA	rs633185-G	rs633185	0	633185	intron_variant	0	0.28	1e-17	17		0.565	[NR] mmHg decrease	Affymetrix, Illumina [~ 2500000] (imputed)	N	systolic blood pressure	http://www.ebi.ac.uk/efo/EFO_0006335	GCST001227	Genome-wide genotyping array
2011-10-21	21909115	Ehret GB	2011-09-11	Nature	www.ncbi.nlm.nih.gov/pubmed/21909115	Genetic variants in novel pathways influence blood pressure and cardiovascular disease risk.	Systolic blood pressure	69,395 European ancestry individuals	Up to 133,361 European ancestry individuals	5p13.3	5	32814922	C5orf23, NPR3	NPR3 - LOC340113	4883	340113		23198	132521	rs1173771-G	rs1173771	0	1173771	regulatory_region_variant	1	0.6	2e-16	15.699		0.504	[NR] mmHg increase	Affymetrix, Illumina [~ 2500000] (imputed)	N	systolic blood pressure	http://www.ebi.ac.uk/efo/EFO_0006335	GCST001227	Genome-wide genotyping array
2011-10-21	21909115	Ehret GB	2011-09-11	Nature	www.ncbi.nlm.nih.gov/pubmed/21909115	Genetic variants in novel pathways influence blood pressure and cardiovascular disease risk.	Systolic blood pressure	69,395 European ancestry individuals	Up to 133,361 European ancestry individuals	10q23.33	10	94136183	PLCE1	PLCE1	NA	NA	51196	NA	NA	rs932764-G	rs932764	0	932764	intron_variant	0	0.44	7e-16	15.1549		0.484	[NR] mmHg increase	Affymetrix, Illumina [~ 2500000] (imputed)	N	systolic blood pressure	http://www.ebi.ac.uk/efo/EFO_0006335	GCST001227	Genome-wide genotyping array
2011-10-21	21909115	Ehret GB	2011-09-11	Nature	www.ncbi.nlm.nih.gov/pubmed/21909115	Genetic variants in novel pathways influence blood pressure and cardiovascular disease risk.	Systolic blood pressure	69,395 European ancestry individuals	Up to 133,361 European ancestry individuals	4q24	4	102267552	SLC39A8	SLC39A8	NA	NA	64116	NA	NA	rs13107325-T	rs13107325	0	13107325	missense_variant	0	0.05	3e-14	13.5229		0.981	[NR] mmHg decrease	Affymetrix, Illumina [~ 2500000] (imputed)	N	systolic blood pressure	http://www.ebi.ac.uk/efo/EFO_0006335	GCST001227	Genome-wide genotyping array
2011-10-21	21909115	Ehret GB	2011-09-11	Nature	www.ncbi.nlm.nih.gov/pubmed/21909115	Genetic variants in novel pathways influence blood pressure and cardiovascular disease risk.	Systolic blood pressure	69,395 European ancestry individuals	Up to 133,361 European ancestry individuals	3q26.2	3	169383098	MECOM	MECOM	NA	NA	2122	NA	NA	rs419076-T	rs419076	0	419076	intron_variant	0	0.47	2e-13	12.699		0.409	[NR] mmHg increase	Affymetrix, Illumina [~ 2500000] (imputed)	N	systolic blood pressure	http://www.ebi.ac.uk/efo/EFO_0006335	GCST001227	Genome-wide genotyping array
2011-10-21	21909115	Ehret GB	2011-09-11	Nature	www.ncbi.nlm.nih.gov/pubmed/21909115	Genetic variants in novel pathways influence blood pressure and cardiovascular disease risk.	Systolic blood pressure	69,395 European ancestry individuals	Up to 133,361 European ancestry individuals	11p15.4	11	10328991	ADM	CAND1.11	NA	NA	100130460	NA	NA	rs7129220-G	rs7129220	0	7129220	intron_variant	0	0.89	3e-12	11.5229		0.619	[NR] mmHg decrease	Affymetrix, Illumina [~ 2500000] (imputed)	N	systolic blood pressure	http://www.ebi.ac.uk/efo/EFO_0006335	GCST001227	Genome-wide genotyping array
2011-10-21	21909115	Ehret GB	2011-09-11	Nature	www.ncbi.nlm.nih.gov/pubmed/21909115	Genetic variants in novel pathways influence blood pressure and cardiovascular disease risk.	Systolic blood pressure	69,395 European ancestry individuals	Up to 133,361 European ancestry individuals	6p22.2	6	26090951	HFE	HFE	NA	NA	3077	NA	NA	rs1799945-G	rs1799945	0	1799945	missense_variant	0	0.14	8e-12	11.0969		0.627	[NR] mmHg increase	Affymetrix, Illumina [~ 2500000] (imputed)	N	systolic blood pressure	http://www.ebi.ac.uk/efo/EFO_0006335	GCST001227	Genome-wide genotyping array
2011-10-21	21909115	Ehret GB	2011-09-11	Nature	www.ncbi.nlm.nih.gov/pubmed/21909115	Genetic variants in novel pathways influence blood pressure and cardiovascular disease risk.	Systolic blood pressure	69,395 European ancestry individuals	Up to 133,361 European ancestry individuals	6p21.33	6	31648589	BAT2, BAT5	BAG6	NA	NA	7917	NA	NA	rs805303-G	rs805303	0	805303	intron_variant	0	0.61	2e-11	10.699		0.376	[NR] mmHg increase	Affymetrix, Illumina [~ 2500000] (imputed)	N	systolic blood pressure	http://www.ebi.ac.uk/efo/EFO_0006335	GCST001227	Genome-wide genotyping array
2011-10-21	21909115	Ehret GB	2011-09-11	Nature	www.ncbi.nlm.nih.gov/pubmed/21909115	Genetic variants in novel pathways influence blood pressure and cardiovascular disease risk.	Systolic blood pressure	69,395 European ancestry individuals	Up to 133,361 European ancestry individuals	5q33.3	5	158418394	EBF1	LOC101927697 - EBF1	101927697	1879		8621	277521	rs11953630-T	rs11953630	0	11953630	intergenic_variant	1	0.37	3e-11	10.5229		0.412	[NR] mmHg decrease	Affymetrix, Illumina [~ 2500000] (imputed)	N	systolic blood pressure	http://www.ebi.ac.uk/efo/EFO_0006335	GCST001227	Genome-wide genotyping array
2011-10-21	21909115	Ehret GB	2011-09-11	Nature	www.ncbi.nlm.nih.gov/pubmed/21909115	Genetic variants in novel pathways influence blood pressure and cardiovascular disease risk.	Systolic blood pressure	69,395 European ancestry individuals	Up to 133,361 European ancestry individuals	10p12.33	10	18131043	CACNB2	SLC39A12 - CACNB2	221074	783		87751	9517	rs4373814-G	rs4373814	0	4373814	intergenic_variant	1	0.55	5e-11	10.301		0.373	[NR] mmHg decrease	Affymetrix, Illumina [~ 2500000] (imputed)	N	systolic blood pressure	http://www.ebi.ac.uk/efo/EFO_0006335	GCST001227	Genome-wide genotyping array
2011-10-21	21909115	Ehret GB	2011-09-11	Nature	www.ncbi.nlm.nih.gov/pubmed/21909115	Genetic variants in novel pathways influence blood pressure and cardiovascular disease risk.	Systolic blood pressure	69,395 European ancestry individuals	Up to 133,361 European ancestry individuals	17q21.32	17	46935905	GOSR2	GOSR2	NA	NA	9570	NA	NA	rs17608766-T	rs17608766	0	17608766	3_prime_UTR_variant	0	0.86	1e-10	10		0.556	[NR] mmHg decrease	Affymetrix, Illumina [~ 2500000] (imputed)	N	systolic blood pressure	http://www.ebi.ac.uk/efo/EFO_0006335	GCST001227	Genome-wide genotyping array
2011-10-21	21909115	Ehret GB	2011-09-11	Nature	www.ncbi.nlm.nih.gov/pubmed/21909115	Genetic variants in novel pathways influence blood pressure and cardiovascular disease risk.	Diastolic blood pressure	69,395 European ancestry individuals	Up to 133,361 European ancestry individuals	10p12.33	10	18131043	CACNB2	SLC39A12 - CACNB2	221074	783		87751	9517	rs4373814-G	rs4373814	0	4373814	intergenic_variant	1	0.55	4e-10	9.39794		0.218	[NR] mmHg decrease	Affymetrix, Illumina [~ 2500000] (imputed)	N	diastolic blood pressure	http://www.ebi.ac.uk/efo/EFO_0006336	GCST001228	Genome-wide genotyping array
2011-10-21	21909115	Ehret GB	2011-09-11	Nature	www.ncbi.nlm.nih.gov/pubmed/21909115	Genetic variants in novel pathways influence blood pressure and cardiovascular disease risk.	Diastolic blood pressure	69,395 European ancestry individuals	Up to 133,361 European ancestry individuals	1p13.2	1	112673921	MOV10	CAPZA1 - MOV10	829	4343		2302	391	rs2932538-G	rs2932538	0	2932538	intron_variant	1	0.75	1e-09	9		0.24	[NR] mmHg increase	Affymetrix, Illumina [~ 2500000] (imputed)	N	diastolic blood pressure	http://www.ebi.ac.uk/efo/EFO_0006336	GCST001228	Genome-wide genotyping array
2011-10-21	21909115	Ehret GB	2011-09-11	Nature	www.ncbi.nlm.nih.gov/pubmed/21909115	Genetic variants in novel pathways influence blood pressure and cardiovascular disease risk.	Diastolic blood pressure	69,395 European ancestry individuals	Up to 133,361 European ancestry individuals	3p24.1	3	27496418	SLC4A7	UBA52P4 - LOC105377005	100271030	105377005		9721	16196	rs13082711-T	rs13082711	0	13082711	intergenic_variant	1	0.78	4e-09	8.39794		0.238	[NR] mmHg decrease	Affymetrix, Illumina [~ 2500000] (imputed)	N	diastolic blood pressure	http://www.ebi.ac.uk/efo/EFO_0006336	GCST001228	Genome-wide genotyping array
2011-10-21	21909115	Ehret GB	2011-09-11	Nature	www.ncbi.nlm.nih.gov/pubmed/21909115	Genetic variants in novel pathways influence blood pressure and cardiovascular disease risk.	Hypertension	69,395 European ancestry individuals	Up to 133,361 European ancestry individuals	10q23.33	10	94136183	PLCE1	PLCE1	NA	NA	51196	NA	NA	rs932764-G	rs932764	0	932764	intron_variant	0	0.44	9e-09	8.04576		0.055	[NR] unit increase	Affymetrix, Illumina [~ 2500000] (imputed)	N	hypertension	http://www.ebi.ac.uk/efo/EFO_0000537	GCST001238	Genome-wide genotyping array
2011-10-21	21909115	Ehret GB	2011-09-11	Nature	www.ncbi.nlm.nih.gov/pubmed/21909115	Genetic variants in novel pathways influence blood pressure and cardiovascular disease risk.	Systolic blood pressure	69,395 European ancestry individuals	Up to 133,361 European ancestry individuals	1p13.2	1	112673921	MOV10	CAPZA1 - MOV10	829	4343		2302	391	rs2932538-G	rs2932538	0	2932538	intron_variant	1	0.75	1e-09	9		0.388	[NR] mmHg increase	Affymetrix, Illumina [~ 2500000] (imputed)	N	systolic blood pressure	http://www.ebi.ac.uk/efo/EFO_0006335	GCST001227	Genome-wide genotyping array
2011-10-21	21909115	Ehret GB	2011-09-11	Nature	www.ncbi.nlm.nih.gov/pubmed/21909115	Genetic variants in novel pathways influence blood pressure and cardiovascular disease risk.	Systolic blood pressure	69,395 European ancestry individuals	Up to 133,361 European ancestry individuals	20p12.2	20	10988382	JAG1	C20orf187	NA	NA	728434	NA	NA	rs1327235-G	rs1327235	0	1327235	intron_variant	0	0.46	2e-08	7.69897		0.34	[NR] mmHg increase	Affymetrix, Illumina [~ 2500000] (imputed)	N	systolic blood pressure	http://www.ebi.ac.uk/efo/EFO_0006335	GCST001227	Genome-wide genotyping array
2011-11-16	22003152	Grallert H	2011-10-14	Eur Heart J	www.ncbi.nlm.nih.gov/pubmed/22003152	Eight genetic loci associated with variation in lipoprotein-associated phospholipase A2 mass and activity and coronary heart disease: meta-analysis of genome-wide association studies from five community-based studies.	Lipoprotein-associated phospholipase A2 activity and mass	12,126 European ancestry individuals, 1,538 individuals	NA	19q13.32	19	44919689	APOC1	APOC1 - APOC1P1	341	342		340	7114	rs4420638-A	rs4420638	0	4420638	intergenic_variant	1	0.84	5e-30	29.301	(Activity concentrations)	0.054	[0.044-0.064] unit decrease	Affymetrix, Illumina [2661766] (imputed)	N	lipoprotein-associated phospholipase A(2) measurement	http://www.ebi.ac.uk/efo/EFO_0004746	GCST001273	Genome-wide genotyping array
2011-11-16	22003152	Grallert H	2011-10-14	Eur Heart J	www.ncbi.nlm.nih.gov/pubmed/22003152	Eight genetic loci associated with variation in lipoprotein-associated phospholipase A2 mass and activity and coronary heart disease: meta-analysis of genome-wide association studies from five community-based studies.	Lipoprotein-associated phospholipase A2 activity and mass	12,126 European ancestry individuals, 1,538 individuals	NA	6p12.3	6	46716485	PLA2G7	PLA2G7	NA	NA	7941	NA	NA	rs1805017-T	rs1805017	0	1805017	missense_variant	0	0.26	2e-23	22.699	(Mass concentrations)	0.043	[0.035-0.051] unit increase	Affymetrix, Illumina [2661766] (imputed)	N	lipoprotein-associated phospholipase A(2) measurement	http://www.ebi.ac.uk/efo/EFO_0004746	GCST001273	Genome-wide genotyping array
2011-11-16	22003152	Grallert H	2011-10-14	Eur Heart J	www.ncbi.nlm.nih.gov/pubmed/22003152	Eight genetic loci associated with variation in lipoprotein-associated phospholipase A2 mass and activity and coronary heart disease: meta-analysis of genome-wide association studies from five community-based studies.	Lipoprotein-associated phospholipase A2 activity and mass	12,126 European ancestry individuals, 1,538 individuals	NA	6p12.3	6	46707288	PLA2G7	PLA2G7	NA	NA	7941	NA	NA	rs7756935-A	rs7756935	0	7756935	intron_variant	0	0.81	1e-10	10	(Activity concentrations)	0.027	[0.019-0.035] unit decrease	Affymetrix, Illumina [2661766] (imputed)	N	lipoprotein-associated phospholipase A(2) measurement	http://www.ebi.ac.uk/efo/EFO_0004746	GCST001273	Genome-wide genotyping array
2011-11-16	22003152	Grallert H	2011-10-14	Eur Heart J	www.ncbi.nlm.nih.gov/pubmed/22003152	Eight genetic loci associated with variation in lipoprotein-associated phospholipase A2 mass and activity and coronary heart disease: meta-analysis of genome-wide association studies from five community-based studies.	Lipoprotein-associated phospholipase A2 activity and mass	12,126 European ancestry individuals, 1,538 individuals	NA	1p13.3	1	109274570	CELSR2	CELSR2	NA	NA	1952	NA	NA	rs7528419-A	rs7528419	0	7528419	3_prime_UTR_variant	0	0.79	1e-17	17	(Activity concentrations)	0.035	[0.027-0.043] unit increase	Affymetrix, Illumina [2661766] (imputed)	N	lipoprotein-associated phospholipase A(2) measurement	http://www.ebi.ac.uk/efo/EFO_0004746	GCST001273	Genome-wide genotyping array
2011-11-16	22003152	Grallert H	2011-10-14	Eur Heart J	www.ncbi.nlm.nih.gov/pubmed/22003152	Eight genetic loci associated with variation in lipoprotein-associated phospholipase A2 mass and activity and coronary heart disease: meta-analysis of genome-wide association studies from five community-based studies.	Lipoprotein-associated phospholipase A2 activity and mass	12,126 European ancestry individuals, 1,538 individuals	NA	19p13.2	19	11091630	LDLR	LDLR	NA	NA	3949	NA	NA	rs6511720-T	rs6511720	0	6511720	intron_variant	0	0.1	3e-11	10.5229	(Activity concentrations)	0.045	[0.031-0.059] unit decrease	Affymetrix, Illumina [2661766] (imputed)	N	lipoprotein-associated phospholipase A(2) measurement	http://www.ebi.ac.uk/efo/EFO_0004746	GCST001273	Genome-wide genotyping array
2011-11-16	22003152	Grallert H	2011-10-14	Eur Heart J	www.ncbi.nlm.nih.gov/pubmed/22003152	Eight genetic loci associated with variation in lipoprotein-associated phospholipase A2 mass and activity and coronary heart disease: meta-analysis of genome-wide association studies from five community-based studies.	Lipoprotein-associated phospholipase A2 activity and mass	12,126 European ancestry individuals, 1,538 individuals	NA	11q23.3	11	116778201	ZNF259	ZPR1	NA	NA	8882	NA	NA	rs964184-C	rs964184	0	964184	3_prime_UTR_variant	0	0.86	8e-11	10.0969	(Activity concentrations)	0.032	[0.022-0.042] unit decrease	Affymetrix, Illumina [2661766] (imputed)	N	lipoprotein-associated phospholipase A(2) measurement	http://www.ebi.ac.uk/efo/EFO_0004746	GCST001273	Genome-wide genotyping array
2011-11-16	22003152	Grallert H	2011-10-14	Eur Heart J	www.ncbi.nlm.nih.gov/pubmed/22003152	Eight genetic loci associated with variation in lipoprotein-associated phospholipase A2 mass and activity and coronary heart disease: meta-analysis of genome-wide association studies from five community-based studies.	Lipoprotein-associated phospholipase A2 activity and mass	12,126 European ancestry individuals, 1,538 individuals	NA	16q13	16	56955678	CETP	HERPUD1 - CETP	9709	1071		11797	6245	rs247616-T	rs247616	0	247616	intergenic_variant	1	0.32	3e-08	7.52288	(Mass concentrations)	0.023	[0.015-0.031] unit increase	Affymetrix, Illumina [2661766] (imputed)	N	lipoprotein-associated phospholipase A(2) measurement	http://www.ebi.ac.uk/efo/EFO_0004746	GCST001273	Genome-wide genotyping array
2015-05-12	22013104	Melka MG	2011-10-19	J Clin Endocrinol Metab	www.ncbi.nlm.nih.gov/pubmed/22013104	Genome-wide scan for loci of adolescent obesity and their relationship with blood pressure.	Obesity-related traits	598 French Canadian founder adolescent individuals	NA	3q23	3	139185143	MRPS22	BPESC1 - PISRT1	60467	140464		59976	47849	rs7638110-?	rs7638110	0	7638110	intron_variant	1		5e-08	7.30103	(BMI)	NA		Illumina [530011]	N	body mass index, obesity	http://www.ebi.ac.uk/efo/EFO_0004340, http://www.ebi.ac.uk/efo/EFO_0001073	GCST001288	Genome-wide genotyping array
2015-05-12	22013104	Melka MG	2011-10-19	J Clin Endocrinol Metab	www.ncbi.nlm.nih.gov/pubmed/22013104	Genome-wide scan for loci of adolescent obesity and their relationship with blood pressure.	Obesity-related traits	598 French Canadian founder adolescent individuals	NA	9p13.2	9	36969208	PAX5	PAX5	NA	NA	5079	NA	NA	rs16933812-?	rs16933812	0	16933812	intron_variant	0		9e-09	8.04576	(TFM)	NA		Illumina [530011]	N	fat body mass, obesity	http://www.ebi.ac.uk/efo/EFO_0005409, http://www.ebi.ac.uk/efo/EFO_0001073	GCST001288	Genome-wide genotyping array
2011-11-30	22028671	Surakka I	2011-10-20	PLoS Genet	www.ncbi.nlm.nih.gov/pubmed/22028671	A genome-wide screen for interactions reveals a new locus on 4p15 modifying the effect of waist-to-hip ratio on total cholesterol.	Lipid traits	Up to 32,225 European ancestry individuals	11,509 European ancestry individuals, 11,163 individuals	4p15.1	4	31395996	PCDH7	LOC102723778 - LOC105374564	102723778	105374564		184321	103801	rs6448771-?	rs6448771	0	6448771	intergenic_variant	1	NR	5e-09	8.30103		0.028	[-0.00728-0.06328] unit increase	Affymetrix, Illumina, Perlegen [~ 2500000] (imputed)	N	total cholesterol measurement	http://www.ebi.ac.uk/efo/EFO_0004574	GCST001289	Genome-wide genotyping array
2011-12-14	22065538	Morisaki H	2011-11-07	Hum Mutat	www.ncbi.nlm.nih.gov/pubmed/22065538	CDH13 gene coding T-cadherin influences variations in plasma adiponectin levels in the Japanese population.	Adiponectin levels	3,310 Japanese ancestry individuals	NA	16q23.3	16	82629683	CDH13	CDH13	NA	NA	1012	NA	NA	rs12051272-?	rs12051272	0	12051272	intron_variant	0	NR	5e-40	39.301		NA		Illumina [348622]	N	adiponectin measurement	http://www.ebi.ac.uk/efo/EFO_0004502	GCST001314	Genome-wide genotyping array
2011-12-17	22101970	Kho AN	2011-11-19	J Am Med Inform Assoc	www.ncbi.nlm.nih.gov/pubmed/22101970	Use of diverse electronic medical record systems to identify genetic risk for type 2 diabetes within a genome-wide association study.	Type 2 diabetes	2,413 European ancestry cases, 2,392 European ancestry controls, 810 African American cases, 873 African American controls	NA	10q25.2	10	112998590	TCF7L2	TCF7L2	NA	NA	6934	NA	NA	rs7903146-T	rs7903146	0	7903146	intron_variant	0	0.26 (EA+AA)	2e-15	14.699		1.46	[NR]	Illumina [NR]	N	type II diabetes mellitus	http://www.ebi.ac.uk/efo/EFO_0001360	GCST001326	Genome-wide genotyping array
2012-01-25	20686565	Teslovich TM	2010-08-05	Nature	www.ncbi.nlm.nih.gov/pubmed/20686565	Biological, clinical and population relevance of 95 loci for blood lipids.	HDL cholesterol	99,900 European ancestry individuals	NA	8p21.3	8	19986711	LPL	LPL - LOC105379311	4023	105379311		19452	92003	rs12678919-G	rs12678919	0	12678919	intergenic_variant	1	0.12	1e-97	97		2.25	[2.01-2.49] mg/dL increase	Affymetrix, Illumina, Perlegen [~ 2600000] (imputed)	N	high density lipoprotein cholesterol measurement	http://www.ebi.ac.uk/efo/EFO_0004612	GCST000755	Genome-wide genotyping array
2012-01-25	20686565	Teslovich TM	2010-08-05	Nature	www.ncbi.nlm.nih.gov/pubmed/20686565	Biological, clinical and population relevance of 95 loci for blood lipids.	HDL cholesterol	99,900 European ancestry individuals	NA	15q21.3	15	58391167	LIPC	LOC101928635	NA	NA	101928635	NA	NA	rs1532085-A	rs1532085	0	1532085	intron_variant	0	0.39	3e-96	95.5229		1.45	[1.29-1.61] mg/dL increase	Affymetrix, Illumina, Perlegen [~ 2600000] (imputed)	N	high density lipoprotein cholesterol measurement	http://www.ebi.ac.uk/efo/EFO_0004612	GCST000755	Genome-wide genotyping array
2012-01-25	20686565	Teslovich TM	2010-08-05	Nature	www.ncbi.nlm.nih.gov/pubmed/20686565	Biological, clinical and population relevance of 95 loci for blood lipids.	HDL cholesterol	99,900 European ancestry individuals	NA	18q21.1	18	49634583	LIPG	LOC105372112	NA	NA	105372112	NA	NA	rs7241918-G	rs7241918	0	7241918	intergenic_variant	0	0.17	3e-49	48.5229		1.31	[1.11-1.51] mg/dL decrease	Affymetrix, Illumina, Perlegen [~ 2600000] (imputed)	N	high density lipoprotein cholesterol measurement	http://www.ebi.ac.uk/efo/EFO_0004612	GCST000755	Genome-wide genotyping array
2012-01-25	20686565	Teslovich TM	2010-08-05	Nature	www.ncbi.nlm.nih.gov/pubmed/20686565	Biological, clinical and population relevance of 95 loci for blood lipids.	HDL cholesterol	99,900 European ancestry individuals	NA	11q23.3	11	116778201	APOA1, APOC3, APOA4, APOA5	ZPR1	NA	NA	8882	NA	NA	rs964184-G	rs964184	0	964184	3_prime_UTR_variant	0	0.13	5e-47	46.301		1.5	[1.28-1.72] mg/dL decrease	Affymetrix, Illumina, Perlegen [~ 2600000] (imputed)	N	high density lipoprotein cholesterol measurement	http://www.ebi.ac.uk/efo/EFO_0004612	GCST000755	Genome-wide genotyping array
2012-01-25	20686565	Teslovich TM	2010-08-05	Nature	www.ncbi.nlm.nih.gov/pubmed/20686565	Biological, clinical and population relevance of 95 loci for blood lipids.	HDL cholesterol	99,900 European ancestry individuals	NA	9q31.1	9	104902020	ABCA1	ABCA1	NA	NA	19	NA	NA	rs1883025-T	rs1883025	0	1883025	intron_variant	0	0.25	2e-33	32.699		0.94	[0.76-1.12] mg/dL decrease	Affymetrix, Illumina, Perlegen [~ 2600000] (imputed)	N	high density lipoprotein cholesterol measurement	http://www.ebi.ac.uk/efo/EFO_0004612	GCST000755	Genome-wide genotyping array
2012-01-25	20686565	Teslovich TM	2010-08-05	Nature	www.ncbi.nlm.nih.gov/pubmed/20686565	Biological, clinical and population relevance of 95 loci for blood lipids.	HDL cholesterol	99,900 European ancestry individuals	NA	16q22.1	16	67894139	LCAT	PSKH1	NA	NA	5681	NA	NA	rs16942887-A	rs16942887	0	16942887	intron_variant	0	0.12	8e-33	32.0969		1.27	[1.05-1.49] mg/dL increase	Affymetrix, Illumina, Perlegen [~ 2600000] (imputed)	N	high density lipoprotein cholesterol measurement	http://www.ebi.ac.uk/efo/EFO_0004612	GCST000755	Genome-wide genotyping array
2012-01-25	20686565	Teslovich TM	2010-08-05	Nature	www.ncbi.nlm.nih.gov/pubmed/20686565	Biological, clinical and population relevance of 95 loci for blood lipids.	HDL cholesterol	99,900 European ancestry individuals	NA	2p24.1	2	21002409	APOB	APOB	NA	NA	338	NA	NA	rs1042034-C	rs1042034	0	1042034	missense_variant	0	0.22	1e-30	30		0.9	[0.72-1.08] mg/dL increase	Affymetrix, Illumina, Perlegen [~ 2600000] (imputed)	N	high density lipoprotein cholesterol measurement	http://www.ebi.ac.uk/efo/EFO_0004612	GCST000755	Genome-wide genotyping array
2012-01-25	20686565	Teslovich TM	2010-08-05	Nature	www.ncbi.nlm.nih.gov/pubmed/20686565	Biological, clinical and population relevance of 95 loci for blood lipids.	HDL cholesterol	99,900 European ancestry individuals	NA	8p23.1	8	9325848	PPP1R3B	LOC157273	NA	NA	157273	NA	NA	rs9987289-A	rs9987289	0	9987289	intron_variant	0	0.09	6e-25	24.2218		1.21	[0.96-1.46] mg/dL decrease	Affymetrix, Illumina, Perlegen [~ 2600000] (imputed)	N	high density lipoprotein cholesterol measurement	http://www.ebi.ac.uk/efo/EFO_0004612	GCST000755	Genome-wide genotyping array
2012-01-25	20686565	Teslovich TM	2010-08-05	Nature	www.ncbi.nlm.nih.gov/pubmed/20686565	Biological, clinical and population relevance of 95 loci for blood lipids.	HDL cholesterol	99,900 European ancestry individuals	NA	11q12.2	11	61802358	FADS1, FADS2, FADS3	FADS1	NA	NA	3992	NA	NA	rs174546 -T	rs174546	0	174546	3_prime_UTR_variant	0	0.36	2e-22	21.699		0.73	[0.57-0.89] mg/dL decrease	Affymetrix, Illumina, Perlegen [~ 2600000] (imputed)	N	high density lipoprotein cholesterol measurement	http://www.ebi.ac.uk/efo/EFO_0004612	GCST000755	Genome-wide genotyping array
2012-01-25	20686565	Teslovich TM	2010-08-05	Nature	www.ncbi.nlm.nih.gov/pubmed/20686565	Biological, clinical and population relevance of 95 loci for blood lipids.	HDL cholesterol	99,900 European ancestry individuals	NA	20q13.12	20	45925376	PLTP	PLTP - LOC107985388	5360	107985388		13012	8135	rs6065906-C	rs6065906	0	6065906	intergenic_variant	1	0.18	2e-22	21.699		0.93	[0.73-1.13] mg/dL decrease	Affymetrix, Illumina, Perlegen [~ 2600000] (imputed)	N	high density lipoprotein cholesterol measurement	http://www.ebi.ac.uk/efo/EFO_0004612	GCST000755	Genome-wide genotyping array
2012-01-25	20686565	Teslovich TM	2010-08-05	Nature	www.ncbi.nlm.nih.gov/pubmed/20686565	Biological, clinical and population relevance of 95 loci for blood lipids.	HDL cholesterol	99,900 European ancestry individuals	NA	1q42.13	1	230159944	GALNT2	GALNT2	NA	NA	2590	NA	NA	rs4846914-G	rs4846914	0	4846914	intron_variant	0	0.4	4e-21	20.3979		0.61	[0.47-0.75] mg/dL decrease	Affymetrix, Illumina, Perlegen [~ 2600000] (imputed)	N	high density lipoprotein cholesterol measurement	http://www.ebi.ac.uk/efo/EFO_0004612	GCST000755	Genome-wide genotyping array
2012-01-25	20686565	Teslovich TM	2010-08-05	Nature	www.ncbi.nlm.nih.gov/pubmed/20686565	Biological, clinical and population relevance of 95 loci for blood lipids.	HDL cholesterol	99,900 European ancestry individuals	NA	19q13.32	19	44919689	APOC2, APOE, APOC1	APOC1 - APOC1P1	341	342		340	7114	rs4420638-G	rs4420638	0	4420638	intergenic_variant	1	0.17	4e-21	20.3979		1.06	[0.82-1.3] mg/dL decrease	Affymetrix, Illumina, Perlegen [~ 2600000] (imputed)	N	high density lipoprotein cholesterol measurement	http://www.ebi.ac.uk/efo/EFO_0004612	GCST000755	Genome-wide genotyping array
2012-01-25	20686565	Teslovich TM	2010-08-05	Nature	www.ncbi.nlm.nih.gov/pubmed/20686565	Biological, clinical and population relevance of 95 loci for blood lipids.	HDL cholesterol	99,900 European ancestry individuals	NA	8q24.13	8	125478730	TRIB1	TRIB1 - LOC105375746	10221	105375746		40325	43701	rs2954029-T	rs2954029	0	2954029	intron_variant	1	0.44	6e-19	18.2218		0.61	[0.47-0.75] mg/dL increase	Affymetrix, Illumina, Perlegen [~ 2600000] (imputed)	N	high density lipoprotein cholesterol measurement	http://www.ebi.ac.uk/efo/EFO_0004612	GCST000755	Genome-wide genotyping array
2012-01-25	20686565	Teslovich TM	2010-08-05	Nature	www.ncbi.nlm.nih.gov/pubmed/20686565	Biological, clinical and population relevance of 95 loci for blood lipids.	HDL cholesterol	99,900 European ancestry individuals	NA	11p11.2	11	46721697	LRP4, NR1H3	F2	NA	NA	2147	NA	NA	rs3136441-C	rs3136441	0	3136441	intron_variant	0	0.15	3e-18	17.5229		0.78	[0.58-0.98] mg/dL increase	Affymetrix, Illumina, Perlegen [~ 2600000] (imputed)	N	high density lipoprotein cholesterol measurement	http://www.ebi.ac.uk/efo/EFO_0004612	GCST000755	Genome-wide genotyping array
2012-01-25	20686565	Teslovich TM	2010-08-05	Nature	www.ncbi.nlm.nih.gov/pubmed/20686565	Biological, clinical and population relevance of 95 loci for blood lipids.	HDL cholesterol	99,900 European ancestry individuals	NA	19q13.42	19	54288907	LILRA3, LILRB2	MIR4752 - LILRA5	100616171	353514		6727	18163	rs386000-C	rs386000	0	386000	intergenic_variant	1	0.2	4e-16	15.3979		0.83	[0.61-1.05] mg/dL increase	Affymetrix, Illumina, Perlegen [~ 2600000] (imputed)	N	high density lipoprotein cholesterol measurement	http://www.ebi.ac.uk/efo/EFO_0004612	GCST000755	Genome-wide genotyping array
2012-01-25	20686565	Teslovich TM	2010-08-05	Nature	www.ncbi.nlm.nih.gov/pubmed/20686565	Biological, clinical and population relevance of 95 loci for blood lipids.	HDL cholesterol	99,900 European ancestry individuals	NA	20q13.12	20	44413724	HNF4A	HNF4A	NA	NA	3172	NA	NA	rs1800961-T	rs1800961	0	1800961	missense_variant	0	0.03	1e-15	15		1.88	[1.41-2.35] mg/dL decrease	Affymetrix, Illumina, Perlegen [~ 2600000] (imputed)	N	high density lipoprotein cholesterol measurement	http://www.ebi.ac.uk/efo/EFO_0004612	GCST000755	Genome-wide genotyping array
2012-01-25	20686565	Teslovich TM	2010-08-05	Nature	www.ncbi.nlm.nih.gov/pubmed/20686565	Biological, clinical and population relevance of 95 loci for blood lipids.	HDL cholesterol	99,900 European ancestry individuals	NA	7q32.2	7	130748625	KLF14	LOC105375508	NA	NA	105375508	NA	NA	rs4731702-T	rs4731702	0	4731702	intergenic_variant	0	0.48	1e-15	15		0.59	[0.45-0.73] mg/dL increase	Affymetrix, Illumina, Perlegen [~ 2600000] (imputed)	N	high density lipoprotein cholesterol measurement	http://www.ebi.ac.uk/efo/EFO_0004612	GCST000755	Genome-wide genotyping array
2012-01-25	20686565	Teslovich TM	2010-08-05	Nature	www.ncbi.nlm.nih.gov/pubmed/20686565	Biological, clinical and population relevance of 95 loci for blood lipids.	HDL cholesterol	99,900 European ancestry individuals	NA	12q24.11	12	109562388	MVK, MMAB	MMAB	NA	NA	326625	NA	NA	rs7134594-C	rs7134594	0	7134594	intron_variant	0	0.47	7e-15	14.1549		0.44	[0.3-0.58] mg/dL decrease	Affymetrix, Illumina, Perlegen [~ 2600000] (imputed)	N	high density lipoprotein cholesterol measurement	http://www.ebi.ac.uk/efo/EFO_0004612	GCST000755	Genome-wide genotyping array
2012-01-25	20686565	Teslovich TM	2010-08-05	Nature	www.ncbi.nlm.nih.gov/pubmed/20686565	Biological, clinical and population relevance of 95 loci for blood lipids.	HDL cholesterol	99,900 European ancestry individuals	NA	12q24.31	12	124777047	SCARB1	LOC101927436 - SCARB1	101927436	949		167903	581	rs838880-C	rs838880	0	838880	3_prime_UTR_variant	1	0.31	3e-14	13.5229		0.61	[0.43-0.79] mg/dL increase	Affymetrix, Illumina, Perlegen [~ 2600000] (imputed)	N	high density lipoprotein cholesterol measurement	http://www.ebi.ac.uk/efo/EFO_0004612	GCST000755	Genome-wide genotyping array
2012-01-25	20686565	Teslovich TM	2010-08-05	Nature	www.ncbi.nlm.nih.gov/pubmed/20686565	Biological, clinical and population relevance of 95 loci for blood lipids.	HDL cholesterol	99,900 European ancestry individuals	NA	17q12	17	39657603	STARD3	STARD3	NA	NA	10948	NA	NA	rs11869286-C	rs11869286	0	11869286	intron_variant	0	0.34	3e-14	13.5229		0.51	[0.35-0.67] mg/dL decrease	Affymetrix, Illumina, Perlegen [~ 2600000] (imputed)	N	high density lipoprotein cholesterol measurement	http://www.ebi.ac.uk/efo/EFO_0004612	GCST000755	Genome-wide genotyping array
2012-01-25	20686565	Teslovich TM	2010-08-05	Nature	www.ncbi.nlm.nih.gov/pubmed/20686565	Biological, clinical and population relevance of 95 loci for blood lipids.	HDL cholesterol	99,900 European ancestry individuals	NA	9p22.3	9	15305380	TTC39B	TTC39B	NA	NA	158219	NA	NA	rs581080-C	rs581080	0	581080	intron_variant	0	0.14	1e-13	13		0.72	[0.52-0.92] mg/dL decrease	Affymetrix, Illumina, Perlegen [~ 2600000] (imputed)	N	high density lipoprotein cholesterol measurement	http://www.ebi.ac.uk/efo/EFO_0004612	GCST000755	Genome-wide genotyping array
2012-01-25	20686565	Teslovich TM	2010-08-05	Nature	www.ncbi.nlm.nih.gov/pubmed/20686565	Biological, clinical and population relevance of 95 loci for blood lipids.	HDL cholesterol	99,900 European ancestry individuals	NA	16q23.2	16	81501185	CMIP	CMIP	NA	NA	80790	NA	NA	rs2925979-T	rs2925979	0	2925979	intron_variant	0	0.3	2e-11	10.699		0.45	[0.29-0.61] mg/dL decrease	Affymetrix, Illumina, Perlegen [~ 2600000] (imputed)	N	high density lipoprotein cholesterol measurement	http://www.ebi.ac.uk/efo/EFO_0004612	GCST000755	Genome-wide genotyping array
2012-01-25	20686565	Teslovich TM	2010-08-05	Nature	www.ncbi.nlm.nih.gov/pubmed/20686565	Biological, clinical and population relevance of 95 loci for blood lipids.	HDL cholesterol	99,900 European ancestry individuals	NA	8q23.3	8	115586972	TRPS1	TRPS1	NA	NA	7227	NA	NA	rs2293889-T	rs2293889	0	2293889	intron_variant	0	0.41	6e-11	10.2218		0.44	[0.28-0.6] mg/dL decrease	Affymetrix, Illumina, Perlegen [~ 2600000] (imputed)	N	high density lipoprotein cholesterol measurement	http://www.ebi.ac.uk/efo/EFO_0004612	GCST000755	Genome-wide genotyping array
2012-01-25	20686565	Teslovich TM	2010-08-05	Nature	www.ncbi.nlm.nih.gov/pubmed/20686565	Biological, clinical and population relevance of 95 loci for blood lipids.	HDL cholesterol	99,900 European ancestry individuals	NA	4q24	4	102267552	SLC39A8	SLC39A8	NA	NA	64116	NA	NA	rs13107325-T	rs13107325	0	13107325	missense_variant	0	0.07	7e-11	10.1549		0.84	[0.53-1.15] mg/dL decrease	Affymetrix, Illumina, Perlegen [~ 2600000] (imputed)	N	high density lipoprotein cholesterol measurement	http://www.ebi.ac.uk/efo/EFO_0004612	GCST000755	Genome-wide genotyping array
2012-01-25	20686565	Teslovich TM	2010-08-05	Nature	www.ncbi.nlm.nih.gov/pubmed/20686565	Biological, clinical and population relevance of 95 loci for blood lipids.	HDL cholesterol	99,900 European ancestry individuals	NA	17q24.2	17	68879153	ABCA8	ABCA8	NA	NA	10351	NA	NA	rs4148008-G	rs4148008	0	4148008	non_coding_transcript_exon_variant	0	0.32	2e-10	9.69897		0.42	[0.26-0.58] mg/dL decrease	Affymetrix, Illumina, Perlegen [~ 2600000] (imputed)	N	high density lipoprotein cholesterol measurement	http://www.ebi.ac.uk/efo/EFO_0004612	GCST000755	Genome-wide genotyping array
2012-01-25	20686565	Teslovich TM	2010-08-05	Nature	www.ncbi.nlm.nih.gov/pubmed/20686565	Biological, clinical and population relevance of 95 loci for blood lipids.	HDL cholesterol	99,900 European ancestry individuals	NA	2q24.3	2	164684290	COBLL1	COBLL1	NA	NA	22837	NA	NA	rs12328675-C	rs12328675	0	12328675	3_prime_UTR_variant	0	0.13	3e-10	9.52288		0.68	[0.44-0.92] mg/dL increase	Affymetrix, Illumina, Perlegen [~ 2600000] (imputed)	N	high density lipoprotein cholesterol measurement	http://www.ebi.ac.uk/efo/EFO_0004612	GCST000755	Genome-wide genotyping array
2012-01-25	20686565	Teslovich TM	2010-08-05	Nature	www.ncbi.nlm.nih.gov/pubmed/20686565	Biological, clinical and population relevance of 95 loci for blood lipids.	HDL cholesterol	99,900 European ancestry individuals	NA	12q24.31	12	123975620	CCDC92, ZNF664	ZNF664-FAM101A, ZNF664	NA	NA	100533183, 144348	NA	NA	rs4765127-T	rs4765127	0	4765127	intron_variant	0	0.34	3e-10	9.52288		0.44	[0.28-0.6] mg/dL increase	Affymetrix, Illumina, Perlegen [~ 2600000] (imputed)	N	high density lipoprotein cholesterol measurement	http://www.ebi.ac.uk/efo/EFO_0004612	GCST000755	Genome-wide genotyping array
2012-01-25	20686565	Teslovich TM	2010-08-05	Nature	www.ncbi.nlm.nih.gov/pubmed/20686565	Biological, clinical and population relevance of 95 loci for blood lipids.	HDL cholesterol	99,900 European ancestry individuals	NA	1q25.3	1	182199750	ZNF648	ZNF648	NA	NA	127665	NA	NA	rs1689800-G	rs1689800	0	1689800	intron_variant	0	0.35	3e-10	9.52288		0.47	[0.31-0.63] mg/dL decrease	Affymetrix, Illumina, Perlegen [~ 2600000] (imputed)	N	high density lipoprotein cholesterol measurement	http://www.ebi.ac.uk/efo/EFO_0004612	GCST000755	Genome-wide genotyping array
2012-01-25	20686565	Teslovich TM	2010-08-05	Nature	www.ncbi.nlm.nih.gov/pubmed/20686565	Biological, clinical and population relevance of 95 loci for blood lipids.	HDL cholesterol	99,900 European ancestry individuals	NA	1p34.3	1	39562508	MACF1, PABPC4	PABPC4	NA	NA	8761	NA	NA	rs4660293-G	rs4660293	0	4660293	non_coding_transcript_exon_variant	0	0.23	4e-10	9.39794		0.48	[0.3-0.66] mg/dL decrease	Affymetrix, Illumina, Perlegen [~ 2600000] (imputed)	N	high density lipoprotein cholesterol measurement	http://www.ebi.ac.uk/efo/EFO_0004612	GCST000755	Genome-wide genotyping array
2012-01-25	20686565	Teslovich TM	2010-08-05	Nature	www.ncbi.nlm.nih.gov/pubmed/20686565	Biological, clinical and population relevance of 95 loci for blood lipids.	HDL cholesterol	99,900 European ancestry individuals	NA	7q11.23	7	73568544	MLXIPL	BCL7B - TBL2	9275	26608		10809	400	rs17145738-T	rs17145738	0	17145738	intergenic_variant	1	0.12	1e-09	9		0.57	[0.33-0.81] mg/dL increase	Affymetrix, Illumina, Perlegen [~ 2600000] (imputed)	N	high density lipoprotein cholesterol measurement	http://www.ebi.ac.uk/efo/EFO_0004612	GCST000755	Genome-wide genotyping array
2012-01-25	20686565	Teslovich TM	2010-08-05	Nature	www.ncbi.nlm.nih.gov/pubmed/20686565	Biological, clinical and population relevance of 95 loci for blood lipids.	HDL cholesterol	99,900 European ancestry individuals	NA	2q36.3	2	226235982	IRS1	LOC646736 - LOC105373915	646736	105373915		55920	218800	rs2972146-C	rs2972146	0	2972146	intergenic_variant	1	0.37	2e-09	8.69897		0.46	[0.3-0.62] mg/dL increase	Affymetrix, Illumina, Perlegen [~ 2600000] (imputed)	N	high density lipoprotein cholesterol measurement	http://www.ebi.ac.uk/efo/EFO_0004612	GCST000755	Genome-wide genotyping array
2012-01-25	20686565	Teslovich TM	2010-08-05	Nature	www.ncbi.nlm.nih.gov/pubmed/20686565	Biological, clinical and population relevance of 95 loci for blood lipids.	HDL cholesterol	99,900 European ancestry individuals	NA	19p13.2	19	11236817	DOCK6, LOC55908	DOCK6	NA	NA	57572	NA	NA	rs737337-C	rs737337	0	737337	synonymous_variant	0	0.08	3e-09	8.52288		0.64	[0.37-0.91] mg/dL decrease	Affymetrix, Illumina, Perlegen [~ 2600000] (imputed)	N	high density lipoprotein cholesterol measurement	http://www.ebi.ac.uk/efo/EFO_0004612	GCST000755	Genome-wide genotyping array
2012-01-25	20686565	Teslovich TM	2010-08-05	Nature	www.ncbi.nlm.nih.gov/pubmed/20686565	Biological, clinical and population relevance of 95 loci for blood lipids.	HDL cholesterol	99,900 European ancestry individuals	NA	6p21.31	6	34585020	C6orf106	LOC100101247 - C6orf106	100101247	64771		8263	2260	rs2814944-A	rs2814944	0	2814944	intergenic_variant	1	0.16	4e-09	8.39794		0.49	[0.29-0.69] mg/dL decrease	Affymetrix, Illumina, Perlegen [~ 2600000] (imputed)	N	high density lipoprotein cholesterol measurement	http://www.ebi.ac.uk/efo/EFO_0004612	GCST000755	Genome-wide genotyping array
2012-01-25	20686565	Teslovich TM	2010-08-05	Nature	www.ncbi.nlm.nih.gov/pubmed/20686565	Biological, clinical and population relevance of 95 loci for blood lipids.	HDL cholesterol	99,900 European ancestry individuals	NA	17q25.3	17	78407903	PGS1	PGS1	NA	NA	9489	NA	NA	rs4129767-G	rs4129767	0	4129767	intron_variant	0	0.48	5e-09	8.30103		0.4	[0.24-0.56] mg/dL decrease	Affymetrix, Illumina, Perlegen [~ 2600000] (imputed)	N	high density lipoprotein cholesterol measurement	http://www.ebi.ac.uk/efo/EFO_0004612	GCST000755	Genome-wide genotyping array
2012-01-25	20686565	Teslovich TM	2010-08-05	Nature	www.ncbi.nlm.nih.gov/pubmed/20686565	Biological, clinical and population relevance of 95 loci for blood lipids.	HDL cholesterol	99,900 European ancestry individuals	NA	18q21.32	18	60181790	MC4R, RPS3A	RNU4-17P - LOC342784	106481177	342784		18083	14565	rs12967135-A	rs12967135	0	12967135	intergenic_variant	1	0.23	7e-09	8.1549		0.42	[0.24-0.6] mg/dL decrease	Affymetrix, Illumina, Perlegen [~ 2600000] (imputed)	N	high density lipoprotein cholesterol measurement	http://www.ebi.ac.uk/efo/EFO_0004612	GCST000755	Genome-wide genotyping array
2012-01-25	20686565	Teslovich TM	2010-08-05	Nature	www.ncbi.nlm.nih.gov/pubmed/20686565	Biological, clinical and population relevance of 95 loci for blood lipids.	HDL cholesterol	99,900 European ancestry individuals	NA	12q24.31	12	123311691	SBNO1	SBNO1	NA	NA	55206	NA	NA	rs4759375-T	rs4759375	0	4759375	intron_variant	0	0.06	8e-09	8.09691		0.86	[0.55-1.17] mg/dL increase	Affymetrix, Illumina, Perlegen [~ 2600000] (imputed)	N	high density lipoprotein cholesterol measurement	http://www.ebi.ac.uk/efo/EFO_0004612	GCST000755	Genome-wide genotyping array
2012-01-25	20686565	Teslovich TM	2010-08-05	Nature	www.ncbi.nlm.nih.gov/pubmed/20686565	Biological, clinical and population relevance of 95 loci for blood lipids.	HDL cholesterol	99,900 European ancestry individuals	NA	15q22.2	15	63104668	LACTB	TPM1 - LOC107984798	7168	107984798		32753	9143	rs2652834-A	rs2652834	0	2652834	intron_variant	1	0.2	9e-09	8.04576		0.39	[0.19-0.59] mg/dL decrease	Affymetrix, Illumina, Perlegen [~ 2600000] (imputed)	N	high density lipoprotein cholesterol measurement	http://www.ebi.ac.uk/efo/EFO_0004612	GCST000755	Genome-wide genotyping array
2012-01-25	20686565	Teslovich TM	2010-08-05	Nature	www.ncbi.nlm.nih.gov/pubmed/20686565	Biological, clinical and population relevance of 95 loci for blood lipids.	HDL cholesterol	99,900 European ancestry individuals	NA	22q11.21	22	21577779	UBE2L3	UBE2L3	NA	NA	7332	NA	NA	rs181362-T	rs181362	0	181362	intron_variant	0	0.2	1e-08	8		0.46	[0.28-0.64] mg/dL decrease	Affymetrix, Illumina, Perlegen [~ 2600000] (imputed)	N	high density lipoprotein cholesterol measurement	http://www.ebi.ac.uk/efo/EFO_0004612	GCST000755	Genome-wide genotyping array
2012-01-25	20686565	Teslovich TM	2010-08-05	Nature	www.ncbi.nlm.nih.gov/pubmed/20686565	Biological, clinical and population relevance of 95 loci for blood lipids.	HDL cholesterol	99,900 European ancestry individuals	NA	12q13.3	12	57398797	LRP1	R3HDM2	NA	NA	22864	NA	NA	rs11613352-T	rs11613352	0	11613352	intron_variant	0	0.24	2e-08	7.69897		0.46	[0.28-0.64] mg/dL increase	Affymetrix, Illumina, Perlegen [~ 2600000] (imputed)	N	high density lipoprotein cholesterol measurement	http://www.ebi.ac.uk/efo/EFO_0004612	GCST000755	Genome-wide genotyping array
2012-01-25	20686565	Teslovich TM	2010-08-05	Nature	www.ncbi.nlm.nih.gov/pubmed/20686565	Biological, clinical and population relevance of 95 loci for blood lipids.	HDL cholesterol	99,900 European ancestry individuals	NA	6q24.1	6	139508529	CITED2	LOC645434 - LOC105378023	645434	105378023		33933	16294	rs605066-C	rs605066	0	605066	intergenic_variant	1	0.42	3e-08	7.52288		0.39	[0.23-0.55] mg/dL decrease	Affymetrix, Illumina, Perlegen [~ 2600000] (imputed)	N	high density lipoprotein cholesterol measurement	http://www.ebi.ac.uk/efo/EFO_0004612	GCST000755	Genome-wide genotyping array
2012-01-25	20686565	Teslovich TM	2010-08-05	Nature	www.ncbi.nlm.nih.gov/pubmed/20686565	Biological, clinical and population relevance of 95 loci for blood lipids.	HDL cholesterol	99,900 European ancestry individuals	NA	11q24.1	11	122651667	UBASH3B	GLULP3 - UBASH3B	401708	84959		36977	4023	rs7941030-G	rs7941030	0	7941030	intergenic_variant	1	0.37	3e-08	7.52288		0.31	[0.15-0.47] mg/dL increase	Affymetrix, Illumina, Perlegen [~ 2600000] (imputed)	N	high density lipoprotein cholesterol measurement	http://www.ebi.ac.uk/efo/EFO_0004612	GCST000755	Genome-wide genotyping array
2012-01-25	20686565	Teslovich TM	2010-08-05	Nature	www.ncbi.nlm.nih.gov/pubmed/20686565	Biological, clinical and population relevance of 95 loci for blood lipids.	HDL cholesterol	99,900 European ancestry individuals	NA	6q26	6	160668785	LPA	LPA - PLG	4018	5340		2410	33408	rs1084651-A	rs1084651	0	1084651	intron_variant	1	0.16	3e-08	7.52288		0.56	[0.36-0.76] mg/dL decrease	Affymetrix, Illumina, Perlegen [~ 2600000] (imputed)	N	high density lipoprotein cholesterol measurement	http://www.ebi.ac.uk/efo/EFO_0004612	GCST000755	Genome-wide genotyping array
2012-01-25	20686565	Teslovich TM	2010-08-05	Nature	www.ncbi.nlm.nih.gov/pubmed/20686565	Biological, clinical and population relevance of 95 loci for blood lipids.	HDL cholesterol	99,900 European ancestry individuals	NA	19p13.2	19	8368312	ANGPTL4	ANGPTL4	NA	NA	51129	NA	NA	rs7255436-C	rs7255436	0	7255436	intron_variant	0	0.47	3e-08	7.52288		0.45	[0.29-0.61] mg/dL decrease	Affymetrix, Illumina, Perlegen [~ 2600000] (imputed)	N	high density lipoprotein cholesterol measurement	http://www.ebi.ac.uk/efo/EFO_0004612	GCST000755	Genome-wide genotyping array
2012-01-25	20686565	Teslovich TM	2010-08-05	Nature	www.ncbi.nlm.nih.gov/pubmed/20686565	Biological, clinical and population relevance of 95 loci for blood lipids.	HDL cholesterol	99,900 European ancestry individuals	NA	12p12.2	12	20320824	PDE3A	LOC105369688	NA	NA	105369688	NA	NA	rs7134375-A	rs7134375	0	7134375	intergenic_variant	0	0.42	4e-08	7.39794		0.4	[0.24-0.56] mg/dL increase	Affymetrix, Illumina, Perlegen [~ 2600000] (imputed)	N	high density lipoprotein cholesterol measurement	http://www.ebi.ac.uk/efo/EFO_0004612	GCST000755	Genome-wide genotyping array
2012-01-25	20686565	Teslovich TM	2010-08-05	Nature	www.ncbi.nlm.nih.gov/pubmed/20686565	Biological, clinical and population relevance of 95 loci for blood lipids.	HDL cholesterol	99,900 European ancestry individuals	NA	11p15.4	11	10367235	AMPD3, ADM	CAND1.11	NA	NA	100130460	NA	NA	rs2923084-G	rs2923084	0	2923084	intron_variant	0	0.17	5e-08	7.30103		0.41	[0.21-0.61] mg/dL decrease	Affymetrix, Illumina, Perlegen [~ 2600000] (imputed)	N	high density lipoprotein cholesterol measurement	http://www.ebi.ac.uk/efo/EFO_0004612	GCST000755	Genome-wide genotyping array
2012-01-25	20686565	Teslovich TM	2010-08-05	Nature	www.ncbi.nlm.nih.gov/pubmed/20686565	Biological, clinical and population relevance of 95 loci for blood lipids.	HDL cholesterol	99,900 European ancestry individuals	NA	5q11.2	5	54002195	ARL15	ARL15	NA	NA	54622	NA	NA	rs6450176-A	rs6450176	0	6450176	intron_variant	0	0.26	5e-08	7.30103		0.49	[0.31-0.67] mg/dL decrease	Affymetrix, Illumina, Perlegen [~ 2600000] (imputed)	N	high density lipoprotein cholesterol measurement	http://www.ebi.ac.uk/efo/EFO_0004612	GCST000755	Genome-wide genotyping array
2012-01-25	20686565	Teslovich TM	2010-08-05	Nature	www.ncbi.nlm.nih.gov/pubmed/20686565	Biological, clinical and population relevance of 95 loci for blood lipids.	HDL cholesterol	99,900 European ancestry individuals	NA	16q13	16	56959412	CETP	HERPUD1 - CETP	9709	1071		15531	2511	rs3764261-A	rs3764261	0	3764261	intergenic_variant	1	0.32	0	379.155		3.39	[3.21-3.57] mg/dL increase	Affymetrix, Illumina, Perlegen [~ 2600000] (imputed)	N	high density lipoprotein cholesterol measurement	http://www.ebi.ac.uk/efo/EFO_0004612	GCST000755	Genome-wide genotyping array
2012-01-25	20686565	Teslovich TM	2010-08-05	Nature	www.ncbi.nlm.nih.gov/pubmed/20686565	Biological, clinical and population relevance of 95 loci for blood lipids.	LDL cholesterol	95,454 European ancestry individuals	NA	1p13.3	1	109275684	CELSR2, PSRC1, SORT1	CELSR2	NA	NA	1952	NA	NA	rs629301-G	rs629301	0	629301	3_prime_UTR_variant	0	0.22	1e-170	170		5.65	[5.24-6.06] mg/dL decrease	Affymetrix, Illumina, Perlegen [~ 2600000] (imputed)	N	low density lipoprotein cholesterol measurement	http://www.ebi.ac.uk/efo/EFO_0004611	GCST000759	Genome-wide genotyping array
2012-01-25	20686565	Teslovich TM	2010-08-05	Nature	www.ncbi.nlm.nih.gov/pubmed/20686565	Biological, clinical and population relevance of 95 loci for blood lipids.	LDL cholesterol	95,454 European ancestry individuals	NA	19q13.32	19	44919689	APOC2, APOE, APOC1	APOC1 - APOC1P1	341	342		340	7114	rs4420638-G	rs4420638	0	4420638	intergenic_variant	1	0.17	9e-147	146.046		7.14	[6.57-7.71] mg/dL increase	Affymetrix, Illumina, Perlegen [~ 2600000] (imputed)	N	low density lipoprotein cholesterol measurement	http://www.ebi.ac.uk/efo/EFO_0004611	GCST000759	Genome-wide genotyping array
2012-01-25	20686565	Teslovich TM	2010-08-05	Nature	www.ncbi.nlm.nih.gov/pubmed/20686565	Biological, clinical and population relevance of 95 loci for blood lipids.	LDL cholesterol	95,454 European ancestry individuals	NA	19p13.2	19	11091630	LDLR	LDLR	NA	NA	3949	NA	NA	rs6511720-T	rs6511720	0	6511720	intron_variant	0	0.11	4e-117	116.398		6.99	[6.4-7.58] mg/dL decrease	Affymetrix, Illumina, Perlegen [~ 2600000] (imputed)	N	low density lipoprotein cholesterol measurement	http://www.ebi.ac.uk/efo/EFO_0004611	GCST000759	Genome-wide genotyping array
2012-01-25	20686565	Teslovich TM	2010-08-05	Nature	www.ncbi.nlm.nih.gov/pubmed/20686565	Biological, clinical and population relevance of 95 loci for blood lipids.	LDL cholesterol	95,454 European ancestry individuals	NA	2p24.1	2	21041028	APOB	APOB	NA	NA	338	NA	NA	rs1367117-A	rs1367117	0	1367117	missense_variant	0	0.3	4e-114	113.398		4.05	[3.68-4.42] mg/dL increase	Affymetrix, Illumina, Perlegen [~ 2600000] (imputed)	N	low density lipoprotein cholesterol measurement	http://www.ebi.ac.uk/efo/EFO_0004611	GCST000759	Genome-wide genotyping array
2012-01-25	20686565	Teslovich TM	2010-08-05	Nature	www.ncbi.nlm.nih.gov/pubmed/20686565	Biological, clinical and population relevance of 95 loci for blood lipids.	LDL cholesterol	95,454 European ancestry individuals	NA	2p21	2	43845437	ABCG8, ABCG5	ABCG8	NA	NA	64241	NA	NA	rs4299376-G	rs4299376	0	4299376	intron_variant	0	0.3	2e-47	46.699		2.75	[2.36-3.14] mg/dL increase	Affymetrix, Illumina, Perlegen [~ 2600000] (imputed)	N	low density lipoprotein cholesterol measurement	http://www.ebi.ac.uk/efo/EFO_0004611	GCST000759	Genome-wide genotyping array
2012-01-25	20686565	Teslovich TM	2010-08-05	Nature	www.ncbi.nlm.nih.gov/pubmed/20686565	Biological, clinical and population relevance of 95 loci for blood lipids.	LDL cholesterol	95,454 European ancestry individuals	NA	5q13.3	5	75360714	HMGCR	HMGCR	NA	NA	3156	NA	NA	rs12916-C	rs12916	0	12916	3_prime_UTR_variant	0	0.39	5e-45	44.301		2.45	[2.1-2.8] mg/dL increase	Affymetrix, Illumina, Perlegen [~ 2600000] (imputed)	N	low density lipoprotein cholesterol measurement	http://www.ebi.ac.uk/efo/EFO_0004611	GCST000759	Genome-wide genotyping array
2012-01-25	20686565	Teslovich TM	2010-08-05	Nature	www.ncbi.nlm.nih.gov/pubmed/20686565	Biological, clinical and population relevance of 95 loci for blood lipids.	LDL cholesterol	95,454 European ancestry individuals	NA	8q24.13	8	125478730	TRIB1	TRIB1 - LOC105375746	10221	105375746		40325	43701	rs2954029-A	rs2954029	0	2954029	intron_variant	1	0.46	3e-29	28.5229		1.84	[1.51-2.17] mg/dL decrease	Affymetrix, Illumina, Perlegen [~ 2600000] (imputed)	N	low density lipoprotein cholesterol measurement	http://www.ebi.ac.uk/efo/EFO_0004611	GCST000759	Genome-wide genotyping array
2012-01-25	20686565	Teslovich TM	2010-08-05	Nature	www.ncbi.nlm.nih.gov/pubmed/20686565	Biological, clinical and population relevance of 95 loci for blood lipids.	LDL cholesterol	95,454 European ancestry individuals	NA	1p32.3	1	55038977	PCSK9	BSND - PCSK9	7809	255738		30185	499	rs2479409-G	rs2479409	0	2479409	intergenic_variant	1	0.3	2e-28	27.699		2.01	[1.58-2.44] mg/dL increase	Affymetrix, Illumina, Perlegen [~ 2600000] (imputed)	N	low density lipoprotein cholesterol measurement	http://www.ebi.ac.uk/efo/EFO_0004611	GCST000759	Genome-wide genotyping array
2012-01-25	20686565	Teslovich TM	2010-08-05	Nature	www.ncbi.nlm.nih.gov/pubmed/20686565	Biological, clinical and population relevance of 95 loci for blood lipids.	LDL cholesterol	95,454 European ancestry individuals	NA	11q23.3	11	116778201	APOA1, APOC3, APOA4, APOA5	ZPR1	NA	NA	8882	NA	NA	rs964184-G	rs964184	0	964184	3_prime_UTR_variant	0	0.13	1e-26	26		2.85	[2.32-3.38] mg/dL increase	Affymetrix, Illumina, Perlegen [~ 2600000] (imputed)	N	low density lipoprotein cholesterol measurement	http://www.ebi.ac.uk/efo/EFO_0004611	GCST000759	Genome-wide genotyping array
2012-01-25	20686565	Teslovich TM	2010-08-05	Nature	www.ncbi.nlm.nih.gov/pubmed/20686565	Biological, clinical and population relevance of 95 loci for blood lipids.	LDL cholesterol	95,454 European ancestry individuals	NA	16q22.2	16	72074194	HPR, HP, DHX38	HPR, TXNL4B	NA	NA	3250, 54957	NA	NA	rs2000999-A	rs2000999	0	2000999	intron_variant	0	0.2	2e-22	21.699		2	[1.57-2.43] mg/dL increase	Affymetrix, Illumina, Perlegen [~ 2600000] (imputed)	N	low density lipoprotein cholesterol measurement	http://www.ebi.ac.uk/efo/EFO_0004611	GCST000759	Genome-wide genotyping array
2012-01-25	20686565	Teslovich TM	2010-08-05	Nature	www.ncbi.nlm.nih.gov/pubmed/20686565	Biological, clinical and population relevance of 95 loci for blood lipids.	LDL cholesterol	95,454 European ancestry individuals	NA	5q33.3	5	156963286	TIMD4, HAVCR1	TIMD4 - HAVCR1	91937	26762		31	16157	rs6882076-T	rs6882076	0	6882076	intergenic_variant	1	0.35	2e-22	21.699		1.67	[1.3-2.04] mg/dL decrease	Affymetrix, Illumina, Perlegen [~ 2600000] (imputed)	N	low density lipoprotein cholesterol measurement	http://www.ebi.ac.uk/efo/EFO_0004611	GCST000759	Genome-wide genotyping array
2012-01-25	20686565	Teslovich TM	2010-08-05	Nature	www.ncbi.nlm.nih.gov/pubmed/20686565	Biological, clinical and population relevance of 95 loci for blood lipids.	LDL cholesterol	95,454 European ancestry individuals	NA	19p13.11	19	19296909	CSPG3, CILP2, PBX4	SUGP1	NA	NA	57794	NA	NA	rs10401969-C	rs10401969	0	10401969	intron_variant	0	0.07	7e-22	21.1549		3.11	[2.37-3.85] mg/dL decrease	Affymetrix, Illumina, Perlegen [~ 2600000] (imputed)	N	low density lipoprotein cholesterol measurement	http://www.ebi.ac.uk/efo/EFO_0004611	GCST000759	Genome-wide genotyping array
2012-01-25	20686565	Teslovich TM	2010-08-05	Nature	www.ncbi.nlm.nih.gov/pubmed/20686565	Biological, clinical and population relevance of 95 loci for blood lipids.	LDL cholesterol	95,454 European ancestry individuals	NA	9q34.2	9	133279427	ABO	ABO - LCN1P2	28	653163		4213	38078	rs635634-T	rs635634	0	635634	intergenic_variant	1	0.22	8e-22	21.0969		2.05	[1.64-2.46] mg/dL increase	Affymetrix, Illumina, Perlegen [~ 2600000] (imputed)	N	low density lipoprotein cholesterol measurement	http://www.ebi.ac.uk/efo/EFO_0004611	GCST000759	Genome-wide genotyping array
2012-01-25	20686565	Teslovich TM	2010-08-05	Nature	www.ncbi.nlm.nih.gov/pubmed/20686565	Biological, clinical and population relevance of 95 loci for blood lipids.	LDL cholesterol	95,454 European ancestry individuals	NA	11q12.2	11	61802358	FADS1, FADS2, FADS3	FADS1	NA	NA	3992	NA	NA	rs174546-T	rs174546	0	174546	3_prime_UTR_variant	0	0.35	1e-21	21		1.71	[1.34-2.08] mg/dL decrease	Affymetrix, Illumina, Perlegen [~ 2600000] (imputed)	N	low density lipoprotein cholesterol measurement	http://www.ebi.ac.uk/efo/EFO_0004611	GCST000759	Genome-wide genotyping array
2012-01-25	20686565	Teslovich TM	2010-08-05	Nature	www.ncbi.nlm.nih.gov/pubmed/20686565	Biological, clinical and population relevance of 95 loci for blood lipids.	LDL cholesterol	95,454 European ancestry individuals	NA	20q12	20	41043978	TOP1	TOP1	NA	NA	7150	NA	NA	rs6029526-A	rs6029526	0	6029526	intron_variant	0	0.47	3e-19	18.5229		1.41	[1.08-1.74] mg/dL increase	Affymetrix, Illumina, Perlegen [~ 2600000] (imputed)	N	low density lipoprotein cholesterol measurement	http://www.ebi.ac.uk/efo/EFO_0004611	GCST000759	Genome-wide genotyping array
2012-01-25	20686565	Teslovich TM	2010-08-05	Nature	www.ncbi.nlm.nih.gov/pubmed/20686565	Biological, clinical and population relevance of 95 loci for blood lipids.	LDL cholesterol	95,454 European ancestry individuals	NA	1p31.3	1	62560271	DOCK7, ANGPTL3	DOCK7	NA	NA	85440	NA	NA	rs2131925-G	rs2131925	0	2131925	intron_variant	0	0.32	3e-18	17.5229		1.59	[1.22-1.96] mg/dL decrease	Affymetrix, Illumina, Perlegen [~ 2600000] (imputed)	N	low density lipoprotein cholesterol measurement	http://www.ebi.ac.uk/efo/EFO_0004611	GCST000759	Genome-wide genotyping array
2012-01-25	20686565	Teslovich TM	2010-08-05	Nature	www.ncbi.nlm.nih.gov/pubmed/20686565	Biological, clinical and population relevance of 95 loci for blood lipids.	LDL cholesterol	95,454 European ancestry individuals	NA	6q25.3	6	160157828	LPA	SLC22A1	NA	NA	6580	NA	NA	rs1564348-C	rs1564348	0	1564348	intron_variant	0	0.17	2e-17	16.699		1.95	[1.48-2.42] mg/dL increase	Affymetrix, Illumina, Perlegen [~ 2600000] (imputed)	N	low density lipoprotein cholesterol measurement	http://www.ebi.ac.uk/efo/EFO_0004611	GCST000759	Genome-wide genotyping array
2012-01-25	20686565	Teslovich TM	2010-08-05	Nature	www.ncbi.nlm.nih.gov/pubmed/20686565	Biological, clinical and population relevance of 95 loci for blood lipids.	LDL cholesterol	95,454 European ancestry individuals	NA	12q24.31	12	120978847	HNF1A	HNF1A	NA	NA	6927	NA	NA	rs1169288-C	rs1169288	0	1169288	missense_variant	0	0.33	1e-15	15		1.42	[1.05-1.79] mg/dL increase	Affymetrix, Illumina, Perlegen [~ 2600000] (imputed)	N	low density lipoprotein cholesterol measurement	http://www.ebi.ac.uk/efo/EFO_0004611	GCST000759	Genome-wide genotyping array
2012-01-25	20686565	Teslovich TM	2010-08-05	Nature	www.ncbi.nlm.nih.gov/pubmed/20686565	Biological, clinical and population relevance of 95 loci for blood lipids.	LDL cholesterol	95,454 European ancestry individuals	NA	11q24.2	11	126374057	ST3GAL4	ST3GAL4	NA	NA	6484	NA	NA	rs11220462-A	rs11220462	0	11220462	intron_variant	0	0.14	1e-15	15		1.95	[1.44-2.46] mg/dL increase	Affymetrix, Illumina, Perlegen [~ 2600000] (imputed)	N	low density lipoprotein cholesterol measurement	http://www.ebi.ac.uk/efo/EFO_0004611	GCST000759	Genome-wide genotyping array
2012-01-25	20686565	Teslovich TM	2010-08-05	Nature	www.ncbi.nlm.nih.gov/pubmed/20686565	Biological, clinical and population relevance of 95 loci for blood lipids.	LDL cholesterol	95,454 European ancestry individuals	NA	6p21.32	6	32444658	HLA	HLA-DRA	NA	NA	3122	NA	NA	rs3177928-A	rs3177928	0	3177928	3_prime_UTR_variant	0	0.16	2e-15	14.699		1.83	[1.36-2.3] mg/dL increase	Affymetrix, Illumina, Perlegen [~ 2600000] (imputed)	N	low density lipoprotein cholesterol measurement	http://www.ebi.ac.uk/efo/EFO_0004611	GCST000759	Genome-wide genotyping array
2012-01-25	20686565	Teslovich TM	2010-08-05	Nature	www.ncbi.nlm.nih.gov/pubmed/20686565	Biological, clinical and population relevance of 95 loci for blood lipids.	LDL cholesterol	95,454 European ancestry individuals	NA	8p23.1	8	9325848	PPP1R3B	LOC157273	NA	NA	157273	NA	NA	rs9987289-T	rs9987289	0	9987289	intron_variant	0	0.1	7e-15	14.1549		2.22	[1.65-2.79] mg/dL decrease	Affymetrix, Illumina, Perlegen [~ 2600000] (imputed)	N	low density lipoprotein cholesterol measurement	http://www.ebi.ac.uk/efo/EFO_0004611	GCST000759	Genome-wide genotyping array
2012-01-25	20686565	Teslovich TM	2010-08-05	Nature	www.ncbi.nlm.nih.gov/pubmed/20686565	Biological, clinical and population relevance of 95 loci for blood lipids.	LDL cholesterol	95,454 European ancestry individuals	NA	8q24.3	8	143969375	PLEC1	PLEC	NA	NA	5339	NA	NA	rs11136341-G	rs11136341	0	11136341	intron_variant	0	0.4	4e-13	12.3979		1.4	[0.99-1.81] mg/dL increase	Affymetrix, Illumina, Perlegen [~ 2600000] (imputed)	N	low density lipoprotein cholesterol measurement	http://www.ebi.ac.uk/efo/EFO_0004611	GCST000759	Genome-wide genotyping array
2012-01-25	20686565	Teslovich TM	2010-08-05	Nature	www.ncbi.nlm.nih.gov/pubmed/20686565	Biological, clinical and population relevance of 95 loci for blood lipids.	LDL cholesterol	95,454 European ancestry individuals	NA	16q13	16	56959412	CETP	HERPUD1 - CETP	9709	1071		15531	2511	rs3764261-T	rs3764261	0	3764261	intergenic_variant	1	0.32	9e-13	12.0458		1.45	[1.06-1.84] mg/dL decrease	Affymetrix, Illumina, Perlegen [~ 2600000] (imputed)	N	low density lipoprotein cholesterol measurement	http://www.ebi.ac.uk/efo/EFO_0004611	GCST000759	Genome-wide genotyping array
2012-01-25	20686565	Teslovich TM	2010-08-05	Nature	www.ncbi.nlm.nih.gov/pubmed/20686565	Biological, clinical and population relevance of 95 loci for blood lipids.	LDL cholesterol	95,454 European ancestry individuals	NA	1q42.3	1	234722850	IRF2BP2, TOMM20	LOC105373208 - LINC01132	105373208	100506810		34018	1192	rs514230-A	rs514230	0	514230	regulatory_region_variant	1	0.48	9e-12	11.0458		1.13	[0.78-1.48] mg/dL decrease	Affymetrix, Illumina, Perlegen [~ 2600000] (imputed)	N	low density lipoprotein cholesterol measurement	http://www.ebi.ac.uk/efo/EFO_0004611	GCST000759	Genome-wide genotyping array
2012-01-25	20686565	Teslovich TM	2010-08-05	Nature	www.ncbi.nlm.nih.gov/pubmed/20686565	Biological, clinical and population relevance of 95 loci for blood lipids.	LDL cholesterol	95,454 European ancestry individuals	NA	6p22.3	6	16127176	IDOL	LOC644906 - MYLIP	644906	29116		18581	1910	rs3757354-T	rs3757354	0	3757354	intergenic_variant	1	0.22	1e-11	11		1.43	[1.02-1.84] mg/dL decrease	Affymetrix, Illumina, Perlegen [~ 2600000] (imputed)	N	low density lipoprotein cholesterol measurement	http://www.ebi.ac.uk/efo/EFO_0004611	GCST000759	Genome-wide genotyping array
2012-01-25	20686565	Teslovich TM	2010-08-05	Nature	www.ncbi.nlm.nih.gov/pubmed/20686565	Biological, clinical and population relevance of 95 loci for blood lipids.	LDL cholesterol	95,454 European ancestry individuals	NA	7p13	7	44539581	NPC1L1	NPC1L1	NA	NA	29881	NA	NA	rs2072183-A	rs2072183	0	2072183	synonymous_variant	0	0.43	4e-11	10.3979		1.17	[0.8-1.54] mg/dL decrease	Affymetrix, Illumina, Perlegen [~ 2600000] (imputed)	N	low density lipoprotein cholesterol measurement	http://www.ebi.ac.uk/efo/EFO_0004611	GCST000759	Genome-wide genotyping array
2012-01-25	20686565	Teslovich TM	2010-08-05	Nature	www.ncbi.nlm.nih.gov/pubmed/20686565	Biological, clinical and population relevance of 95 loci for blood lipids.	LDL cholesterol	95,454 European ancestry individuals	NA	14q12	14	24414681	CBLN3, KIAA0323	NYNRIN	NA	NA	57523	NA	NA	rs8017377-T	rs8017377	0	8017377	missense_variant	0	0.48	4e-11	10.3979		1.17	[0.8-1.54] mg/dL increase	Affymetrix, Illumina, Perlegen [~ 2600000] (imputed)	N	low density lipoprotein cholesterol measurement	http://www.ebi.ac.uk/efo/EFO_0004611	GCST000759	Genome-wide genotyping array
2012-01-25	20686565	Teslovich TM	2010-08-05	Nature	www.ncbi.nlm.nih.gov/pubmed/20686565	Biological, clinical and population relevance of 95 loci for blood lipids.	LDL cholesterol	95,454 European ancestry individuals	NA	1q41	1	220800221	MOSC1	MARC1	NA	NA	64757	NA	NA	rs2642442-T	rs2642442	0	2642442	intron_variant	0	0.32	6e-11	10.2218		1.09	[0.7-1.48] mg/dL decrease	Affymetrix, Illumina, Perlegen [~ 2600000] (imputed)	N	low density lipoprotein cholesterol measurement	http://www.ebi.ac.uk/efo/EFO_0004611	GCST000759	Genome-wide genotyping array
2012-01-25	20686565	Teslovich TM	2010-08-05	Nature	www.ncbi.nlm.nih.gov/pubmed/20686565	Biological, clinical and population relevance of 95 loci for blood lipids.	LDL cholesterol	95,454 European ancestry individuals	NA	1p36.11	1	25449242	TMEM57, LDLRAP1	TMEM57	NA	NA	55219	NA	NA	rs12027135-A	rs12027135	0	12027135	intron_variant	0	0.47	1e-10	10		1.1	[0.75-1.45] mg/dL decrease	Affymetrix, Illumina, Perlegen [~ 2600000] (imputed)	N	low density lipoprotein cholesterol measurement	http://www.ebi.ac.uk/efo/EFO_0004611	GCST000759	Genome-wide genotyping array
2012-01-25	20686565	Teslovich TM	2010-08-05	Nature	www.ncbi.nlm.nih.gov/pubmed/20686565	Biological, clinical and population relevance of 95 loci for blood lipids.	LDL cholesterol	95,454 European ancestry individuals	NA	6p22.2	6	26092913	HFE, HIST1H4C	HFE	NA	NA	3077	NA	NA	rs1800562-A	rs1800562	0	1800562	missense_variant	0	0.06	6e-10	9.22185		2.22	[1.46-2.98] mg/dL decrease	Affymetrix, Illumina, Perlegen [~ 2600000] (imputed)	N	low density lipoprotein cholesterol measurement	http://www.ebi.ac.uk/efo/EFO_0004611	GCST000759	Genome-wide genotyping array
2012-01-25	20686565	Teslovich TM	2010-08-05	Nature	www.ncbi.nlm.nih.gov/pubmed/20686565	Biological, clinical and population relevance of 95 loci for blood lipids.	LDL cholesterol	95,454 European ancestry individuals	NA	7p15.3	7	21567734	DNAH11	DNAH11, LOC105375183	NA	NA	8701, 105375183	NA	NA	rs12670798-C	rs12670798	0	12670798	intron_variant	0	0.23	7e-10	9.1549		1.26	[0.87-1.65] mg/dL increase	Affymetrix, Illumina, Perlegen [~ 2600000] (imputed)	N	low density lipoprotein cholesterol measurement	http://www.ebi.ac.uk/efo/EFO_0004611	GCST000759	Genome-wide genotyping array
2012-01-25	20686565	Teslovich TM	2010-08-05	Nature	www.ncbi.nlm.nih.gov/pubmed/20686565	Biological, clinical and population relevance of 95 loci for blood lipids.	LDL cholesterol	95,454 European ancestry individuals	NA	12q24.12	12	111634620	BRAP	ATXN2 - BRAP	6311	8315		34944	7526	rs11065987-G	rs11065987	0	11065987	intergenic_variant	1	0.42	2e-09	8.69897		0.97	[0.62-1.32] mg/dL decrease	Affymetrix, Illumina, Perlegen [~ 2600000] (imputed)	N	low density lipoprotein cholesterol measurement	http://www.ebi.ac.uk/efo/EFO_0004611	GCST000759	Genome-wide genotyping array
2012-01-25	20686565	Teslovich TM	2010-08-05	Nature	www.ncbi.nlm.nih.gov/pubmed/20686565	Biological, clinical and population relevance of 95 loci for blood lipids.	LDL cholesterol	95,454 European ancestry individuals	NA	10q25.2	10	112174128	GPAM	GPAM	NA	NA	57678	NA	NA	rs2255141-A	rs2255141	0	2255141	intron_variant	0	0.29	2e-09	8.69897		1.08	[0.69-1.47] mg/dL increase	Affymetrix, Illumina, Perlegen [~ 2600000] (imputed)	N	low density lipoprotein cholesterol measurement	http://www.ebi.ac.uk/efo/EFO_0004611	GCST000759	Genome-wide genotyping array
2012-01-25	20686565	Teslovich TM	2010-08-05	Nature	www.ncbi.nlm.nih.gov/pubmed/20686565	Biological, clinical and population relevance of 95 loci for blood lipids.	LDL cholesterol	95,454 European ancestry individuals	NA	6q22.1	6	115991730	FRK	FRK	NA	NA	2444	NA	NA	rs9488822-T	rs9488822	0	9488822	intron_variant	0	0.41	3e-09	8.52288		0.89	[0.54-1.24] mg/dL decrease	Affymetrix, Illumina, Perlegen [~ 2600000] (imputed)	N	low density lipoprotein cholesterol measurement	http://www.ebi.ac.uk/efo/EFO_0004611	GCST000759	Genome-wide genotyping array
2012-01-25	20686565	Teslovich TM	2010-08-05	Nature	www.ncbi.nlm.nih.gov/pubmed/20686565	Biological, clinical and population relevance of 95 loci for blood lipids.	LDL cholesterol	95,454 European ancestry individuals	NA	8q12.1	8	58476006	CYP7A1	UBXN2B - CYP7A1	137886	1581		24498	14172	rs2081687-A	rs2081687	0	2081687	intergenic_variant	1	0.35	4e-09	8.39794		0.95	[0.6-1.3] mg/dL increase	Affymetrix, Illumina, Perlegen [~ 2600000] (imputed)	N	low density lipoprotein cholesterol measurement	http://www.ebi.ac.uk/efo/EFO_0004611	GCST000759	Genome-wide genotyping array
2012-01-25	20686565	Teslovich TM	2010-08-05	Nature	www.ncbi.nlm.nih.gov/pubmed/20686565	Biological, clinical and population relevance of 95 loci for blood lipids.	LDL cholesterol	95,454 European ancestry individuals	NA	17q21.32	17	47347749	OSBPL7	EFCAB13	NA	NA	124989	NA	NA	rs7206971-T	rs7206971	0	7206971	intron_variant	0	0.35	4e-09	8.39794		0.87	[0.52-1.22] mg/dL decrease	Affymetrix, Illumina, Perlegen [~ 2600000] (imputed)	N	low density lipoprotein cholesterol measurement	http://www.ebi.ac.uk/efo/EFO_0004611	GCST000759	Genome-wide genotyping array
2012-01-25	20686565	Teslovich TM	2010-08-05	Nature	www.ncbi.nlm.nih.gov/pubmed/20686565	Biological, clinical and population relevance of 95 loci for blood lipids.	LDL cholesterol	95,454 European ancestry individuals	NA	20q12	20	40462847	MAFB	LOC105372618	NA	NA	105372618	NA	NA	rs2902940-G	rs2902940	0	2902940	intergenic_variant	0	0.33	1e-08	8		0.98	[0.61-1.35] mg/dL decrease	Affymetrix, Illumina, Perlegen [~ 2600000] (imputed)	N	low density lipoprotein cholesterol measurement	http://www.ebi.ac.uk/efo/EFO_0004611	GCST000759	Genome-wide genotyping array
2012-01-25	20686565	Teslovich TM	2010-08-05	Nature	www.ncbi.nlm.nih.gov/pubmed/20686565	Biological, clinical and population relevance of 95 loci for blood lipids.	Triglycerides	96,598 European ancestry individuals	NA	11q23.3	11	116778201	APOA1, APOC3, APOA4, APOA5	ZPR1	NA	NA	8882	NA	NA	rs964184-G	rs964184	0	964184	3_prime_UTR_variant	0	0.13	7e-240	239.155		16.95	[16.01-17.89] mg/dL increase	Affymetrix, Illumina, Perlegen [~ 2600000] (imputed)	N	triglyceride measurement	http://www.ebi.ac.uk/efo/EFO_0004530	GCST000758	Genome-wide genotyping array
2012-01-25	20686565	Teslovich TM	2010-08-05	Nature	www.ncbi.nlm.nih.gov/pubmed/20686565	Biological, clinical and population relevance of 95 loci for blood lipids.	Triglycerides	96,598 European ancestry individuals	NA	2p23.3	2	27508073	GCKR	GCKR	NA	NA	2646	NA	NA	rs1260326-T	rs1260326	0	1260326	missense_variant	0	0.41	6e-133	132.222		8.76	[7.98-9.54] mg/dL increase	Affymetrix, Illumina, Perlegen [~ 2600000] (imputed)	N	triglyceride measurement	http://www.ebi.ac.uk/efo/EFO_0004530	GCST000758	Genome-wide genotyping array
2012-01-25	20686565	Teslovich TM	2010-08-05	Nature	www.ncbi.nlm.nih.gov/pubmed/20686565	Biological, clinical and population relevance of 95 loci for blood lipids.	Triglycerides	96,598 European ancestry individuals	NA	8p21.3	8	19986711	LPL	LPL - LOC105379311	4023	105379311		19452	92003	rs12678919-G	rs12678919	0	12678919	intergenic_variant	1	0.12	2e-115	114.699		13.64	[12.37-14.91] mg/dL decrease	Affymetrix, Illumina, Perlegen [~ 2600000] (imputed)	N	triglyceride measurement	http://www.ebi.ac.uk/efo/EFO_0004530	GCST000758	Genome-wide genotyping array
2012-01-25	20686565	Teslovich TM	2010-08-05	Nature	www.ncbi.nlm.nih.gov/pubmed/20686565	Biological, clinical and population relevance of 95 loci for blood lipids.	Triglycerides	96,598 European ancestry individuals	NA	7q11.23	7	73568544	MLXIPL	BCL7B - TBL2	9275	26608		10809	400	rs17145738-G	rs17145738	0	17145738	intergenic_variant	1	0.19	9e-59	58.0458		7.91	[6.93-8.89] mg/dL decrease	Affymetrix, Illumina, Perlegen [~ 2600000] (imputed)	N	triglyceride measurement	http://www.ebi.ac.uk/efo/EFO_0004530	GCST000758	Genome-wide genotyping array
2012-01-25	20686565	Teslovich TM	2010-08-05	Nature	www.ncbi.nlm.nih.gov/pubmed/20686565	Biological, clinical and population relevance of 95 loci for blood lipids.	Triglycerides	96,598 European ancestry individuals	NA	8q24.13	8	125478730	TRIB1	TRIB1 - LOC105375746	10221	105375746		40325	43701	rs2954029-T	rs2954029	0	2954029	intron_variant	1	0.47	3e-55	54.5229		5.64	[4.88-6.4] mg/dL decrease	Affymetrix, Illumina, Perlegen [~ 2600000] (imputed)	N	triglyceride measurement	http://www.ebi.ac.uk/efo/EFO_0004530	GCST000758	Genome-wide genotyping array
2012-01-25	20686565	Teslovich TM	2010-08-05	Nature	www.ncbi.nlm.nih.gov/pubmed/20686565	Biological, clinical and population relevance of 95 loci for blood lipids.	Triglycerides	96,598 European ancestry individuals	NA	2p24.1	2	21002409	APOB	APOB	NA	NA	338	NA	NA	rs1042034-C	rs1042034	0	1042034	missense_variant	0	0.22	1e-45	45		5.99	[5.11-6.87] mg/dL decrease	Affymetrix, Illumina, Perlegen [~ 2600000] (imputed)	N	triglyceride measurement	http://www.ebi.ac.uk/efo/EFO_0004530	GCST000758	Genome-wide genotyping array
2012-01-25	20686565	Teslovich TM	2010-08-05	Nature	www.ncbi.nlm.nih.gov/pubmed/20686565	Biological, clinical and population relevance of 95 loci for blood lipids.	Triglycerides	96,598 European ancestry individuals	NA	1p31.3	1	62560271	DOCK7, ANGPTL3	DOCK7	NA	NA	85440	NA	NA	rs2131925-G	rs2131925	0	2131925	intron_variant	0	0.32	9e-43	42.0458		4.94	[4.16-5.72] mg/dL decrease	Affymetrix, Illumina, Perlegen [~ 2600000] (imputed)	N	triglyceride measurement	http://www.ebi.ac.uk/efo/EFO_0004530	GCST000758	Genome-wide genotyping array
2012-01-25	20686565	Teslovich TM	2010-08-05	Nature	www.ncbi.nlm.nih.gov/pubmed/20686565	Biological, clinical and population relevance of 95 loci for blood lipids.	Triglycerides	96,598 European ancestry individuals	NA	19q13.32	19	44911194	APOC2, APOE, APOC1	APOE - APOC1	348	341		1799	3053	rs439401-T	rs439401	0	439401	non_coding_transcript_exon_variant	1	0.36	1e-30	30		5.5	[4.64-6.36] mg/dL decrease	Affymetrix, Illumina, Perlegen [~ 2600000] (imputed)	N	triglyceride measurement	http://www.ebi.ac.uk/efo/EFO_0004530	GCST000758	Genome-wide genotyping array
2012-01-25	20686565	Teslovich TM	2010-08-05	Nature	www.ncbi.nlm.nih.gov/pubmed/20686565	Biological, clinical and population relevance of 95 loci for blood lipids.	Triglycerides	96,598 European ancestry individuals	NA	19p13.11	19	19296909	CSPG3, CILP2, PBX4	SUGP1	NA	NA	57794	NA	NA	rs10401969-C	rs10401969	0	10401969	intron_variant	0	0.07	2e-29	28.699		7.83	[6.22-9.44] mg/dL decrease	Affymetrix, Illumina, Perlegen [~ 2600000] (imputed)	N	triglyceride measurement	http://www.ebi.ac.uk/efo/EFO_0004530	GCST000758	Genome-wide genotyping array
2012-01-25	20686565	Teslovich TM	2010-08-05	Nature	www.ncbi.nlm.nih.gov/pubmed/20686565	Biological, clinical and population relevance of 95 loci for blood lipids.	Triglycerides	96,598 European ancestry individuals	NA	11q12.2	11	61802358	FADS1, FADS2, FADS3	FADS1	NA	NA	3992	NA	NA	rs174546-T	rs174546	0	174546	3_prime_UTR_variant	0	0.34	5e-24	23.301		3.82	[3.08-4.56] mg/dL increase	Affymetrix, Illumina, Perlegen [~ 2600000] (imputed)	N	triglyceride measurement	http://www.ebi.ac.uk/efo/EFO_0004530	GCST000758	Genome-wide genotyping array
2012-01-25	20686565	Teslovich TM	2010-08-05	Nature	www.ncbi.nlm.nih.gov/pubmed/20686565	Biological, clinical and population relevance of 95 loci for blood lipids.	Triglycerides	96,598 European ancestry individuals	NA	20q13.12	20	45925376	PLTP	PLTP - LOC107985388	5360	107985388		13012	8135	rs6065906-C	rs6065906	0	6065906	intergenic_variant	1	0.24	5e-18	17.301		3.32	[2.5-4.14] mg/dL increase	Affymetrix, Illumina, Perlegen [~ 2600000] (imputed)	N	triglyceride measurement	http://www.ebi.ac.uk/efo/EFO_0004530	GCST000758	Genome-wide genotyping array
2012-01-25	20686565	Teslovich TM	2010-08-05	Nature	www.ncbi.nlm.nih.gov/pubmed/20686565	Biological, clinical and population relevance of 95 loci for blood lipids.	Triglycerides	96,598 European ancestry individuals	NA	6p21.33	6	31297713	HLA	LOC105375015	NA	NA	105375015	NA	NA	rs2247056-T	rs2247056	0	2247056	intron_variant	0	0.25	2e-15	14.699		2.99	[2.17-3.81] mg/dL decrease	Affymetrix, Illumina, Perlegen [~ 2600000] (imputed)	N	triglyceride measurement	http://www.ebi.ac.uk/efo/EFO_0004530	GCST000758	Genome-wide genotyping array
2012-01-25	20686565	Teslovich TM	2010-08-05	Nature	www.ncbi.nlm.nih.gov/pubmed/20686565	Biological, clinical and population relevance of 95 loci for blood lipids.	Triglycerides	96,598 European ancestry individuals	NA	1q42.13	1	230159944	GALNT2	GALNT2	NA	NA	2590	NA	NA	rs4846914-G	rs4846914	0	4846914	intron_variant	0	0.39	2e-14	13.699		2.76	[2.02-3.5] mg/dL increase	Affymetrix, Illumina, Perlegen [~ 2600000] (imputed)	N	triglyceride measurement	http://www.ebi.ac.uk/efo/EFO_0004530	GCST000758	Genome-wide genotyping array
2012-01-25	20686565	Teslovich TM	2010-08-05	Nature	www.ncbi.nlm.nih.gov/pubmed/20686565	Biological, clinical and population relevance of 95 loci for blood lipids.	Triglycerides	96,598 European ancestry individuals	NA	8p22	8	18415371	NAT2	NAT2 - PSD3	10	23362		14152	111932	rs1495741-G	rs1495741	0	1495741	intergenic_variant	1	0.22	4e-14	13.3979		2.97	[2.15-3.79] mg/dL increase	Affymetrix, Illumina, Perlegen [~ 2600000] (imputed)	N	triglyceride measurement	http://www.ebi.ac.uk/efo/EFO_0004530	GCST000758	Genome-wide genotyping array
2012-01-25	20686565	Teslovich TM	2010-08-05	Nature	www.ncbi.nlm.nih.gov/pubmed/20686565	Biological, clinical and population relevance of 95 loci for blood lipids.	Triglycerides	96,598 European ancestry individuals	NA	15q21.3	15	58391167	LIPC	LOC101928635	NA	NA	101928635	NA	NA	rs1532085-G	rs1532085	0	1532085	intron_variant	0	0.22	2e-13	12.699		2.99	[2.11-3.87] mg/dL increase	Affymetrix, Illumina, Perlegen [~ 2600000] (imputed)	N	triglyceride measurement	http://www.ebi.ac.uk/efo/EFO_0004530	GCST000758	Genome-wide genotyping array
2012-01-25	20686565	Teslovich TM	2010-08-05	Nature	www.ncbi.nlm.nih.gov/pubmed/20686565	Biological, clinical and population relevance of 95 loci for blood lipids.	Triglycerides	96,598 European ancestry individuals	NA	16q13	16	56959412	CETP	HERPUD1 - CETP	9709	1071		15531	2511	rs3764261-A	rs3764261	0	3764261	intergenic_variant	1	0.45	1e-12	12		2.88	[2.14-3.62] mg/dL decrease	Affymetrix, Illumina, Perlegen [~ 2600000] (imputed)	N	triglyceride measurement	http://www.ebi.ac.uk/efo/EFO_0004530	GCST000758	Genome-wide genotyping array
2012-01-25	20686565	Teslovich TM	2010-08-05	Nature	www.ncbi.nlm.nih.gov/pubmed/20686565	Biological, clinical and population relevance of 95 loci for blood lipids.	Triglycerides	96,598 European ancestry individuals	NA	10q21.3	10	63267850	JMJD1C	JMJD1C	NA	NA	221037	NA	NA	rs10761731-T	rs10761731	0	10761731	intron_variant	0	0.43	3e-12	11.5229		2.38	[1.64-3.12] mg/dL decrease	Affymetrix, Illumina, Perlegen [~ 2600000] (imputed)	N	triglyceride measurement	http://www.ebi.ac.uk/efo/EFO_0004530	GCST000758	Genome-wide genotyping array
2012-01-25	20686565	Teslovich TM	2010-08-05	Nature	www.ncbi.nlm.nih.gov/pubmed/20686565	Biological, clinical and population relevance of 95 loci for blood lipids.	Triglycerides	96,598 European ancestry individuals	NA	5q33.3	5	156963286	TIMD4, HAVCR1	TIMD4 - HAVCR1	91937	26762		31	16157	rs6882076-G	rs6882076	0	6882076	intergenic_variant	1	0.36	4e-12	11.3979		2.63	[1.87-3.39] mg/dL decrease	Affymetrix, Illumina, Perlegen [~ 2600000] (imputed)	N	triglyceride measurement	http://www.ebi.ac.uk/efo/EFO_0004530	GCST000758	Genome-wide genotyping array
2012-01-25	20686565	Teslovich TM	2010-08-05	Nature	www.ncbi.nlm.nih.gov/pubmed/20686565	Biological, clinical and population relevance of 95 loci for blood lipids.	Triglycerides	96,598 European ancestry individuals	NA	4q22.1	4	87109109	KLHL8, AFF1	AFF1	NA	NA	4299	NA	NA	rs442177-G	rs442177	0	442177	intron_variant	0	0.41	9e-12	11.0458		2.25	[1.51-2.99] mg/dL decrease	Affymetrix, Illumina, Perlegen [~ 2600000] (imputed)	N	triglyceride measurement	http://www.ebi.ac.uk/efo/EFO_0004530	GCST000758	Genome-wide genotyping array
2012-01-25	20686565	Teslovich TM	2010-08-05	Nature	www.ncbi.nlm.nih.gov/pubmed/20686565	Biological, clinical and population relevance of 95 loci for blood lipids.	Triglycerides	96,598 European ancestry individuals	NA	15q15.3	15	43953733	FRMD5	FRMD5	NA	NA	84978	NA	NA	rs2929282-T	rs2929282	0	2929282	intron_variant	0	0.05	2e-11	10.699		5.13	[3.44-6.82] mg/dL increase	Affymetrix, Illumina, Perlegen [~ 2600000] (imputed)	N	triglyceride measurement	http://www.ebi.ac.uk/efo/EFO_0004530	GCST000758	Genome-wide genotyping array
2012-01-25	20686565	Teslovich TM	2010-08-05	Nature	www.ncbi.nlm.nih.gov/pubmed/20686565	Biological, clinical and population relevance of 95 loci for blood lipids.	Triglycerides	96,598 European ancestry individuals	NA	5q11.2	5	56565959	MAP3K1, ANKRD55	LOC101928448	NA	NA	101928448	NA	NA	rs9686661-T	rs9686661	0	9686661	intron_variant	0	0.2	1e-10	10		2.57	[1.61-3.53] mg/dL increase	Affymetrix, Illumina, Perlegen [~ 2600000] (imputed)	N	triglyceride measurement	http://www.ebi.ac.uk/efo/EFO_0004530	GCST000758	Genome-wide genotyping array
2012-01-25	20686565	Teslovich TM	2010-08-05	Nature	www.ncbi.nlm.nih.gov/pubmed/20686565	Biological, clinical and population relevance of 95 loci for blood lipids.	Triglycerides	96,598 European ancestry individuals	NA	2q24.3	2	164656581	COBLL1	GRB14 - COBLL1	2888	22837		34731	23604	rs10195252-C	rs10195252	0	10195252	intron_variant	1	0.4	2e-10	9.69897		2.01	[1.27-2.75] mg/dL decrease	Affymetrix, Illumina, Perlegen [~ 2600000] (imputed)	N	triglyceride measurement	http://www.ebi.ac.uk/efo/EFO_0004530	GCST000758	Genome-wide genotyping array
2012-01-25	20686565	Teslovich TM	2010-08-05	Nature	www.ncbi.nlm.nih.gov/pubmed/20686565	Biological, clinical and population relevance of 95 loci for blood lipids.	Triglycerides	96,598 European ancestry individuals	NA	12q13.3	12	57398797	LRP1	R3HDM2	NA	NA	22864	NA	NA	rs11613352-T	rs11613352	0	11613352	intron_variant	0	0.23	4e-10	9.39794		2.7	[1.86-3.54] mg/dL decrease	Affymetrix, Illumina, Perlegen [~ 2600000] (imputed)	N	triglyceride measurement	http://www.ebi.ac.uk/efo/EFO_0004530	GCST000758	Genome-wide genotyping array
2012-01-25	20686565	Teslovich TM	2010-08-05	Nature	www.ncbi.nlm.nih.gov/pubmed/20686565	Biological, clinical and population relevance of 95 loci for blood lipids.	Triglycerides	96,598 European ancestry individuals	NA	7q11.22	7	72664689	TYW1B	TYW1B	NA	NA	441250	NA	NA	rs13238203-T	rs13238203	0	13238203	intron_variant	0	0.04	1e-09	9		7.91	[5.28-10.54] mg/dL decrease	Affymetrix, Illumina, Perlegen [~ 2600000] (imputed)	N	triglyceride measurement	http://www.ebi.ac.uk/efo/EFO_0004530	GCST000758	Genome-wide genotyping array
2012-01-25	20686565	Teslovich TM	2010-08-05	Nature	www.ncbi.nlm.nih.gov/pubmed/20686565	Biological, clinical and population relevance of 95 loci for blood lipids.	Triglycerides	96,598 European ancestry individuals	NA	12q24.31	12	123975620	CCDC92, ZNF664	ZNF664-FAM101A, ZNF664	NA	NA	100533183, 144348	NA	NA	rs4765127-G	rs4765127	0	4765127	intron_variant	0	0.34	1e-08	8		2.42	[1.62-3.22] mg/dL decrease	Affymetrix, Illumina, Perlegen [~ 2600000] (imputed)	N	triglyceride measurement	http://www.ebi.ac.uk/efo/EFO_0004530	GCST000758	Genome-wide genotyping array
2012-01-25	20686565	Teslovich TM	2010-08-05	Nature	www.ncbi.nlm.nih.gov/pubmed/20686565	Biological, clinical and population relevance of 95 loci for blood lipids.	Triglycerides	96,598 European ancestry individuals	NA	8p23.1	8	10826419	XKR6, PINX1	PINX1	NA	NA	54984	NA	NA	rs11776767-C	rs11776767	0	11776767	intron_variant	0	0.37	1e-08	8		2.01	[1.25-2.77] mg/dL increase	Affymetrix, Illumina, Perlegen [~ 2600000] (imputed)	N	triglyceride measurement	http://www.ebi.ac.uk/efo/EFO_0004530	GCST000758	Genome-wide genotyping array
2012-01-25	20686565	Teslovich TM	2010-08-05	Nature	www.ncbi.nlm.nih.gov/pubmed/20686565	Biological, clinical and population relevance of 95 loci for blood lipids.	Triglycerides	96,598 European ancestry individuals	NA	15q15.1	15	42391589	CAPN3	CAPN3	NA	NA	825	NA	NA	rs2412710-A	rs2412710	0	2412710	intron_variant	0	0.02	2e-08	7.69897		7	[4.08-9.92] mg/dL increase	Affymetrix, Illumina, Perlegen [~ 2600000] (imputed)	N	triglyceride measurement	http://www.ebi.ac.uk/efo/EFO_0004530	GCST000758	Genome-wide genotyping array
2012-01-25	20686565	Teslovich TM	2010-08-05	Nature	www.ncbi.nlm.nih.gov/pubmed/20686565	Biological, clinical and population relevance of 95 loci for blood lipids.	Triglycerides	96,598 European ancestry individuals	NA	2q36.3	2	226235982	IRS1	LOC646736 - LOC105373915	646736	105373915		55920	218800	rs2972146-C	rs2972146	0	2972146	intergenic_variant	1	0.37	2e-08	7.69897		1.89	[1.15-2.63] mg/dL decrease	Affymetrix, Illumina, Perlegen [~ 2600000] (imputed)	N	triglyceride measurement	http://www.ebi.ac.uk/efo/EFO_0004530	GCST000758	Genome-wide genotyping array
2012-01-25	20686565	Teslovich TM	2010-08-05	Nature	www.ncbi.nlm.nih.gov/pubmed/20686565	Biological, clinical and population relevance of 95 loci for blood lipids.	Triglycerides	96,598 European ancestry individuals	NA	10q23.33	10	93079885	CYP26A1	CYP26A1 - NIP7P1	1592	389997		2001	26036	rs2068888-A	rs2068888	0	2068888	intergenic_variant	1	0.47	2e-08	7.69897		2.28	[1.54-3.02] mg/dL decrease	Affymetrix, Illumina, Perlegen [~ 2600000] (imputed)	N	triglyceride measurement	http://www.ebi.ac.uk/efo/EFO_0004530	GCST000758	Genome-wide genotyping array
2012-01-25	20686565	Teslovich TM	2010-08-05	Nature	www.ncbi.nlm.nih.gov/pubmed/20686565	Biological, clinical and population relevance of 95 loci for blood lipids.	Triglycerides	96,598 European ancestry individuals	NA	3q22.3	3	136207780	MSL2L1	RPL31P23 - PCCB	391581	5096		1837	42545	rs645040-G	rs645040	0	645040	intergenic_variant	1	0.22	3e-08	7.52288		2.22	[1.34-3.1] mg/dL decrease	Affymetrix, Illumina, Perlegen [~ 2600000] (imputed)	N	triglyceride measurement	http://www.ebi.ac.uk/efo/EFO_0004530	GCST000758	Genome-wide genotyping array
2012-01-25	20686565	Teslovich TM	2010-08-05	Nature	www.ncbi.nlm.nih.gov/pubmed/20686565	Biological, clinical and population relevance of 95 loci for blood lipids.	Triglycerides	96,598 European ancestry individuals	NA	16p11.2	16	30907166	CTF1	CTF2P	NA	NA	100289419	NA	NA	rs11649653-G	rs11649653	0	11649653	intron_variant	0	0.4	3e-08	7.52288		2.13	[1.37-2.89] mg/dL decrease	Affymetrix, Illumina, Perlegen [~ 2600000] (imputed)	N	triglyceride measurement	http://www.ebi.ac.uk/efo/EFO_0004530	GCST000758	Genome-wide genotyping array
2012-01-25	20686565	Teslovich TM	2010-08-05	Nature	www.ncbi.nlm.nih.gov/pubmed/20686565	Biological, clinical and population relevance of 95 loci for blood lipids.	Triglycerides	96,598 European ancestry individuals	NA	22q13.1	22	38150026	PLA2G6	PLA2G6	NA	NA	8398	NA	NA	rs5756931-C	rs5756931	0	5756931	non_coding_transcript_exon_variant	0	0.4	4e-08	7.39794		1.54	[0.8-2.28] mg/dL decrease	Affymetrix, Illumina, Perlegen [~ 2600000] (imputed)	N	triglyceride measurement	http://www.ebi.ac.uk/efo/EFO_0004530	GCST000758	Genome-wide genotyping array
2012-01-25	20686565	Teslovich TM	2010-08-05	Nature	www.ncbi.nlm.nih.gov/pubmed/20686565	Biological, clinical and population relevance of 95 loci for blood lipids.	Cholesterol, total	100,184 European ancestry individuals	NA	1p13.3	1	109275684	CELSR2, PSRC1, SORT1	CELSR2	NA	NA	1952	NA	NA	rs629301-G	rs629301	0	629301	3_prime_UTR_variant	0	0.22	6e-131	130.222		5.41	[4.94-5.88] mg/dL decrease	Affymetrix, Illumina, Perlegen [~ 2600000] (imputed)	N	total cholesterol measurement	http://www.ebi.ac.uk/efo/EFO_0004574	GCST000760	Genome-wide genotyping array
2012-01-25	20686565	Teslovich TM	2010-08-05	Nature	www.ncbi.nlm.nih.gov/pubmed/20686565	Biological, clinical and population relevance of 95 loci for blood lipids.	Cholesterol, total	100,184 European ancestry individuals	NA	19q13.32	19	44919689	APOC2, APOE, APOC1	APOC1 - APOC1P1	341	342		340	7114	rs4420638-G	rs4420638	0	4420638	intergenic_variant	1	0.17	5e-111	110.301		6.83	[6.2-7.46] mg/dL increase	Affymetrix, Illumina, Perlegen [~ 2600000] (imputed)	N	total cholesterol measurement	http://www.ebi.ac.uk/efo/EFO_0004574	GCST000760	Genome-wide genotyping array
2012-01-25	20686565	Teslovich TM	2010-08-05	Nature	www.ncbi.nlm.nih.gov/pubmed/20686565	Biological, clinical and population relevance of 95 loci for blood lipids.	Cholesterol, total	100,184 European ancestry individuals	NA	19p13.2	19	11091630	LDLR	LDLR	NA	NA	3949	NA	NA	rs6511720-T	rs6511720	0	6511720	intron_variant	0	0.11	7e-97	96.1549		7.09	[6.42-7.76] mg/dL decrease	Affymetrix, Illumina, Perlegen [~ 2600000] (imputed)	N	total cholesterol measurement	http://www.ebi.ac.uk/efo/EFO_0004574	GCST000760	Genome-wide genotyping array
2012-01-25	20686565	Teslovich TM	2010-08-05	Nature	www.ncbi.nlm.nih.gov/pubmed/20686565	Biological, clinical and population relevance of 95 loci for blood lipids.	Cholesterol, total	100,184 European ancestry individuals	NA	2p24.1	2	21041028	APOB	APOB	NA	NA	338	NA	NA	rs1367117-A	rs1367117	0	1367117	missense_variant	0	0.3	4e-96	95.3979		4.16	[3.73-4.59] mg/dL increase	Affymetrix, Illumina, Perlegen [~ 2600000] (imputed)	N	total cholesterol measurement	http://www.ebi.ac.uk/efo/EFO_0004574	GCST000760	Genome-wide genotyping array
2012-01-25	20686565	Teslovich TM	2010-08-05	Nature	www.ncbi.nlm.nih.gov/pubmed/20686565	Biological, clinical and population relevance of 95 loci for blood lipids.	Cholesterol, total	100,184 European ancestry individuals	NA	11q23.3	11	116778201	APOA1, APOC3, APOA4, APOA5	ZPR1	NA	NA	8882	NA	NA	rs964184-G	rs964184	0	964184	3_prime_UTR_variant	0	0.13	6e-57	56.2218		4.68	[4.11-5.25] mg/dL increase	Affymetrix, Illumina, Perlegen [~ 2600000] (imputed)	N	total cholesterol measurement	http://www.ebi.ac.uk/efo/EFO_0004574	GCST000760	Genome-wide genotyping array
2012-01-25	20686565	Teslovich TM	2010-08-05	Nature	www.ncbi.nlm.nih.gov/pubmed/20686565	Biological, clinical and population relevance of 95 loci for blood lipids.	Cholesterol, total	100,184 European ancestry individuals	NA	5q13.3	5	75360714	HMGCR	HMGCR	NA	NA	3156	NA	NA	rs12916-C	rs12916	0	12916	3_prime_UTR_variant	0	0.39	9e-47	46.0458		2.84	[2.45-3.23] mg/dL increase	Affymetrix, Illumina, Perlegen [~ 2600000] (imputed)	N	total cholesterol measurement	http://www.ebi.ac.uk/efo/EFO_0004574	GCST000760	Genome-wide genotyping array
2012-01-25	20686565	Teslovich TM	2010-08-05	Nature	www.ncbi.nlm.nih.gov/pubmed/20686565	Biological, clinical and population relevance of 95 loci for blood lipids.	Cholesterol, total	100,184 European ancestry individuals	NA	2p21	2	43845437	ABCG8, ABCG5	ABCG8	NA	NA	64241	NA	NA	rs4299376-G	rs4299376	0	4299376	intron_variant	0	0.3	4e-45	44.3979		3.01	[2.58-3.44] mg/dL increase	Affymetrix, Illumina, Perlegen [~ 2600000] (imputed)	N	total cholesterol measurement	http://www.ebi.ac.uk/efo/EFO_0004574	GCST000760	Genome-wide genotyping array
2012-01-25	20686565	Teslovich TM	2010-08-05	Nature	www.ncbi.nlm.nih.gov/pubmed/20686565	Biological, clinical and population relevance of 95 loci for blood lipids.	Cholesterol, total	100,184 European ancestry individuals	NA	1p31.3	1	62560271	DOCK7, ANGPTL3	DOCK7	NA	NA	85440	NA	NA	rs2131925-G	rs2131925	0	2131925	intron_variant	0	0.32	5e-41	40.301		2.6	[2.21-2.99] mg/dL decrease	Affymetrix, Illumina, Perlegen [~ 2600000] (imputed)	N	total cholesterol measurement	http://www.ebi.ac.uk/efo/EFO_0004574	GCST000760	Genome-wide genotyping array
2012-01-25	20686565	Teslovich TM	2010-08-05	Nature	www.ncbi.nlm.nih.gov/pubmed/20686565	Biological, clinical and population relevance of 95 loci for blood lipids.	Cholesterol, total	100,184 European ancestry individuals	NA	19p13.11	19	19296909	CSPG3, CILP2, PBX4	SUGP1	NA	NA	57794	NA	NA	rs10401969-C	rs10401969	0	10401969	intron_variant	0	0.07	3e-38	37.5229		4.74	[3.92-5.56] mg/dL decrease	Affymetrix, Illumina, Perlegen [~ 2600000] (imputed)	N	total cholesterol measurement	http://www.ebi.ac.uk/efo/EFO_0004574	GCST000760	Genome-wide genotyping array
2012-01-25	20686565	Teslovich TM	2010-08-05	Nature	www.ncbi.nlm.nih.gov/pubmed/20686565	Biological, clinical and population relevance of 95 loci for blood lipids.	Cholesterol, total	100,184 European ancestry individuals	NA	8q24.13	8	125478730	TRIB1	TRIB1 - LOC105375746	10221	105375746		40325	43701	rs2954029-A	rs2954029	0	2954029	intron_variant	1	0.46	5e-36	35.301		2.3	[1.93-2.67] mg/dL decrease	Affymetrix, Illumina, Perlegen [~ 2600000] (imputed)	N	total cholesterol measurement	http://www.ebi.ac.uk/efo/EFO_0004574	GCST000760	Genome-wide genotyping array
2012-01-25	20686565	Teslovich TM	2010-08-05	Nature	www.ncbi.nlm.nih.gov/pubmed/20686565	Biological, clinical and population relevance of 95 loci for blood lipids.	Cholesterol, total	100,184 European ancestry individuals	NA	5q33.3	5	156963286	TIMD4, HAVCR1	TIMD4 - HAVCR1	91937	26762		31	16157	rs6882076-T	rs6882076	0	6882076	intergenic_variant	1	0.35	7e-28	27.1549		1.98	[1.59-2.37] mg/dL decrease	Affymetrix, Illumina, Perlegen [~ 2600000] (imputed)	N	total cholesterol measurement	http://www.ebi.ac.uk/efo/EFO_0004574	GCST000760	Genome-wide genotyping array
2012-01-25	20686565	Teslovich TM	2010-08-05	Nature	www.ncbi.nlm.nih.gov/pubmed/20686565	Biological, clinical and population relevance of 95 loci for blood lipids.	Cholesterol, total	100,184 European ancestry individuals	NA	9q31.1	9	104902020	ABCA1	ABCA1	NA	NA	19	NA	NA	rs1883025-T	rs1883025	0	1883025	intron_variant	0	0.25	3e-27	26.5229		2.24	[1.77-2.71] mg/dL decrease	Affymetrix, Illumina, Perlegen [~ 2600000] (imputed)	N	total cholesterol measurement	http://www.ebi.ac.uk/efo/EFO_0004574	GCST000760	Genome-wide genotyping array
2012-01-25	20686565	Teslovich TM	2010-08-05	Nature	www.ncbi.nlm.nih.gov/pubmed/20686565	Biological, clinical and population relevance of 95 loci for blood lipids.	Cholesterol, total	100,184 European ancestry individuals	NA	2p23.3	2	27508073	GCKR	GCKR	NA	NA	2646	NA	NA	rs1260326-T	rs1260326	0	1260326	missense_variant	0	0.41	7e-27	26.1549		1.91	[1.54-2.28] mg/dL increase	Affymetrix, Illumina, Perlegen [~ 2600000] (imputed)	N	total cholesterol measurement	http://www.ebi.ac.uk/efo/EFO_0004574	GCST000760	Genome-wide genotyping array
2012-01-25	20686565	Teslovich TM	2010-08-05	Nature	www.ncbi.nlm.nih.gov/pubmed/20686565	Biological, clinical and population relevance of 95 loci for blood lipids.	Cholesterol, total	100,184 European ancestry individuals	NA	16q22.2	16	72074194	HPR, HP, DHX38	HPR, TXNL4B	NA	NA	3250, 54957	NA	NA	rs2000999-A	rs2000999	0	2000999	intron_variant	0	0.2	3e-24	23.5229		2.34	[1.87-2.81] mg/dL increase	Affymetrix, Illumina, Perlegen [~ 2600000] (imputed)	N	total cholesterol measurement	http://www.ebi.ac.uk/efo/EFO_0004574	GCST000760	Genome-wide genotyping array
2012-01-25	20686565	Teslovich TM	2010-08-05	Nature	www.ncbi.nlm.nih.gov/pubmed/20686565	Biological, clinical and population relevance of 95 loci for blood lipids.	Cholesterol, total	100,184 European ancestry individuals	NA	1p32.3	1	55038977	PCSK9	BSND - PCSK9	7809	255738		30185	499	rs2479409-G	rs2479409	0	2479409	intergenic_variant	1	0.3	4e-24	23.3979		1.96	[1.49-2.43] mg/dL increase	Affymetrix, Illumina, Perlegen [~ 2600000] (imputed)	N	total cholesterol measurement	http://www.ebi.ac.uk/efo/EFO_0004574	GCST000760	Genome-wide genotyping array
2012-01-25	20686565	Teslovich TM	2010-08-05	Nature	www.ncbi.nlm.nih.gov/pubmed/20686565	Biological, clinical and population relevance of 95 loci for blood lipids.	Cholesterol, total	100,184 European ancestry individuals	NA	8p23.1	8	9325848	PPP1R3B	LOC157273	NA	NA	157273	NA	NA	rs9987289-T	rs9987289	0	9987289	intron_variant	0	0.1	9e-24	23.0458		3.14	[2.51-3.77] mg/dL decrease	Affymetrix, Illumina, Perlegen [~ 2600000] (imputed)	N	total cholesterol measurement	http://www.ebi.ac.uk/efo/EFO_0004574	GCST000760	Genome-wide genotyping array
2012-01-25	20686565	Teslovich TM	2010-08-05	Nature	www.ncbi.nlm.nih.gov/pubmed/20686565	Biological, clinical and population relevance of 95 loci for blood lipids.	Cholesterol, total	100,184 European ancestry individuals	NA	11q12.2	11	61802358	FADS1, FADS2, FADS3	FADS1	NA	NA	3992	NA	NA	rs174546-C	rs174546	0	174546	3_prime_UTR_variant	0	0.34	2e-22	21.699		1.78	[1.39-2.17] mg/dL decrease	Affymetrix, Illumina, Perlegen [~ 2600000] (imputed)	N	total cholesterol measurement	http://www.ebi.ac.uk/efo/EFO_0004574	GCST000760	Genome-wide genotyping array
2012-01-25	20686565	Teslovich TM	2010-08-05	Nature	www.ncbi.nlm.nih.gov/pubmed/20686565	Biological, clinical and population relevance of 95 loci for blood lipids.	Cholesterol, total	100,184 European ancestry individuals	NA	9q34.2	9	133279427	ABO	ABO - LCN1P2	28	653163		4213	38078	rs635634-T	rs635634	0	635634	intergenic_variant	1	0.21	9e-21	20.0458		2.3	[1.81-2.79] mg/dL increase	Affymetrix, Illumina, Perlegen [~ 2600000] (imputed)	N	total cholesterol measurement	http://www.ebi.ac.uk/efo/EFO_0004574	GCST000760	Genome-wide genotyping array
2012-01-25	20686565	Teslovich TM	2010-08-05	Nature	www.ncbi.nlm.nih.gov/pubmed/20686565	Biological, clinical and population relevance of 95 loci for blood lipids.	Cholesterol, total	100,184 European ancestry individuals	NA	15q21.3	15	58391167	LIPC	LOC101928635	NA	NA	101928635	NA	NA	rs1532085-A	rs1532085	0	1532085	intron_variant	0	0.39	9e-20	19.0458		1.54	[1.15-1.93] mg/dL increase	Affymetrix, Illumina, Perlegen [~ 2600000] (imputed)	N	total cholesterol measurement	http://www.ebi.ac.uk/efo/EFO_0004574	GCST000760	Genome-wide genotyping array
2012-01-25	20686565	Teslovich TM	2010-08-05	Nature	www.ncbi.nlm.nih.gov/pubmed/20686565	Biological, clinical and population relevance of 95 loci for blood lipids.	Cholesterol, total	100,184 European ancestry individuals	NA	18q21.1	18	49634583	LIPG	LOC105372112	NA	NA	105372112	NA	NA	rs7241918-A	rs7241918	0	7241918	intergenic_variant	0	0.17	2e-19	18.699		1.94	[1.43-2.45] mg/dL decrease	Affymetrix, Illumina, Perlegen [~ 2600000] (imputed)	N	total cholesterol measurement	http://www.ebi.ac.uk/efo/EFO_0004574	GCST000760	Genome-wide genotyping array
2012-01-25	20686565	Teslovich TM	2010-08-05	Nature	www.ncbi.nlm.nih.gov/pubmed/20686565	Biological, clinical and population relevance of 95 loci for blood lipids.	Cholesterol, total	100,184 European ancestry individuals	NA	6p21.32	6	32444658	HLA	HLA-DRA	NA	NA	3122	NA	NA	rs3177928-A	rs3177928	0	3177928	3_prime_UTR_variant	0	0.16	4e-19	18.3979		2.31	[1.78-2.84] mg/dL increase	Affymetrix, Illumina, Perlegen [~ 2600000] (imputed)	N	total cholesterol measurement	http://www.ebi.ac.uk/efo/EFO_0004574	GCST000760	Genome-wide genotyping array
2012-01-25	20686565	Teslovich TM	2010-08-05	Nature	www.ncbi.nlm.nih.gov/pubmed/20686565	Biological, clinical and population relevance of 95 loci for blood lipids.	Cholesterol, total	100,184 European ancestry individuals	NA	20q12	20	41182635	TOP1	ZHX3	NA	NA	23051	NA	NA	rs4297946-C	rs4297946	0	4297946	3_prime_UTR_variant	0	0.47	3e-17	16.5229		1.52	[1.15-1.89] mg/dL increase	Affymetrix, Illumina, Perlegen [~ 2600000] (imputed)	N	total cholesterol measurement	http://www.ebi.ac.uk/efo/EFO_0004574	GCST000760	Genome-wide genotyping array
2012-01-25	20686565	Teslovich TM	2010-08-05	Nature	www.ncbi.nlm.nih.gov/pubmed/20686565	Biological, clinical and population relevance of 95 loci for blood lipids.	Cholesterol, total	100,184 European ancestry individuals	NA	6q25.3	6	160157828	LPA	SLC22A1	NA	NA	6580	NA	NA	rs1564348-C	rs1564348	0	1564348	intron_variant	0	0.17	1e-16	16		2.18	[1.65-2.71] mg/dL increase	Affymetrix, Illumina, Perlegen [~ 2600000] (imputed)	N	total cholesterol measurement	http://www.ebi.ac.uk/efo/EFO_0004574	GCST000760	Genome-wide genotyping array
2012-01-25	20686565	Teslovich TM	2010-08-05	Nature	www.ncbi.nlm.nih.gov/pubmed/20686565	Biological, clinical and population relevance of 95 loci for blood lipids.	Cholesterol, total	100,184 European ancestry individuals	NA	12q24.31	12	120978847	HNF1A	HNF1A	NA	NA	6927	NA	NA	rs1169288-C	rs1169288	0	1169288	missense_variant	0	0.33	1e-14	14		1.45	[1.06-1.84] mg/dL increase	Affymetrix, Illumina, Perlegen [~ 2600000] (imputed)	N	total cholesterol measurement	http://www.ebi.ac.uk/efo/EFO_0004574	GCST000760	Genome-wide genotyping array
2012-01-25	20686565	Teslovich TM	2010-08-05	Nature	www.ncbi.nlm.nih.gov/pubmed/20686565	Biological, clinical and population relevance of 95 loci for blood lipids.	Cholesterol, total	100,184 European ancestry individuals	NA	1q42.3	1	234722850	IRF2BP2, TOMM20	LOC105373208 - LINC01132	105373208	100506810		34018	1192	rs514230-A	rs514230	0	514230	regulatory_region_variant	1	0.48	5e-14	13.301		1.36	[0.97-1.75] mg/dL decrease	Affymetrix, Illumina, Perlegen [~ 2600000] (imputed)	N	total cholesterol measurement	http://www.ebi.ac.uk/efo/EFO_0004574	GCST000760	Genome-wide genotyping array
2012-01-25	20686565	Teslovich TM	2010-08-05	Nature	www.ncbi.nlm.nih.gov/pubmed/20686565	Biological, clinical and population relevance of 95 loci for blood lipids.	Cholesterol, total	100,184 European ancestry individuals	NA	16q13	16	56959412	CETP	HERPUD1 - CETP	9709	1071		15531	2511	rs3764261-A	rs3764261	0	3764261	intergenic_variant	1	0.32	7e-14	13.1549		1.67	[1.22-2.12] mg/dL increase	Affymetrix, Illumina, Perlegen [~ 2600000] (imputed)	N	total cholesterol measurement	http://www.ebi.ac.uk/efo/EFO_0004574	GCST000760	Genome-wide genotyping array
2012-01-25	20686565	Teslovich TM	2010-08-05	Nature	www.ncbi.nlm.nih.gov/pubmed/20686565	Biological, clinical and population relevance of 95 loci for blood lipids.	Cholesterol, total	100,184 European ancestry individuals	NA	1q41	1	220800221	MOSC1	MARC1	NA	NA	64757	NA	NA	rs2642442-T	rs2642442	0	2642442	intron_variant	0	0.32	5e-13	12.301		1.38	[0.95-1.81] mg/dL decrease	Affymetrix, Illumina, Perlegen [~ 2600000] (imputed)	N	total cholesterol measurement	http://www.ebi.ac.uk/efo/EFO_0004574	GCST000760	Genome-wide genotyping array
2012-01-25	20686565	Teslovich TM	2010-08-05	Nature	www.ncbi.nlm.nih.gov/pubmed/20686565	Biological, clinical and population relevance of 95 loci for blood lipids.	Cholesterol, total	100,184 European ancestry individuals	NA	20q13.12	20	44413724	HNF4A	HNF4A	NA	NA	3172	NA	NA	rs1800961-T	rs1800961	0	1800961	missense_variant	0	0.03	6e-13	12.2218		4.73	[3.44-6.02] mg/dL decrease	Affymetrix, Illumina, Perlegen [~ 2600000] (imputed)	N	total cholesterol measurement	http://www.ebi.ac.uk/efo/EFO_0004574	GCST000760	Genome-wide genotyping array
2012-01-25	20686565	Teslovich TM	2010-08-05	Nature	www.ncbi.nlm.nih.gov/pubmed/20686565	Biological, clinical and population relevance of 95 loci for blood lipids.	Cholesterol, total	100,184 European ancestry individuals	NA	8q12.1	8	58476006	CYP7A1	UBXN2B - CYP7A1	137886	1581		24498	14172	rs2081687-A	rs2081687	0	2081687	intergenic_variant	1	0.35	9e-13	12.0458		1.26	[0.87-1.65] mg/dL increase	Affymetrix, Illumina, Perlegen [~ 2600000] (imputed)	N	total cholesterol measurement	http://www.ebi.ac.uk/efo/EFO_0004574	GCST000760	Genome-wide genotyping array
2012-01-25	20686565	Teslovich TM	2010-08-05	Nature	www.ncbi.nlm.nih.gov/pubmed/20686565	Biological, clinical and population relevance of 95 loci for blood lipids.	Cholesterol, total	100,184 European ancestry individuals	NA	12q24.12	12	111634620	BRAP	ATXN2 - BRAP	6311	8315		34944	7526	rs11065987-G	rs11065987	0	11065987	intergenic_variant	1	0.42	7e-12	11.1549		0.96	[0.57-1.35] mg/dL decrease	Affymetrix, Illumina, Perlegen [~ 2600000] (imputed)	N	total cholesterol measurement	http://www.ebi.ac.uk/efo/EFO_0004574	GCST000760	Genome-wide genotyping array
2012-01-25	20686565	Teslovich TM	2010-08-05	Nature	www.ncbi.nlm.nih.gov/pubmed/20686565	Biological, clinical and population relevance of 95 loci for blood lipids.	Cholesterol, total	100,184 European ancestry individuals	NA	11q24.2	11	126374057	ST3GAL4	ST3GAL4	NA	NA	6484	NA	NA	rs11220462-T	rs11220462	0	11220462	intron_variant	0	0.11	2e-11	10.699		2.01	[1.36-2.66] mg/dL increase	Affymetrix, Illumina, Perlegen [~ 2600000] (imputed)	N	total cholesterol measurement	http://www.ebi.ac.uk/efo/EFO_0004574	GCST000760	Genome-wide genotyping array
2012-01-25	20686565	Teslovich TM	2010-08-05	Nature	www.ncbi.nlm.nih.gov/pubmed/20686565	Biological, clinical and population relevance of 95 loci for blood lipids.	Cholesterol, total	100,184 European ancestry individuals	NA	7p13	7	44539581	NPC1L1	NPC1L1	NA	NA	29881	NA	NA	rs2072183-C	rs2072183	0	2072183	synonymous_variant	0	0.25	3e-11	10.5229		2.01	[1.44-2.58] mg/dL increase	Affymetrix, Illumina, Perlegen [~ 2600000] (imputed)	N	total cholesterol measurement	http://www.ebi.ac.uk/efo/EFO_0004574	GCST000760	Genome-wide genotyping array
2012-01-25	20686565	Teslovich TM	2010-08-05	Nature	www.ncbi.nlm.nih.gov/pubmed/20686565	Biological, clinical and population relevance of 95 loci for blood lipids.	Cholesterol, total	100,184 European ancestry individuals	NA	1p36.11	1	25449242	TMEM57, LDLRAP1	TMEM57	NA	NA	55219	NA	NA	rs12027135-A	rs12027135	0	12027135	intron_variant	0	0.47	4e-11	10.3979		1.22	[0.85-1.59] mg/dL decrease	Affymetrix, Illumina, Perlegen [~ 2600000] (imputed)	N	total cholesterol measurement	http://www.ebi.ac.uk/efo/EFO_0004574	GCST000760	Genome-wide genotyping array
2012-01-25	20686565	Teslovich TM	2010-08-05	Nature	www.ncbi.nlm.nih.gov/pubmed/20686565	Biological, clinical and population relevance of 95 loci for blood lipids.	Cholesterol, total	100,184 European ancestry individuals	NA	6p21.31	6	34578783	C6orf106	LOC100101247 - C6orf106	100101247	64771		2026	8497	rs2814982-T	rs2814982	0	2814982	intergenic_variant	1	0.11	5e-11	10.301		1.86	[1.21-2.51] mg/dL decrease	Affymetrix, Illumina, Perlegen [~ 2600000] (imputed)	N	total cholesterol measurement	http://www.ebi.ac.uk/efo/EFO_0004574	GCST000760	Genome-wide genotyping array
2012-01-25	20686565	Teslovich TM	2010-08-05	Nature	www.ncbi.nlm.nih.gov/pubmed/20686565	Biological, clinical and population relevance of 95 loci for blood lipids.	Cholesterol, total	100,184 European ancestry individuals	NA	20q12	20	40462847	MAFB	LOC105372618	NA	NA	105372618	NA	NA	rs2902940-G	rs2902940	0	2902940	intergenic_variant	0	0.29	6e-11	10.2218		1.38	[0.97-1.79] mg/dL decrease	Affymetrix, Illumina, Perlegen [~ 2600000] (imputed)	N	total cholesterol measurement	http://www.ebi.ac.uk/efo/EFO_0004574	GCST000760	Genome-wide genotyping array
2012-01-25	20686565	Teslovich TM	2010-08-05	Nature	www.ncbi.nlm.nih.gov/pubmed/20686565	Biological, clinical and population relevance of 95 loci for blood lipids.	Cholesterol, total	100,184 European ancestry individuals	NA	11q24.1	11	122651667	UBASH3B	GLULP3 - UBASH3B	401708	84959		36977	4023	rs7941030-C	rs7941030	0	7941030	intergenic_variant	1	0.38	2e-10	9.69897		0.97	[0.6-1.34] mg/dL increase	Affymetrix, Illumina, Perlegen [~ 2600000] (imputed)	N	total cholesterol measurement	http://www.ebi.ac.uk/efo/EFO_0004574	GCST000760	Genome-wide genotyping array
2012-01-25	20686565	Teslovich TM	2010-08-05	Nature	www.ncbi.nlm.nih.gov/pubmed/20686565	Biological, clinical and population relevance of 95 loci for blood lipids.	Cholesterol, total	100,184 European ancestry individuals	NA	6q22.1	6	115991730	FRK	FRK	NA	NA	2444	NA	NA	rs9488822-T	rs9488822	0	9488822	intron_variant	0	0.35	2e-10	9.69897		1.18	[0.79-1.57] mg/dL decrease	Affymetrix, Illumina, Perlegen [~ 2600000] (imputed)	N	total cholesterol measurement	http://www.ebi.ac.uk/efo/EFO_0004574	GCST000760	Genome-wide genotyping array
2012-01-25	20686565	Teslovich TM	2010-08-05	Nature	www.ncbi.nlm.nih.gov/pubmed/20686565	Biological, clinical and population relevance of 95 loci for blood lipids.	Cholesterol, total	100,184 European ancestry individuals	NA	19q13.33	19	48703160	FUT2, FLJ36070	FUT2, LOC105447645	NA	NA	2524, 105447645	NA	NA	rs492602-G	rs492602	0	492602	synonymous_variant	0	0.49	2e-10	9.69897		1.27	[0.86-1.68] mg/dL increase	Affymetrix, Illumina, Perlegen [~ 2600000] (imputed)	N	total cholesterol measurement	http://www.ebi.ac.uk/efo/EFO_0004574	GCST000760	Genome-wide genotyping array
2012-01-25	20686565	Teslovich TM	2010-08-05	Nature	www.ncbi.nlm.nih.gov/pubmed/20686565	Biological, clinical and population relevance of 95 loci for blood lipids.	Cholesterol, total	100,184 European ancestry individuals	NA	10q25.2	10	112174128	GPAM	GPAM	NA	NA	57678	NA	NA	rs2255141-A	rs2255141	0	2255141	intron_variant	0	0.3	2e-10	9.69897		1.14	[0.75-1.53] mg/dL increase	Affymetrix, Illumina, Perlegen [~ 2600000] (imputed)	N	total cholesterol measurement	http://www.ebi.ac.uk/efo/EFO_0004574	GCST000760	Genome-wide genotyping array
2012-01-25	20686565	Teslovich TM	2010-08-05	Nature	www.ncbi.nlm.nih.gov/pubmed/20686565	Biological, clinical and population relevance of 95 loci for blood lipids.	Cholesterol, total	100,184 European ancestry individuals	NA	20q11.22	20	35564866	ERGIC3	FER1L4	NA	NA	80307	NA	NA	rs2277862-T	rs2277862	0	2277862	non_coding_transcript_exon_variant	0	0.15	4e-10	9.39794		1.19	[0.66-1.72] mg/dL decrease	Affymetrix, Illumina, Perlegen [~ 2600000] (imputed)	N	total cholesterol measurement	http://www.ebi.ac.uk/efo/EFO_0004574	GCST000760	Genome-wide genotyping array
2012-01-25	20686565	Teslovich TM	2010-08-05	Nature	www.ncbi.nlm.nih.gov/pubmed/20686565	Biological, clinical and population relevance of 95 loci for blood lipids.	Cholesterol, total	100,184 European ancestry individuals	NA	7p15.3	7	21567734	DNAH11	DNAH11, LOC105375183	NA	NA	8701, 105375183	NA	NA	rs12670798-T	rs12670798	0	12670798	intron_variant	0	0.15	7e-10	9.1549		1.7	[1.15-2.25] mg/dL increase	Affymetrix, Illumina, Perlegen [~ 2600000] (imputed)	N	total cholesterol measurement	http://www.ebi.ac.uk/efo/EFO_0004574	GCST000760	Genome-wide genotyping array
2012-01-25	20686565	Teslovich TM	2010-08-05	Nature	www.ncbi.nlm.nih.gov/pubmed/20686565	Biological, clinical and population relevance of 95 loci for blood lipids.	Cholesterol, total	100,184 European ancestry individuals	NA	8q24.3	8	143969375	PLEC1	PLEC	NA	NA	5339	NA	NA	rs11136341-G	rs11136341	0	11136341	intron_variant	0	0.4	9e-10	9.04576		1.34	[0.87-1.81] mg/dL increase	Affymetrix, Illumina, Perlegen [~ 2600000] (imputed)	N	total cholesterol measurement	http://www.ebi.ac.uk/efo/EFO_0004574	GCST000760	Genome-wide genotyping array
2012-01-25	20686565	Teslovich TM	2010-08-05	Nature	www.ncbi.nlm.nih.gov/pubmed/20686565	Biological, clinical and population relevance of 95 loci for blood lipids.	Cholesterol, total	100,184 European ancestry individuals	NA	8p22	8	18415371	NAT2	NAT2 - PSD3	10	23362		14152	111932	rs1495741-G	rs1495741	0	1495741	intergenic_variant	1	0.32	2e-09	8.69897		1.07	[0.66-1.48] mg/dL increase	Affymetrix, Illumina, Perlegen [~ 2600000] (imputed)	N	total cholesterol measurement	http://www.ebi.ac.uk/efo/EFO_0004574	GCST000760	Genome-wide genotyping array
2012-01-25	20686565	Teslovich TM	2010-08-05	Nature	www.ncbi.nlm.nih.gov/pubmed/20686565	Biological, clinical and population relevance of 95 loci for blood lipids.	Cholesterol, total	100,184 European ancestry individuals	NA	6p22.3	6	16127176	IDOL	LOC644906 - MYLIP	644906	29116		18581	1910	rs3757354-T	rs3757354	0	3757354	intergenic_variant	1	0.22	3e-09	8.52288		1.46	[0.99-1.93] mg/dL decrease	Affymetrix, Illumina, Perlegen [~ 2600000] (imputed)	N	total cholesterol measurement	http://www.ebi.ac.uk/efo/EFO_0004574	GCST000760	Genome-wide genotyping array
2012-01-25	20686565	Teslovich TM	2010-08-05	Nature	www.ncbi.nlm.nih.gov/pubmed/20686565	Biological, clinical and population relevance of 95 loci for blood lipids.	Cholesterol, total	100,184 European ancestry individuals	NA	9p22.3	9	15305380	TTC39B	TTC39B	NA	NA	158219	NA	NA	rs581080-G	rs581080	0	581080	intron_variant	0	0.18	3e-09	8.52288		1.57	[1.06-2.08] mg/dL decrease	Affymetrix, Illumina, Perlegen [~ 2600000] (imputed)	N	total cholesterol measurement	http://www.ebi.ac.uk/efo/EFO_0004574	GCST000760	Genome-wide genotyping array
2012-01-25	20686565	Teslovich TM	2010-08-05	Nature	www.ncbi.nlm.nih.gov/pubmed/20686565	Biological, clinical and population relevance of 95 loci for blood lipids.	Cholesterol, total	100,184 European ancestry individuals	NA	3p25.2	3	12587421	RAF1	RAF1	NA	NA	5894	NA	NA	rs2290159-C	rs2290159	0	2290159	non_coding_transcript_exon_variant	0	0.22	4e-09	8.39794		1.42	[0.97-1.87] mg/dL decrease	Affymetrix, Illumina, Perlegen [~ 2600000] (imputed)	N	total cholesterol measurement	http://www.ebi.ac.uk/efo/EFO_0004574	GCST000760	Genome-wide genotyping array
2012-01-25	20686565	Teslovich TM	2010-08-05	Nature	www.ncbi.nlm.nih.gov/pubmed/20686565	Biological, clinical and population relevance of 95 loci for blood lipids.	Cholesterol, total	100,184 European ancestry individuals	NA	17q21.32	17	47347749	OSBPL7	EFCAB13	NA	NA	124989	NA	NA	rs7206971-A	rs7206971	0	7206971	intron_variant	0	0.49	1e-08	8		1.01	[0.62-1.4] mg/dL increase	Affymetrix, Illumina, Perlegen [~ 2600000] (imputed)	N	total cholesterol measurement	http://www.ebi.ac.uk/efo/EFO_0004574	GCST000760	Genome-wide genotyping array
2012-01-25	20686565	Teslovich TM	2010-08-05	Nature	www.ncbi.nlm.nih.gov/pubmed/20686565	Biological, clinical and population relevance of 95 loci for blood lipids.	Cholesterol, total	100,184 European ancestry individuals	NA	2q21.3	2	135080336	RAB3GAP1	RAB3GAP1	NA	NA	22930	NA	NA	rs7570971-T	rs7570971	0	7570971	intron_variant	0	0.31	1e-08	8		1.18	[0.75-1.61] mg/dL increase	Affymetrix, Illumina, Perlegen [~ 2600000] (imputed)	N	total cholesterol measurement	http://www.ebi.ac.uk/efo/EFO_0004574	GCST000760	Genome-wide genotyping array
2012-01-25	20686565	Teslovich TM	2010-08-05	Nature	www.ncbi.nlm.nih.gov/pubmed/20686565	Biological, clinical and population relevance of 95 loci for blood lipids.	Cholesterol, total	100,184 European ancestry individuals	NA	8q23.3	8	115636338	TRPS1	TRPS1	NA	NA	7227	NA	NA	rs2737229-C	rs2737229	0	2737229	intron_variant	0	0.3	2e-08	7.69897		1.11	[0.7-1.52] mg/dL decrease	Affymetrix, Illumina, Perlegen [~ 2600000] (imputed)	N	total cholesterol measurement	http://www.ebi.ac.uk/efo/EFO_0004574	GCST000760	Genome-wide genotyping array
2012-01-25	20686565	Teslovich TM	2010-08-05	Nature	www.ncbi.nlm.nih.gov/pubmed/20686565	Biological, clinical and population relevance of 95 loci for blood lipids.	Cholesterol, total	100,184 European ancestry individuals	NA	6p22.2	6	26092913	HFE, HIST1H4C	HFE	NA	NA	3077	NA	NA	rs1800562-A	rs1800562	0	1800562	missense_variant	0	0.06	2e-08	7.69897		2.16	[1.32-3] mg/dL decrease	Affymetrix, Illumina, Perlegen [~ 2600000] (imputed)	N	total cholesterol measurement	http://www.ebi.ac.uk/efo/EFO_0004574	GCST000760	Genome-wide genotyping array
2012-01-25	20686565	Teslovich TM	2010-08-05	Nature	www.ncbi.nlm.nih.gov/pubmed/20686565	Biological, clinical and population relevance of 95 loci for blood lipids.	Cholesterol, total	100,184 European ancestry individuals	NA	11p15.1	11	18611437	SPTY2D1	SPTY2D1	NA	NA	144108	NA	NA	rs10128711-T	rs10128711	0	10128711	intron_variant	0	0.29	3e-08	7.52288		1.06	[0.63-1.49] mg/dL decrease	Affymetrix, Illumina, Perlegen [~ 2600000] (imputed)	N	total cholesterol measurement	http://www.ebi.ac.uk/efo/EFO_0004574	GCST000760	Genome-wide genotyping array
2012-01-25	20686565	Teslovich TM	2010-08-05	Nature	www.ncbi.nlm.nih.gov/pubmed/20686565	Biological, clinical and population relevance of 95 loci for blood lipids.	Cholesterol, total	100,184 European ancestry individuals	NA	1p22.1	1	92543881	GVI1, EVI5	EVI5	NA	NA	7813	NA	NA	rs7515577-C	rs7515577	0	7515577	intron_variant	0	0.21	3e-08	7.52288		1.18	[0.71-1.65] mg/dL decrease	Affymetrix, Illumina, Perlegen [~ 2600000] (imputed)	N	total cholesterol measurement	http://www.ebi.ac.uk/efo/EFO_0004574	GCST000760	Genome-wide genotyping array
2012-01-10	22171074	Tan A	2011-12-30	Hum Mol Genet	www.ncbi.nlm.nih.gov/pubmed/22171074	A genome-wide association and gene-environment interaction study for serum triglycerides levels in a healthy Chinese male population.	Triglycerides	1,999 Han Chinese ancestry male individuals	1,496 Han Chinese ancestry male individuals	8p21.3	8	19962213	LPL	LPL	NA	NA	4023	NA	NA	rs328-?	rs328	0	328	stop_gained	0	NR	1e-09	9		NA		Illumina [1940243] (imputed)	N	triglyceride measurement	http://www.ebi.ac.uk/efo/EFO_0004530	GCST001367	Genome-wide genotyping array
2012-01-10	22171074	Tan A	2011-12-30	Hum Mol Genet	www.ncbi.nlm.nih.gov/pubmed/22171074	A genome-wide association and gene-environment interaction study for serum triglycerides levels in a healthy Chinese male population.	Triglycerides	1,999 Han Chinese ancestry male individuals	1,496 Han Chinese ancestry male individuals	11q23.3	11	116791863	APOA5	APOA5	NA	NA	116519	NA	NA	rs651821-?	rs651821	0	651821	5_prime_UTR_variant	0	NR	9e-26	25.0458		NA		Illumina [1940243] (imputed)	N	triglyceride measurement	http://www.ebi.ac.uk/efo/EFO_0004530	GCST001367	Genome-wide genotyping array
2012-01-18	22158537	Cho YS	2011-12-11	Nat Genet	www.ncbi.nlm.nih.gov/pubmed/22158537	Meta-analysis of genome-wide association studies identifies eight new loci for type 2 diabetes in east Asians.	Type 2 diabetes	5,999 East Asian ancestry cases, 9,001 East Asian ancestry controls, 794 Malay ancestry cases, 1,240 Malay ancestry controls, 159 Filipino ancestry cases, 1,624 Filipino ancestry controls	18,127 East Asian ancestry cases, 17,746 East Asian ancestry controls	4p16.3	4	1316113	MAEA	MAEA	NA	NA	10296	NA	NA	rs6815464-C	rs6815464	0	6815464	intron_variant	0	0.58	2e-20	19.699		1.13	[1.10?Çô1.16]	Affymetrix, Illumina [2626356] (imputed)	N	type II diabetes mellitus	http://www.ebi.ac.uk/efo/EFO_0001360	GCST001351	Genome-wide genotyping array
2012-01-18	22158537	Cho YS	2011-12-11	Nat Genet	www.ncbi.nlm.nih.gov/pubmed/22158537	Meta-analysis of genome-wide association studies identifies eight new loci for type 2 diabetes in east Asians.	Type 2 diabetes	5,999 East Asian ancestry cases, 9,001 East Asian ancestry controls, 794 Malay ancestry cases, 1,240 Malay ancestry controls, 159 Filipino ancestry cases, 1,624 Filipino ancestry controls	18,127 East Asian ancestry cases, 17,746 East Asian ancestry controls	9p24.2	9	4287466	GLIS3	GLIS3	NA	NA	169792	NA	NA	rs7041847-A	rs7041847	0	7041847	intron_variant	0	0.41	2e-14	13.699		1.1	[1.07?Çô1.13]	Affymetrix, Illumina [2626356] (imputed)	N	type II diabetes mellitus	http://www.ebi.ac.uk/efo/EFO_0001360	GCST001351	Genome-wide genotyping array
2012-01-18	22158537	Cho YS	2011-12-11	Nat Genet	www.ncbi.nlm.nih.gov/pubmed/22158537	Meta-analysis of genome-wide association studies identifies eight new loci for type 2 diabetes in east Asians.	Type 2 diabetes	5,999 East Asian ancestry cases, 9,001 East Asian ancestry controls, 794 Malay ancestry cases, 1,240 Malay ancestry controls, 159 Filipino ancestry cases, 1,624 Filipino ancestry controls	18,127 East Asian ancestry cases, 17,746 East Asian ancestry controls	20q13.12	20	44318326	FITM2, R3HDML, HNF4A	FITM2 - R3HDML	128486	140902		7077	18832	rs6017317-G	rs6017317	0	6017317	intergenic_variant	1	0.48	1e-11	11		1.09	[1.07?Çô1.12]	Affymetrix, Illumina [2626356] (imputed)	N	type II diabetes mellitus	http://www.ebi.ac.uk/efo/EFO_0001360	GCST001351	Genome-wide genotyping array
2012-01-18	22158537	Cho YS	2011-12-11	Nat Genet	www.ncbi.nlm.nih.gov/pubmed/22158537	Meta-analysis of genome-wide association studies identifies eight new loci for type 2 diabetes in east Asians.	Type 2 diabetes	5,999 East Asian ancestry cases, 9,001 East Asian ancestry controls, 794 Malay ancestry cases, 1,240 Malay ancestry controls, 159 Filipino ancestry cases, 1,624 Filipino ancestry controls	18,127 East Asian ancestry cases, 17,746 East Asian ancestry controls	7q32.1	7	127524904	PAX4, GCC1	LOC105375490	NA	NA	105375490	NA	NA	rs6467136-G	rs6467136	0	6467136	intergenic_variant	0	0.79	5e-11	10.301		1.11	[1.07?Çô1.14]	Affymetrix, Illumina [2626356] (imputed)	N	type II diabetes mellitus	http://www.ebi.ac.uk/efo/EFO_0001360	GCST001351	Genome-wide genotyping array
2012-01-18	22158537	Cho YS	2011-12-11	Nat Genet	www.ncbi.nlm.nih.gov/pubmed/22158537	Meta-analysis of genome-wide association studies identifies eight new loci for type 2 diabetes in east Asians.	Type 2 diabetes	5,999 East Asian ancestry cases, 9,001 East Asian ancestry controls, 794 Malay ancestry cases, 1,240 Malay ancestry controls, 159 Filipino ancestry cases, 1,624 Filipino ancestry controls	18,127 East Asian ancestry cases, 17,746 East Asian ancestry controls	3p14.1	3	64062621	PSMD6	LOC107986093 - PRICKLE2-AS1	107986093	100652759		30038	5343	rs831571-c	rs831571	0	831571	intergenic_variant	1	0.61	8e-11	10.0969		1.09	[1.06?Çô1.12]	Affymetrix, Illumina [2626356] (imputed)	N	type II diabetes mellitus	http://www.ebi.ac.uk/efo/EFO_0001360	GCST001351	Genome-wide genotyping array
2012-01-18	22158537	Cho YS	2011-12-11	Nat Genet	www.ncbi.nlm.nih.gov/pubmed/22158537	Meta-analysis of genome-wide association studies identifies eight new loci for type 2 diabetes in east Asians.	Type 2 diabetes	5,999 East Asian ancestry cases, 9,001 East Asian ancestry controls, 794 Malay ancestry cases, 1,240 Malay ancestry controls, 159 Filipino ancestry cases, 1,624 Filipino ancestry controls	18,127 East Asian ancestry cases, 17,746 East Asian ancestry controls	6p21.2	6	38139068	ZFAND3	ZFAND3	NA	NA	60685	NA	NA	rs9470794-C	rs9470794	0	9470794	intron_variant	0	0.27	2e-10	9.69897		1.12	[1.08?Çô1.16]	Affymetrix, Illumina [2626356] (imputed)	N	type II diabetes mellitus	http://www.ebi.ac.uk/efo/EFO_0001360	GCST001351	Genome-wide genotyping array
2012-01-18	22158537	Cho YS	2011-12-11	Nat Genet	www.ncbi.nlm.nih.gov/pubmed/22158537	Meta-analysis of genome-wide association studies identifies eight new loci for type 2 diabetes in east Asians.	Type 2 diabetes	5,999 East Asian ancestry cases, 9,001 East Asian ancestry controls, 794 Malay ancestry cases, 1,240 Malay ancestry controls, 159 Filipino ancestry cases, 1,624 Filipino ancestry controls	18,127 East Asian ancestry cases, 17,746 East Asian ancestry controls	19q13.11	19	33402102	PEPD	PEPD	NA	NA	5184	NA	NA	rs3786897-A	rs3786897	0	3786897	intron_variant	0	0.56	1e-08	8		1.1	[1.07?Çô1.14]	Affymetrix, Illumina [2626356] (imputed)	N	type II diabetes mellitus	http://www.ebi.ac.uk/efo/EFO_0001360	GCST001351	Genome-wide genotyping array
2012-01-18	22158537	Cho YS	2011-12-11	Nat Genet	www.ncbi.nlm.nih.gov/pubmed/22158537	Meta-analysis of genome-wide association studies identifies eight new loci for type 2 diabetes in east Asians.	Type 2 diabetes	5,999 East Asian ancestry cases, 9,001 East Asian ancestry controls, 794 Malay ancestry cases, 1,240 Malay ancestry controls, 159 Filipino ancestry cases, 1,624 Filipino ancestry controls	18,127 East Asian ancestry cases, 17,746 East Asian ancestry controls	6p21.2	6	39316274	KCNK16	LOC105375047, KCNK16	NA	NA	105375047, 83795	NA	NA	rs1535500-T	rs1535500	0	1535500	missense_variant	0	0.42	2e-08	7.69897		1.08	[1.05?Çô1.11]	Affymetrix, Illumina [2626356] (imputed)	N	type II diabetes mellitus	http://www.ebi.ac.uk/efo/EFO_0001360	GCST001351	Genome-wide genotyping array
2010-09-13	20694148	Zabaneh D	2010-08-04	PLoS One	www.ncbi.nlm.nih.gov/pubmed/20694148	A genome-wide association study of the metabolic syndrome in Indian Asian men.	Metabolic syndrome	2,554 Indian Asian ancestry individuals	2,240 Indian Asian ancestry individuals	16q13	16	56959412	CETP	HERPUD1 - CETP	9709	1071		15531	2511	rs3764261-A	rs3764261	0	3764261	intergenic_variant	1	0.36	1e-48	48	(HDL)	0.07	[0.06-0.08] mmol/l increase	Illumina [308011]	N	high density lipoprotein cholesterol measurement, metabolic syndrome	http://www.ebi.ac.uk/efo/EFO_0004612, http://www.ebi.ac.uk/efo/EFO_0000195	GCST000753	Genome-wide genotyping array
2010-09-13	20694148	Zabaneh D	2010-08-04	PLoS One	www.ncbi.nlm.nih.gov/pubmed/20694148	A genome-wide association study of the metabolic syndrome in Indian Asian men.	Metabolic syndrome	2,554 Indian Asian ancestry individuals	2,240 Indian Asian ancestry individuals	8p21.3	8	20007664	LPL	LPL - LOC105379311	4023	105379311		40405	71050	rs2083637-G	rs2083637	0	2083637	intergenic_variant	1	0.24	2e-10	9.69897	(HDL)	0.04	[0.02-0.05] mmol/l increase	Illumina [308011]	N	high density lipoprotein cholesterol measurement, metabolic syndrome	http://www.ebi.ac.uk/efo/EFO_0004612, http://www.ebi.ac.uk/efo/EFO_0000195	GCST000753	Genome-wide genotyping array
2010-09-10	20657596	Johansen CT	2010-07-25	Nat Genet	www.ncbi.nlm.nih.gov/pubmed/20657596	Excess of rare variants in genes identified by genome-wide association study of hypertriglyceridemia.	Hypertriglyceridemia	463 European ancestry cases, 1,197 European ancestry controls	NA	11q23.3	11	116778201	APOA5	ZPR1	NA	NA	8882	NA	NA	rs964184-G	rs964184	0	964184	3_prime_UTR_variant	0	0.14	5e-24	23.301		3.28	[2.61-4.14]	Affymetrix [~ 2100000] (imputed)	N	Hypertriglyceridemia	http://www.ebi.ac.uk/efo/EFO_0004211	GCST000737	Genome-wide genotyping array
2010-09-10	20657596	Johansen CT	2010-07-25	Nat Genet	www.ncbi.nlm.nih.gov/pubmed/20657596	Excess of rare variants in genes identified by genome-wide association study of hypertriglyceridemia.	Hypertriglyceridemia	463 European ancestry cases, 1,197 European ancestry controls	NA	2p23.3	2	27508073	GCKR	GCKR	NA	NA	2646	NA	NA	rs1260326-T	rs1260326	0	1260326	missense_variant	0	0.41	7e-09	8.1549		1.75	[1.45-2.12]	Affymetrix [~ 2100000] (imputed)	N	Hypertriglyceridemia	http://www.ebi.ac.uk/efo/EFO_0004211	GCST000737	Genome-wide genotyping array
2010-09-28	20818381	Yamauchi T	2010-09-05	Nat Genet	www.ncbi.nlm.nih.gov/pubmed/20818381	A genome-wide association study in the Japanese population identifies susceptibility loci for type 2 diabetes at UBE2E2 and C2CD4A-C2CD4B.	Type 2 diabetes	4,470 Japanese ancestry cases, 3,071 Japanese ancestry controls	10,692 Japanese ancestry cases, 9,597 Japanese ancestry controls, 6,980 European ancestry cases, 8,615 European ancestry controls	15q22.2	15	62104190	C2CD4B, C2CD4A	NPM1P47 - C2CD4B	100129972	388125		20791	59345	rs7172432-?	rs7172432	0	7172432	intergenic_variant	1	0.58	9e-14	13.0458		1.11	[1.08-1.14]	Illumina [459359]	N	type II diabetes mellitus	http://www.ebi.ac.uk/efo/EFO_0001360	GCST000787	Genome-wide genotyping array
2010-10-07	20876611	Wu Y	2010-09-27	Hum Mol Genet	www.ncbi.nlm.nih.gov/pubmed/20876611	Genome-wide association study for adiponectin levels in Filipino women identifies CDH13 and a novel uncommon haplotype at KNG1-ADIPOQ.	Adiponectin levels	1,776 Filipino ancestry female individuals	1,774 Filipino ancestry offspring	16q23.3	16	82617112	CDH13	LOC101928392 - CDH13	101928392	1012		41651	9682	rs3865188-T	rs3865188	0	3865188	intergenic_variant	1	0.47	4e-30	29.3979		0.11	[0.09-0.13] unit decrease	Affymetrix [2073674] (imputed)	N	adiponectin measurement	http://www.ebi.ac.uk/efo/EFO_0004502	GCST000812	Genome-wide genotyping array
2010-10-07	20876611	Wu Y	2010-09-27	Hum Mol Genet	www.ncbi.nlm.nih.gov/pubmed/20876611	Genome-wide association study for adiponectin levels in Filipino women identifies CDH13 and a novel uncommon haplotype at KNG1-ADIPOQ.	Adiponectin levels	1,776 Filipino ancestry female individuals	1,774 Filipino ancestry offspring	3q27.3	3	186836503	ADIPOQ	LOC102724699 - ADIPOQ	102724699	9370		10982	6171	rs864265-G	rs864265	0	864265	intergenic_variant	1	0.88	1e-19	19		0.13	[0.10-0.16] unit increase	Affymetrix [2073674] (imputed)	N	adiponectin measurement	http://www.ebi.ac.uk/efo/EFO_0004502	GCST000812	Genome-wide genotyping array
2010-10-07	20876611	Wu Y	2010-09-27	Hum Mol Genet	www.ncbi.nlm.nih.gov/pubmed/20876611	Genome-wide association study for adiponectin levels in Filipino women identifies CDH13 and a novel uncommon haplotype at KNG1-ADIPOQ.	Adiponectin levels	1,776 Filipino ancestry female individuals	1,774 Filipino ancestry offspring	3q27.3	3	186715310	KNG1	LOC105374258 - KNG1	105374258	3827		281	1999	rs11924390-C	rs11924390	0	11924390	intron_variant	1	0.5	2e-09	8.69897		0.06	[0.04-0.08] unit decrease	Affymetrix [2073674] (imputed)	N	adiponectin measurement	http://www.ebi.ac.uk/efo/EFO_0004502	GCST000812	Genome-wide genotyping array
2010-10-12	20862305	Shu XO	2010-09-16	PLoS Genet	www.ncbi.nlm.nih.gov/pubmed/20862305	Identification of new genetic risk variants for type 2 diabetes.	Type 2 diabetes	1,019 Chinese ancestry cases, 1,710 Chinese ancestry controls	2,591 European ancestry cases, 3,052 European ancestry controls, 6,184 East Asian cases, 9,853 East Asian controls	10p13	10	12272998	CDC123, CAMK1D	CDC123 - CAMK1D	8872	57118		22408	76516	rs10906115-A	rs10906115	0	10906115	intergenic_variant	1	0.57	1e-08	8		1.13	[1.08-1.18]	Affymetrix [590887]	N	type II diabetes mellitus	http://www.ebi.ac.uk/efo/EFO_0001360	GCST000796	Genome-wide genotyping array
2010-10-12	20862305	Shu XO	2010-09-16	PLoS Genet	www.ncbi.nlm.nih.gov/pubmed/20862305	Identification of new genetic risk variants for type 2 diabetes.	Type 2 diabetes	1,019 Chinese ancestry cases, 1,710 Chinese ancestry controls	2,591 European ancestry cases, 3,052 European ancestry controls, 6,184 East Asian cases, 9,853 East Asian controls	13q31.1	13	80143021	SPRY2	LOC105370275	NA	NA	105370275	NA	NA	rs1359790-G	rs1359790	0	1359790	intergenic_variant	0	0.71	6e-09	8.22185		1.15	[1.10-1.20]	Affymetrix [590887]	N	type II diabetes mellitus	http://www.ebi.ac.uk/efo/EFO_0001360	GCST000796	Genome-wide genotyping array
2010-10-17	20864672	Waterworth DM	2010-09-23	Arterioscler Thromb Vasc Biol	www.ncbi.nlm.nih.gov/pubmed/20864672	Genetic variants influencing circulating lipid levels and risk of coronary artery disease.	LDL cholesterol	up to 17,723 European ancestry individuals	up to 37,774 European ancestry individuals, up to 9,665 Indian Asian ancestry individuals	6p22.3	6	16196963	MYLIP, GMPR	MRPL42P2 - RNU6-1114P	346116	106481531		24929	8051	rs2142672-C	rs2142672	0	2142672	intergenic_variant	1	0.74	2e-08	7.69897		0.01	[0.007-0.015] unit increase	Affymetrix, Illumina, Perlegen [2155369] (imputed)	N	low density lipoprotein cholesterol measurement	http://www.ebi.ac.uk/efo/EFO_0004611	GCST000807	Genome-wide genotyping array
2010-10-17	20864672	Waterworth DM	2010-09-23	Arterioscler Thromb Vasc Biol	www.ncbi.nlm.nih.gov/pubmed/20864672	Genetic variants influencing circulating lipid levels and risk of coronary artery disease.	HDL cholesterol	up to 17,723 European ancestry individuals	up to 37,774 European ancestry individuals, up to 9,665 Indian Asian ancestry individuals	11q12.2	11	61803876	FADS1	FADS1	NA	NA	3992	NA	NA	rs174548-G	rs174548	0	174548	5_prime_UTR_variant	0	0.17	1e-12	12		0.01	[0.007-0.015] unit decrease	Affymetrix, Illumina, Perlegen [2155369] (imputed)	N	high density lipoprotein cholesterol measurement	http://www.ebi.ac.uk/efo/EFO_0004612	GCST000805	Genome-wide genotyping array
2010-10-17	20864672	Waterworth DM	2010-09-23	Arterioscler Thromb Vasc Biol	www.ncbi.nlm.nih.gov/pubmed/20864672	Genetic variants influencing circulating lipid levels and risk of coronary artery disease.	HDL cholesterol	up to 17,723 European ancestry individuals	up to 37,774 European ancestry individuals, up to 9,665 Indian Asian ancestry individuals	9p22.3	9	15296036	TTC39B	TTC39B	NA	NA	158219	NA	NA	rs643531-C	rs643531	0	643531	intron_variant	0	0.07	7e-09	8.1549		0.01	[0.009-0.017] unit decrease	Affymetrix, Illumina, Perlegen [2155369] (imputed)	N	high density lipoprotein cholesterol measurement	http://www.ebi.ac.uk/efo/EFO_0004612	GCST000805	Genome-wide genotyping array
2010-10-17	20864672	Waterworth DM	2010-09-23	Arterioscler Thromb Vasc Biol	www.ncbi.nlm.nih.gov/pubmed/20864672	Genetic variants influencing circulating lipid levels and risk of coronary artery disease.	HDL cholesterol	up to 17,723 European ancestry individuals	up to 37,774 European ancestry individuals, up to 9,665 Indian Asian ancestry individuals	1q42.13	1	230169242	GALNT2	GALNT2	NA	NA	2590	NA	NA	rs10489615-G	rs10489615	0	10489615	intron_variant	0	0.6	4e-09	8.39794		0.02	[0.01-0.03] unit increase	Affymetrix, Illumina, Perlegen [2155369] (imputed)	N	high density lipoprotein cholesterol measurement	http://www.ebi.ac.uk/efo/EFO_0004612	GCST000805	Genome-wide genotyping array
2010-10-17	20864672	Waterworth DM	2010-09-23	Arterioscler Thromb Vasc Biol	www.ncbi.nlm.nih.gov/pubmed/20864672	Genetic variants influencing circulating lipid levels and risk of coronary artery disease.	HDL cholesterol	up to 17,723 European ancestry individuals	up to 37,774 European ancestry individuals, up to 9,665 Indian Asian ancestry individuals	8p21.3	8	19961817	LPL	LPL	NA	NA	4023	NA	NA	rs325-T	rs325	0	325	intron_variant	0	0.89	8e-26	25.0969		0.05	[0.04-0.06] unit decrease	Affymetrix, Illumina, Perlegen [2155369] (imputed)	N	high density lipoprotein cholesterol measurement	http://www.ebi.ac.uk/efo/EFO_0004612	GCST000805	Genome-wide genotyping array
2010-10-17	20864672	Waterworth DM	2010-09-23	Arterioscler Thromb Vasc Biol	www.ncbi.nlm.nih.gov/pubmed/20864672	Genetic variants influencing circulating lipid levels and risk of coronary artery disease.	HDL cholesterol	up to 17,723 European ancestry individuals	up to 37,774 European ancestry individuals, up to 9,665 Indian Asian ancestry individuals	11q23.3	11	116778201	ZNF259, APOA1, APOC3, APOA4, APOA5	ZPR1	NA	NA	8882	NA	NA	rs964184-G	rs964184	0	964184	3_prime_UTR_variant	0	0.12	2e-11	10.699		0.03	[0.02-0.04] unit decrease	Affymetrix, Illumina, Perlegen [2155369] (imputed)	N	high density lipoprotein cholesterol measurement	http://www.ebi.ac.uk/efo/EFO_0004612	GCST000805	Genome-wide genotyping array
2010-10-17	20864672	Waterworth DM	2010-09-23	Arterioscler Thromb Vasc Biol	www.ncbi.nlm.nih.gov/pubmed/20864672	Genetic variants influencing circulating lipid levels and risk of coronary artery disease.	HDL cholesterol	up to 17,723 European ancestry individuals	up to 37,774 European ancestry individuals, up to 9,665 Indian Asian ancestry individuals	15q21.3	15	58434545	LIPC	LIPC	NA	NA	3990	NA	NA	rs261334-G	rs261334	0	261334	intron_variant	0	0.2	5e-22	21.301		0.03	[0.02-0.04] unit increase	Affymetrix, Illumina, Perlegen [2155369] (imputed)	N	high density lipoprotein cholesterol measurement	http://www.ebi.ac.uk/efo/EFO_0004612	GCST000805	Genome-wide genotyping array
2010-10-17	20864672	Waterworth DM	2010-09-23	Arterioscler Thromb Vasc Biol	www.ncbi.nlm.nih.gov/pubmed/20864672	Genetic variants influencing circulating lipid levels and risk of coronary artery disease.	HDL cholesterol	up to 17,723 European ancestry individuals	up to 37,774 European ancestry individuals, up to 9,665 Indian Asian ancestry individuals	16q13	16	56951227	CETP	HERPUD1 - CETP	9709	1071		7346	10696	rs9989419-G	rs9989419	0	9989419	regulatory_region_variant	1	0.6	1e-32	32		0.04	[0.03-0.05] unit increase	Affymetrix, Illumina, Perlegen [2155369] (imputed)	N	high density lipoprotein cholesterol measurement	http://www.ebi.ac.uk/efo/EFO_0004612	GCST000805	Genome-wide genotyping array
2010-10-17	20864672	Waterworth DM	2010-09-23	Arterioscler Thromb Vasc Biol	www.ncbi.nlm.nih.gov/pubmed/20864672	Genetic variants influencing circulating lipid levels and risk of coronary artery disease.	HDL cholesterol	up to 17,723 European ancestry individuals	up to 37,774 European ancestry individuals, up to 9,665 Indian Asian ancestry individuals	18q21.1	18	49655298	LIPG	LOC105372112	NA	NA	105372112	NA	NA	rs2156552-T	rs2156552	0	2156552	intergenic_variant	0	0.81	2e-12	11.699		0.03	[0.02-0.04] unit increase	Affymetrix, Illumina, Perlegen [2155369] (imputed)	N	high density lipoprotein cholesterol measurement	http://www.ebi.ac.uk/efo/EFO_0004612	GCST000805	Genome-wide genotyping array
2010-10-17	20864672	Waterworth DM	2010-09-23	Arterioscler Thromb Vasc Biol	www.ncbi.nlm.nih.gov/pubmed/20864672	Genetic variants influencing circulating lipid levels and risk of coronary artery disease.	Triglycerides	up to 17,723 European ancestry individuals	up to 37,774 European ancestry individuals, up to 9,665 Indian Asian ancestry individuals	11q23.3	11	116714271	ZNF259, APOA1, APOC3, APOA4, APOA5, BUD13	LOC101929011 - BUD13	101929011	84811		56019	33899	rs4938303-T	rs4938303	0	4938303	intergenic_variant	1	0.75	4e-21	20.3979		0.07	[0.06-0.08] unit decrease	Affymetrix, Illumina, Perlegen [2155369] (imputed)	N	triglyceride measurement	http://www.ebi.ac.uk/efo/EFO_0004530	GCST000809	Genome-wide genotyping array
2010-10-17	20864672	Waterworth DM	2010-09-23	Arterioscler Thromb Vasc Biol	www.ncbi.nlm.nih.gov/pubmed/20864672	Genetic variants influencing circulating lipid levels and risk of coronary artery disease.	LDL cholesterol	up to 17,723 European ancestry individuals	up to 37,774 European ancestry individuals, up to 9,665 Indian Asian ancestry individuals	1p32.3	1	55030366	PCSK9	BSND - PCSK9	7809	255738		21574	9110	rs11206510-T	rs11206510	0	11206510	intergenic_variant	1	0.77	1e-10	10		0.03	[0.02-0.04] unit increase	Affymetrix, Illumina, Perlegen [2155369] (imputed)	N	low density lipoprotein cholesterol measurement	http://www.ebi.ac.uk/efo/EFO_0004611	GCST000807	Genome-wide genotyping array
2010-10-17	20864672	Waterworth DM	2010-09-23	Arterioscler Thromb Vasc Biol	www.ncbi.nlm.nih.gov/pubmed/20864672	Genetic variants influencing circulating lipid levels and risk of coronary artery disease.	LDL cholesterol	up to 17,723 European ancestry individuals	up to 37,774 European ancestry individuals, up to 9,665 Indian Asian ancestry individuals	1p13.3	1	109275216	CELSR2	CELSR2	NA	NA	1952	NA	NA	rs660240-A	rs660240	0	660240	3_prime_UTR_variant	0	0.21	1e-26	26		0.04	[0.03-0.05] unit decrease	Affymetrix, Illumina, Perlegen [2155369] (imputed)	N	low density lipoprotein cholesterol measurement	http://www.ebi.ac.uk/efo/EFO_0004611	GCST000807	Genome-wide genotyping array
2010-10-17	20864672	Waterworth DM	2010-09-23	Arterioscler Thromb Vasc Biol	www.ncbi.nlm.nih.gov/pubmed/20864672	Genetic variants influencing circulating lipid levels and risk of coronary artery disease.	LDL cholesterol	up to 17,723 European ancestry individuals	up to 37,774 European ancestry individuals, up to 9,665 Indian Asian ancestry individuals	2p24.1	2	21063185	APOB	APOB - TDRD15	338	100129278		19112	60747	rs515135-A	rs515135	0	515135	intergenic_variant	1	0.19	2e-20	19.699		0.04	[0.03-0.05] unit decrease	Affymetrix, Illumina, Perlegen [2155369] (imputed)	N	low density lipoprotein cholesterol measurement	http://www.ebi.ac.uk/efo/EFO_0004611	GCST000807	Genome-wide genotyping array
2010-10-17	20864672	Waterworth DM	2010-09-23	Arterioscler Thromb Vasc Biol	www.ncbi.nlm.nih.gov/pubmed/20864672	Genetic variants influencing circulating lipid levels and risk of coronary artery disease.	LDL cholesterol	up to 17,723 European ancestry individuals	up to 37,774 European ancestry individuals, up to 9,665 Indian Asian ancestry individuals	5q13.3	5	75360714	HMGCR	HMGCR	NA	NA	3156	NA	NA	rs12916-T	rs12916	0	12916	3_prime_UTR_variant	0	0.62	1e-11	11		0.02	[0.01-0.03] unit decrease	Affymetrix, Illumina, Perlegen [2155369] (imputed)	N	low density lipoprotein cholesterol measurement	http://www.ebi.ac.uk/efo/EFO_0004611	GCST000807	Genome-wide genotyping array
2010-10-17	20864672	Waterworth DM	2010-09-23	Arterioscler Thromb Vasc Biol	www.ncbi.nlm.nih.gov/pubmed/20864672	Genetic variants influencing circulating lipid levels and risk of coronary artery disease.	LDL cholesterol	up to 17,723 European ancestry individuals	up to 37,774 European ancestry individuals, up to 9,665 Indian Asian ancestry individuals	19p13.11	19	19296909	SF4, CILP2	SUGP1	NA	NA	57794	NA	NA	rs10401969-T	rs10401969	0	10401969	intron_variant	0	0.91	1e-11	11		0.05	[0.04-0.06] unit increase	Affymetrix, Illumina, Perlegen [2155369] (imputed)	N	low density lipoprotein cholesterol measurement	http://www.ebi.ac.uk/efo/EFO_0004611	GCST000807	Genome-wide genotyping array
2010-10-17	20864672	Waterworth DM	2010-09-23	Arterioscler Thromb Vasc Biol	www.ncbi.nlm.nih.gov/pubmed/20864672	Genetic variants influencing circulating lipid levels and risk of coronary artery disease.	LDL cholesterol	up to 17,723 European ancestry individuals	up to 37,774 European ancestry individuals, up to 9,665 Indian Asian ancestry individuals	19q13.32	19	44919689	APOC2, APOE, APOC4, APOC1	APOC1 - APOC1P1	341	342		340	7114	rs4420638-G	rs4420638	0	4420638	intergenic_variant	1	0.18	2e-40	39.699		0.06	[0.05-0.07] unit increase	Affymetrix, Illumina, Perlegen [2155369] (imputed)	N	low density lipoprotein cholesterol measurement	http://www.ebi.ac.uk/efo/EFO_0004611	GCST000807	Genome-wide genotyping array
2010-10-17	20864672	Waterworth DM	2010-09-23	Arterioscler Thromb Vasc Biol	www.ncbi.nlm.nih.gov/pubmed/20864672	Genetic variants influencing circulating lipid levels and risk of coronary artery disease.	Triglycerides	up to 17,723 European ancestry individuals	up to 37,774 European ancestry individuals, up to 9,665 Indian Asian ancestry individuals	2p23.3	2	27525757	GCKR	GCKR - LOC100420668	2646	100420668		2068	44060	rs1260333-C	rs1260333	0	1260333	intergenic_variant	1	0.55	2e-19	18.699		0.05	[0.04-0.06] unit decrease	Affymetrix, Illumina, Perlegen [2155369] (imputed)	N	triglyceride measurement	http://www.ebi.ac.uk/efo/EFO_0004530	GCST000809	Genome-wide genotyping array
2010-10-17	20864672	Waterworth DM	2010-09-23	Arterioscler Thromb Vasc Biol	www.ncbi.nlm.nih.gov/pubmed/20864672	Genetic variants influencing circulating lipid levels and risk of coronary artery disease.	Triglycerides	up to 17,723 European ancestry individuals	up to 37,774 European ancestry individuals, up to 9,665 Indian Asian ancestry individuals	7q11.23	7	73442100	TBL2, MLXIPL, BAZ1B, BCL7B	BAZ1B	NA	NA	9031	NA	NA	rs1178979-A	rs1178979	0	1178979	3_prime_UTR_variant	0	0.8	2e-12	11.699		0.05	[0.03-0.07] unit increase	Affymetrix, Illumina, Perlegen [2155369] (imputed)	N	triglyceride measurement	http://www.ebi.ac.uk/efo/EFO_0004530	GCST000809	Genome-wide genotyping array
2010-10-17	20864672	Waterworth DM	2010-09-23	Arterioscler Thromb Vasc Biol	www.ncbi.nlm.nih.gov/pubmed/20864672	Genetic variants influencing circulating lipid levels and risk of coronary artery disease.	Triglycerides	up to 17,723 European ancestry individuals	up to 37,774 European ancestry individuals, up to 9,665 Indian Asian ancestry individuals	8p21.3	8	19970337	LPL	LPL - LOC105379311	4023	105379311		3078	108377	rs10105606-C	rs10105606	0	10105606	intergenic_variant	1	0.68	4e-26	25.3979		0.07	[0.06-0.08] increase	Affymetrix, Illumina, Perlegen [2155369] (imputed)	N	triglyceride measurement	http://www.ebi.ac.uk/efo/EFO_0004530	GCST000809	Genome-wide genotyping array
2010-10-17	20864672	Waterworth DM	2010-09-23	Arterioscler Thromb Vasc Biol	www.ncbi.nlm.nih.gov/pubmed/20864672	Genetic variants influencing circulating lipid levels and risk of coronary artery disease.	Triglycerides	up to 17,723 European ancestry individuals	up to 37,774 European ancestry individuals, up to 9,665 Indian Asian ancestry individuals	8q24.13	8	125478730	TRIB1	TRIB1 - LOC105375746	10221	105375746		40325	43701	rs2954029-T	rs2954029	0	2954029	intron_variant	1	0.46	2e-11	10.699		0.04	[0.03-0.05] unit decrease	Affymetrix, Illumina, Perlegen [2155369] (imputed)	N	triglyceride measurement	http://www.ebi.ac.uk/efo/EFO_0004530	GCST000809	Genome-wide genotyping array
2010-10-17	20864672	Waterworth DM	2010-09-23	Arterioscler Thromb Vasc Biol	www.ncbi.nlm.nih.gov/pubmed/20864672	Genetic variants influencing circulating lipid levels and risk of coronary artery disease.	Triglycerides	up to 17,723 European ancestry individuals	up to 37,774 European ancestry individuals, up to 9,665 Indian Asian ancestry individuals	19p13.11	19	19678719	CILP2, ZNF101	ZNF101	NA	NA	94039	NA	NA	rs2304130-G	rs2304130	0	2304130	splice_region_variant	0	0.09	4e-08	7.39794		0.07	[0.04-0.10] unit decrease	Affymetrix, Illumina, Perlegen [2155369] (imputed)	N	triglyceride measurement	http://www.ebi.ac.uk/efo/EFO_0004530	GCST000809	Genome-wide genotyping array
2010-10-17	20864672	Waterworth DM	2010-09-23	Arterioscler Thromb Vasc Biol	www.ncbi.nlm.nih.gov/pubmed/20864672	Genetic variants influencing circulating lipid levels and risk of coronary artery disease.	LDL cholesterol	up to 17,723 European ancestry individuals	up to 37,774 European ancestry individuals, up to 9,665 Indian Asian ancestry individuals	8p23.1	8	9327636	PPP1R3B	LOC157273	NA	NA	157273	NA	NA	rs2126259-A	rs2126259	0	2126259	intron_variant	0	0.13	7e-12	11.1549		0.02	[0.01-0.03] unit decrease	Affymetrix, Illumina, Perlegen [2155369] (imputed)	N	low density lipoprotein cholesterol measurement	http://www.ebi.ac.uk/efo/EFO_0004611	GCST000807	Genome-wide genotyping array
2010-10-17	20864672	Waterworth DM	2010-09-23	Arterioscler Thromb Vasc Biol	www.ncbi.nlm.nih.gov/pubmed/20864672	Genetic variants influencing circulating lipid levels and risk of coronary artery disease.	Triglycerides	up to 17,723 European ancestry individuals	up to 37,774 European ancestry individuals, up to 9,665 Indian Asian ancestry individuals	4q22.1	4	87109109	AFF1	AFF1	NA	NA	4299	NA	NA	rs442177-A	rs442177	0	442177	intron_variant	0	0.5	3e-10	9.52288		0.02	[0.01-0.03] unit increase	Affymetrix, Illumina, Perlegen [2155369] (imputed)	N	triglyceride measurement	http://www.ebi.ac.uk/efo/EFO_0004530	GCST000809	Genome-wide genotyping array
2010-10-17	20864672	Waterworth DM	2010-09-23	Arterioscler Thromb Vasc Biol	www.ncbi.nlm.nih.gov/pubmed/20864672	Genetic variants influencing circulating lipid levels and risk of coronary artery disease.	Triglycerides	up to 17,723 European ancestry individuals	up to 37,774 European ancestry individuals, up to 9,665 Indian Asian ancestry individuals	11q12.2	11	61803876	FADS1	FADS1	NA	NA	3992	NA	NA	rs174548-G	rs174548	0	174548	5_prime_UTR_variant	0	0.17	5e-14	13.301		0.03	[0.02-0.04] unit increase	Affymetrix, Illumina, Perlegen [2155369] (imputed)	N	triglyceride measurement	http://www.ebi.ac.uk/efo/EFO_0004530	GCST000809	Genome-wide genotyping array
2010-11-15	20887962	Jee SH	2010-10-08	Am J Hum Genet	www.ncbi.nlm.nih.gov/pubmed/20887962	Adiponectin concentrations: a genome-wide association study.	Adiponectin levels	4,001 Korean ancestry individuals	2,304 Korean ancestry individuals	16q23.3	16	82617112	CDH13	LOC101928392 - CDH13	101928392	1012		41651	9682	rs3865188-?	rs3865188	0	3865188	intergenic_variant	1	0.3	3e-83	82.5229		0.09	[NR] ug/ml decrease	Affymetrix [up to 354357]	N	adiponectin measurement	http://www.ebi.ac.uk/efo/EFO_0004502	GCST000828	Genome-wide genotyping array
2010-11-17	20935630	Speliotes EK	2010-10-10	Nat Genet	www.ncbi.nlm.nih.gov/pubmed/20935630	Association analyses of 249,796 individuals reveal 18 new loci associated with body mass index.	Body mass index	Up to 123,865 European ancestry individuals	Up to 125,931 European ancestry individuals	16q12.2	16	53769662	FTO	FTO	NA	NA	79068	NA	NA	rs1558902-A	rs1558902	0	1558902	intron_variant	0	0.42	5e-120	119.301		0.39	[0.35-0.43] kg/m2 increase	Affymetrix, Illumina, Perlegen [~ 2800000] (imputed)	N	body mass index	http://www.ebi.ac.uk/efo/EFO_0004340	GCST000830	Genome-wide genotyping array
2010-11-17	20935630	Speliotes EK	2010-10-10	Nat Genet	www.ncbi.nlm.nih.gov/pubmed/20935630	Association analyses of 249,796 individuals reveal 18 new loci associated with body mass index.	Body mass index	Up to 123,865 European ancestry individuals	Up to 125,931 European ancestry individuals	2p25.3	2	622827	TMEM18	LOC105373352 - TMEM18	105373352	129787		60734	45146	rs2867125-C	rs2867125	0	2867125	intergenic_variant	1	0.83	3e-49	48.5229		0.31	[0.25-0.37] kg/m2 increase	Affymetrix, Illumina, Perlegen [~ 2800000] (imputed)	N	body mass index	http://www.ebi.ac.uk/efo/EFO_0004340	GCST000830	Genome-wide genotyping array
2010-11-17	20935630	Speliotes EK	2010-10-10	Nat Genet	www.ncbi.nlm.nih.gov/pubmed/20935630	Association analyses of 249,796 individuals reveal 18 new loci associated with body mass index.	Body mass index	Up to 123,865 European ancestry individuals	Up to 125,931 European ancestry individuals	18q21.32	18	60172536	MC4R	RNU4-17P - LOC342784	106481177	342784		8829	23819	rs571312-A	rs571312	0	571312	intergenic_variant	1	0.24	6e-42	41.2218		0.23	[0.17-0.29] kg/m2 increase	Affymetrix, Illumina, Perlegen [~ 2800000] (imputed)	N	body mass index	http://www.ebi.ac.uk/efo/EFO_0004340	GCST000830	Genome-wide genotyping array
2010-11-17	20935630	Speliotes EK	2010-10-10	Nat Genet	www.ncbi.nlm.nih.gov/pubmed/20935630	Association analyses of 249,796 individuals reveal 18 new loci associated with body mass index.	Body mass index	Up to 123,865 European ancestry individuals	Up to 125,931 European ancestry individuals	4p12	4	45180510	GNPDA2	LOC100533736 - PRKRIRP9	100533736	100131309		184488	143235	rs10938397-G	rs10938397	0	10938397	intergenic_variant	1	0.43	4e-31	30.3979		0.18	[0.14-0.22] kg/m2 increase	Affymetrix, Illumina, Perlegen [~ 2800000] (imputed)	N	body mass index	http://www.ebi.ac.uk/efo/EFO_0004340	GCST000830	Genome-wide genotyping array
2010-11-17	20935630	Speliotes EK	2010-10-10	Nat Genet	www.ncbi.nlm.nih.gov/pubmed/20935630	Association analyses of 249,796 individuals reveal 18 new loci associated with body mass index.	Body mass index	Up to 123,865 European ancestry individuals	Up to 125,931 European ancestry individuals	11p14.1	11	27704439	BDNF	BDNF	NA	NA	627	NA	NA	rs10767664-A	rs10767664	0	10767664	intron_variant	0	0.78	5e-26	25.301		0.19	[0.13-0.25] kg/m2 increase	Affymetrix, Illumina, Perlegen [~ 2800000] (imputed)	N	body mass index	http://www.ebi.ac.uk/efo/EFO_0004340	GCST000830	Genome-wide genotyping array
2010-11-17	20935630	Speliotes EK	2010-10-10	Nat Genet	www.ncbi.nlm.nih.gov/pubmed/20935630	Association analyses of 249,796 individuals reveal 18 new loci associated with body mass index.	Body mass index	Up to 123,865 European ancestry individuals	Up to 125,931 European ancestry individuals	1p31.1	1	72346757	NEGR1	LOC105378797	NA	NA	105378797	NA	NA	rs2815752-A	rs2815752	0	2815752	intergenic_variant	0	0.61	2e-22	21.699		0.13	[0.09-0.17] kg/m2 increase	Affymetrix, Illumina, Perlegen [~ 2800000] (imputed)	N	body mass index	http://www.ebi.ac.uk/efo/EFO_0004340	GCST000830	Genome-wide genotyping array
2010-11-17	20935630	Speliotes EK	2010-10-10	Nat Genet	www.ncbi.nlm.nih.gov/pubmed/20935630	Association analyses of 249,796 individuals reveal 18 new loci associated with body mass index.	Body mass index	Up to 123,865 European ancestry individuals	Up to 125,931 European ancestry individuals	16p11.2	16	28874338	APOB48R, SULT1A2, AC138894.2, ATXN2L, TUFM, SH2B1	SH2B1 - ATP2A1	25970	487		125	4150	rs7359397-T	rs7359397	0	7359397	intergenic_variant	1	0.4	2e-20	19.699		0.15	[0.11-0.19] kg/m2 increase	Affymetrix, Illumina, Perlegen [~ 2800000] (imputed)	N	body mass index	http://www.ebi.ac.uk/efo/EFO_0004340	GCST000830	Genome-wide genotyping array
2010-11-17	20935630	Speliotes EK	2010-10-10	Nat Genet	www.ncbi.nlm.nih.gov/pubmed/20935630	Association analyses of 249,796 individuals reveal 18 new loci associated with body mass index.	Body mass index	Up to 123,865 European ancestry individuals	Up to 125,931 European ancestry individuals	3q27.2	3	186116710	ETV5	ETV5 - LOC105374257	2119	105374257		7598	4820	rs9816226-T	rs9816226	0	9816226	intron_variant	1	0.82	2e-18	17.699		0.14	[0.08-0.20] kg/m2 increase	Affymetrix, Illumina, Perlegen [~ 2800000] (imputed)	N	body mass index	http://www.ebi.ac.uk/efo/EFO_0004340	GCST000830	Genome-wide genotyping array
2010-11-17	20935630	Speliotes EK	2010-10-10	Nat Genet	www.ncbi.nlm.nih.gov/pubmed/20935630	Association analyses of 249,796 individuals reveal 18 new loci associated with body mass index.	Body mass index	Up to 123,865 European ancestry individuals	Up to 125,931 European ancestry individuals	11p11.2	11	47629441	MTCH2, NDUFS3, CUGBP1	MTCH2	NA	NA	23788	NA	NA	rs3817334-T	rs3817334	0	3817334	intron_variant	0	0.41	2e-12	11.699		0.06	[0.02-0.10] kg/m2 increase	Affymetrix, Illumina, Perlegen [~ 2800000] (imputed)	N	body mass index	http://www.ebi.ac.uk/efo/EFO_0004340	GCST000830	Genome-wide genotyping array
2010-11-17	20935630	Speliotes EK	2010-10-10	Nat Genet	www.ncbi.nlm.nih.gov/pubmed/20935630	Association analyses of 249,796 individuals reveal 18 new loci associated with body mass index.	Body mass index	Up to 123,865 European ancestry individuals	Up to 125,931 European ancestry individuals	19q13.11	19	33818627	KCTD15	KCTD15 - RN7SL150P	79047	106479276		2866	108737	rs29941-G	rs29941	0	29941	intergenic_variant	1	0.67	3e-09	8.52288		0.06	[0.02-0.10] kg/m2 increase	Affymetrix, Illumina, Perlegen [~ 2800000] (imputed)	N	body mass index	http://www.ebi.ac.uk/efo/EFO_0004340	GCST000830	Genome-wide genotyping array
2010-11-17	20935630	Speliotes EK	2010-10-10	Nat Genet	www.ncbi.nlm.nih.gov/pubmed/20935630	Association analyses of 249,796 individuals reveal 18 new loci associated with body mass index.	Body mass index	Up to 123,865 European ancestry individuals	Up to 125,931 European ancestry individuals	1q25.2	1	177920345	SEC16B	LOC101928778 - SEC16B	101928778	89866		210015	8762	rs543874-G	rs543874	0	543874	regulatory_region_variant	1	0.19	4e-23	22.3979		0.22	[0.16-0.28] kg/m2 increase	Affymetrix, Illumina, Perlegen [~ 2800000] (imputed)	N	body mass index	http://www.ebi.ac.uk/efo/EFO_0004340	GCST000830	Genome-wide genotyping array
2010-11-17	20935630	Speliotes EK	2010-10-10	Nat Genet	www.ncbi.nlm.nih.gov/pubmed/20935630	Association analyses of 249,796 individuals reveal 18 new loci associated with body mass index.	Body mass index	Up to 123,865 European ancestry individuals	Up to 125,931 European ancestry individuals	6p12.3	6	50835337	TFAP2B	TFAP2B	NA	NA	7021	NA	NA	rs987237-G	rs987237	0	987237	intron_variant	0	0.18	3e-20	19.5229		0.13	[0.07-0.19] kg/m2 increase	Affymetrix, Illumina, Perlegen [~ 2800000] (imputed)	N	body mass index	http://www.ebi.ac.uk/efo/EFO_0004340	GCST000830	Genome-wide genotyping array
2010-11-17	20935630	Speliotes EK	2010-10-10	Nat Genet	www.ncbi.nlm.nih.gov/pubmed/20935630	Association analyses of 249,796 individuals reveal 18 new loci associated with body mass index.	Body mass index	Up to 123,865 European ancestry individuals	Up to 125,931 European ancestry individuals	12q13.12	12	49853685	FAIM2	BCDIN3D - RPL35AP28	144233	100271637		10556	9421	rs7138803-A	rs7138803	0	7138803	intergenic_variant	1	0.38	2e-17	16.699		0.12	[0.08-0.16] kg/m2 increase	Affymetrix, Illumina, Perlegen [~ 2800000] (imputed)	N	body mass index	http://www.ebi.ac.uk/efo/EFO_0004340	GCST000830	Genome-wide genotyping array
2010-11-17	20935630	Speliotes EK	2010-10-10	Nat Genet	www.ncbi.nlm.nih.gov/pubmed/20935630	Association analyses of 249,796 individuals reveal 18 new loci associated with body mass index.	Body mass index	Up to 123,865 European ancestry individuals	Up to 125,931 European ancestry individuals	14q31.1	14	79470621	NRXN3	NRXN3	NA	NA	9369	NA	NA	rs10150332-C	rs10150332	0	10150332	intron_variant	0	0.21	3e-11	10.5229		0.13	[0.07-0.19] kg/m2 increase	Affymetrix, Illumina, Perlegen [~ 2800000] (imputed)	N	body mass index	http://www.ebi.ac.uk/efo/EFO_0004340	GCST000830	Genome-wide genotyping array
2010-11-17	20935630	Speliotes EK	2010-10-10	Nat Genet	www.ncbi.nlm.nih.gov/pubmed/20935630	Association analyses of 249,796 individuals reveal 18 new loci associated with body mass index.	Body mass index	Up to 123,865 European ancestry individuals	Up to 125,931 European ancestry individuals	2p23.3	2	24935139	ADCY3, RBJ, POMC	ADCY3 - DNAJC27	109	51277		15122	8497	rs713586-C	rs713586	0	713586	intergenic_variant	1	0.47	6e-22	21.2218		0.14	[0.10-0.18] kg/m2 increase	Affymetrix, Illumina, Perlegen [~ 2800000] (imputed)	N	body mass index	http://www.ebi.ac.uk/efo/EFO_0004340	GCST000830	Genome-wide genotyping array
2010-11-17	20935630	Speliotes EK	2010-10-10	Nat Genet	www.ncbi.nlm.nih.gov/pubmed/20935630	Association analyses of 249,796 individuals reveal 18 new loci associated with body mass index.	Body mass index	Up to 123,865 European ancestry individuals	Up to 125,931 European ancestry individuals	16p12.3	16	19922278	GPRC5B, IQCK	GPRC5B - LOC105371116	51704	105371116		36233	1324	rs12444979-C	rs12444979	0	12444979	intergenic_variant	1	0.87	3e-21	20.5229		0.17	[0.11-0.23] kg/m2 increase	Affymetrix, Illumina, Perlegen [~ 2800000] (imputed)	N	body mass index	http://www.ebi.ac.uk/efo/EFO_0004340	GCST000830	Genome-wide genotyping array
2010-11-17	20935630	Speliotes EK	2010-10-10	Nat Genet	www.ncbi.nlm.nih.gov/pubmed/20935630	Association analyses of 249,796 individuals reveal 18 new loci associated with body mass index.	Body mass index	Up to 123,865 European ancestry individuals	Up to 125,931 European ancestry individuals	15q23	15	67794500	MAP2K5, LBXCOR1	MAP2K5	NA	NA	5607	NA	NA	rs2241423-G	rs2241423	0	2241423	intron_variant	0	0.78	1e-18	18		0.13	[0.09-0.17] kg/m2 increase	Affymetrix, Illumina, Perlegen [~ 2800000] (imputed)	N	body mass index	http://www.ebi.ac.uk/efo/EFO_0004340	GCST000830	Genome-wide genotyping array
2010-11-17	20935630	Speliotes EK	2010-10-10	Nat Genet	www.ncbi.nlm.nih.gov/pubmed/20935630	Association analyses of 249,796 individuals reveal 18 new loci associated with body mass index.	Body mass index	Up to 123,865 European ancestry individuals	Up to 125,931 European ancestry individuals	19q13.32	19	45698914	GIPR, QPCTL	QPCTL	NA	NA	54814	NA	NA	rs2287019-C	rs2287019	0	2287019	intron_variant	0	0.8	2e-16	15.699		0.15	[0.09-0.21] kg/m2 increase	Affymetrix, Illumina, Perlegen [~ 2800000] (imputed)	N	body mass index	http://www.ebi.ac.uk/efo/EFO_0004340	GCST000830	Genome-wide genotyping array
2010-11-17	20935630	Speliotes EK	2010-10-10	Nat Genet	www.ncbi.nlm.nih.gov/pubmed/20935630	Association analyses of 249,796 individuals reveal 18 new loci associated with body mass index.	Body mass index	Up to 123,865 European ancestry individuals	Up to 125,931 European ancestry individuals	1p31.1	1	74525960	TNNI3K	LOC105378803, TNNI3K, FPGT-TNNI3K	NA	NA	105378803, 51086, 100526835	NA	NA	rs1514175-A	rs1514175	0	1514175	intron_variant	0	0.43	8e-14	13.0969		0.07	[0.03-0.11] kg/m2 increase	Affymetrix, Illumina, Perlegen [~ 2800000] (imputed)	N	body mass index	http://www.ebi.ac.uk/efo/EFO_0004340	GCST000830	Genome-wide genotyping array
2010-11-17	20935630	Speliotes EK	2010-10-10	Nat Genet	www.ncbi.nlm.nih.gov/pubmed/20935630	Association analyses of 249,796 individuals reveal 18 new loci associated with body mass index.	Body mass index	Up to 123,865 European ancestry individuals	Up to 125,931 European ancestry individuals	4q24	4	102267552	SLC39A8	SLC39A8	NA	NA	64116	NA	NA	rs13107325-T	rs13107325	0	13107325	missense_variant	0	0.07	2e-13	12.699		0.19	[0.11-0.27] kg/m2 increase	Affymetrix, Illumina, Perlegen [~ 2800000] (imputed)	N	body mass index	http://www.ebi.ac.uk/efo/EFO_0004340	GCST000830	Genome-wide genotyping array
2010-11-17	20935630	Speliotes EK	2010-10-10	Nat Genet	www.ncbi.nlm.nih.gov/pubmed/20935630	Association analyses of 249,796 individuals reveal 18 new loci associated with body mass index.	Body mass index	Up to 123,865 European ancestry individuals	Up to 125,931 European ancestry individuals	5q13.3	5	75719417	FLJ35779, HMGCR	LOC441087	NA	NA	441087	NA	NA	rs2112347-T	rs2112347	0	2112347	intergenic_variant	0	0.63	2e-13	12.699		0.1	[0.06-0.14] kg/m2 increase	Affymetrix, Illumina, Perlegen [~ 2800000] (imputed)	N	body mass index	http://www.ebi.ac.uk/efo/EFO_0004340	GCST000830	Genome-wide genotyping array
2010-11-17	20935630	Speliotes EK	2010-10-10	Nat Genet	www.ncbi.nlm.nih.gov/pubmed/20935630	Association analyses of 249,796 individuals reveal 18 new loci associated with body mass index.	Body mass index	Up to 123,865 European ancestry individuals	Up to 125,931 European ancestry individuals	9p21.1	9	28414341	LRRN6C	LINGO2	NA	NA	158038	NA	NA	rs10968576-G	rs10968576	0	10968576	intron_variant	0	0.31	3e-13	12.5229		0.11	[0.07-0.15] kg/m2 increase	Affymetrix, Illumina, Perlegen [~ 2800000] (imputed)	N	body mass index	http://www.ebi.ac.uk/efo/EFO_0004340	GCST000830	Genome-wide genotyping array
2010-11-17	20935630	Speliotes EK	2010-10-10	Nat Genet	www.ncbi.nlm.nih.gov/pubmed/20935630	Association analyses of 249,796 individuals reveal 18 new loci associated with body mass index.	Body mass index	Up to 123,865 European ancestry individuals	Up to 125,931 European ancestry individuals	19q13.32	19	47065746	TMEM160, ZC3H4	ZC3H4	NA	NA	23211	NA	NA	rs3810291-A	rs3810291	0	3810291	3_prime_UTR_variant	0	0.67	2e-12	11.699		0.09	[0.05-0.13] kg/m2 increase	Affymetrix, Illumina, Perlegen [~ 2800000] (imputed)	N	body mass index	http://www.ebi.ac.uk/efo/EFO_0004340	GCST000830	Genome-wide genotyping array
2010-11-17	20935630	Speliotes EK	2010-10-10	Nat Genet	www.ncbi.nlm.nih.gov/pubmed/20935630	Association analyses of 249,796 individuals reveal 18 new loci associated with body mass index.	Body mass index	Up to 123,865 European ancestry individuals	Up to 125,931 European ancestry individuals	2p16.1	2	59075742	FANCL	LINC01122 - LOC101927285	400955	101927285		11976	141966	rs887912-T	rs887912	0	887912	intergenic_variant	1	0.29	2e-12	11.699		0.1	[0.06-0.14] kg/m2 increase	Affymetrix, Illumina, Perlegen [~ 2800000] (imputed)	N	body mass index	http://www.ebi.ac.uk/efo/EFO_0004340	GCST000830	Genome-wide genotyping array
2010-11-17	20935630	Speliotes EK	2010-10-10	Nat Genet	www.ncbi.nlm.nih.gov/pubmed/20935630	Association analyses of 249,796 individuals reveal 18 new loci associated with body mass index.	Body mass index	Up to 123,865 European ancestry individuals	Up to 125,931 European ancestry individuals	3p12.1	3	85835000	CADM2	CADM2	NA	NA	253559	NA	NA	rs13078807-G	rs13078807	0	13078807	intron_variant	0	0.2	4e-11	10.3979		0.1	[0.06-0.14] kg/m2 increase	Affymetrix, Illumina, Perlegen [~ 2800000] (imputed)	N	body mass index	http://www.ebi.ac.uk/efo/EFO_0004340	GCST000830	Genome-wide genotyping array
2010-11-17	20935630	Speliotes EK	2010-10-10	Nat Genet	www.ncbi.nlm.nih.gov/pubmed/20935630	Association analyses of 249,796 individuals reveal 18 new loci associated with body mass index.	Body mass index	Up to 123,865 European ancestry individuals	Up to 125,931 European ancestry individuals	14q12	14	30045906	PRKD1	LOC105370429 - RPS6P24	105370429	100128358		109856	9255	rs11847697-T	rs11847697	0	11847697	intron_variant	1	0.04	6e-11	10.2218		0.17	[0.07-0.27] kg/m2 increase	Affymetrix, Illumina, Perlegen [~ 2800000] (imputed)	N	body mass index	http://www.ebi.ac.uk/efo/EFO_0004340	GCST000830	Genome-wide genotyping array
2010-11-17	20935630	Speliotes EK	2010-10-10	Nat Genet	www.ncbi.nlm.nih.gov/pubmed/20935630	Association analyses of 249,796 individuals reveal 18 new loci associated with body mass index.	Body mass index	Up to 123,865 European ancestry individuals	Up to 125,931 European ancestry individuals	2q22.2	2	142202362	LRP1B	LRP1B - LOC105373651	53353	105373651		69899	96648	rs2890652-C	rs2890652	0	2890652	intergenic_variant	1	0.18	1e-10	10		0.09	[0.03-0.15] kg/m2 increase	Affymetrix, Illumina, Perlegen [~ 2800000] (imputed)	N	body mass index	http://www.ebi.ac.uk/efo/EFO_0004340	GCST000830	Genome-wide genotyping array
2010-11-17	20935630	Speliotes EK	2010-10-10	Nat Genet	www.ncbi.nlm.nih.gov/pubmed/20935630	Association analyses of 249,796 individuals reveal 18 new loci associated with body mass index.	Body mass index	Up to 123,865 European ancestry individuals	Up to 125,931 European ancestry individuals	1p21.3	1	96479241	PTBP2	EEF1A1P11 - LOC105378866	440595	105378866		30618	3226	rs1555543-C	rs1555543	0	1555543	intergenic_variant	1	0.59	4e-10	9.39794		0.06	[0.02-0.10] kg/m2 increase	Affymetrix, Illumina, Perlegen [~ 2800000] (imputed)	N	body mass index	http://www.ebi.ac.uk/efo/EFO_0004340	GCST000830	Genome-wide genotyping array
2010-11-17	20935630	Speliotes EK	2010-10-10	Nat Genet	www.ncbi.nlm.nih.gov/pubmed/20935630	Association analyses of 249,796 individuals reveal 18 new loci associated with body mass index.	Body mass index	Up to 123,865 European ancestry individuals	Up to 125,931 European ancestry individuals	13q12.2	13	27446043	MTIF3, GTF3A	MTIF3	NA	NA	219402	NA	NA	rs4771122-G	rs4771122	0	4771122	intron_variant	0	0.24	9e-10	9.04576		0.09	[0.03-0.15] kg/m2 increase	Affymetrix, Illumina, Perlegen [~ 2800000] (imputed)	N	body mass index	http://www.ebi.ac.uk/efo/EFO_0004340	GCST000830	Genome-wide genotyping array
2010-11-17	20935630	Speliotes EK	2010-10-10	Nat Genet	www.ncbi.nlm.nih.gov/pubmed/20935630	Association analyses of 249,796 individuals reveal 18 new loci associated with body mass index.	Body mass index	Up to 123,865 European ancestry individuals	Up to 125,931 European ancestry individuals	5q23.2	5	124996410	ZNF608	LOC105379158 - LOC101927421	105379158	101927421		338	40421	rs4836133-A	rs4836133	0	4836133	intron_variant	1	0.48	2e-09	8.69897		0.07	[0.03-0.11] kg/m2 increase	Affymetrix, Illumina, Perlegen [~ 2800000] (imputed)	N	body mass index	http://www.ebi.ac.uk/efo/EFO_0004340	GCST000830	Genome-wide genotyping array
2010-11-17	20935630	Speliotes EK	2010-10-10	Nat Genet	www.ncbi.nlm.nih.gov/pubmed/20935630	Association analyses of 249,796 individuals reveal 18 new loci associated with body mass index.	Body mass index	Up to 123,865 European ancestry individuals	Up to 125,931 European ancestry individuals	11p15.4	11	8583046	RPL27A, TUB	STK33	NA	NA	65975	NA	NA	rs4929949-C	rs4929949	0	4929949	intron_variant	0	0.52	3e-09	8.52288		0.06	[0.02-0.10] kg/m2 increase	Affymetrix, Illumina, Perlegen [~ 2800000] (imputed)	N	body mass index	http://www.ebi.ac.uk/efo/EFO_0004340	GCST000830	Genome-wide genotyping array
2010-11-17	20935630	Speliotes EK	2010-10-10	Nat Genet	www.ncbi.nlm.nih.gov/pubmed/20935630	Association analyses of 249,796 individuals reveal 18 new loci associated with body mass index.	Body mass index	Up to 123,865 European ancestry individuals	Up to 125,931 European ancestry individuals	6p21.31	6	34335092	HMGA1, NUDT3	NUDT3, RPS10-NUDT3	NA	NA	11165, 100529239	NA	NA	rs206936-G	rs206936	0	206936	intron_variant	0	0.21	3e-08	7.52288		0.06	[0.02-0.10] kg/m2 increase	Affymetrix, Illumina, Perlegen [~ 2800000] (imputed)	N	body mass index	http://www.ebi.ac.uk/efo/EFO_0004340	GCST000830	Genome-wide genotyping array
2010-11-17	20935629	Heid IM	2010-10-10	Nat Genet	www.ncbi.nlm.nih.gov/pubmed/20935629	Meta-analysis identifies 13 new loci associated with waist-hip ratio and reveals sexual dimorphism in the genetic basis of fat distribution.	Waist-hip ratio	Up to 77,167 European ancestry individuals	Up to 113,636 European ancestry individuals	6q22.33	6	127131494	RSPO3	LOC105377989, RSPO3	NA	NA	105377989, 84870	NA	NA	rs9491696-G	rs9491696	0	9491696	intron_variant	0	0.48	2e-40	39.699		0.04	[NR] unit increase	Affymetrix, Illumina, Perlegen [up to 2850269] (imputed)	N	waist-hip ratio	http://www.ebi.ac.uk/efo/EFO_0004343	GCST000829	Genome-wide genotyping array
2010-11-17	20935629	Heid IM	2010-10-10	Nat Genet	www.ncbi.nlm.nih.gov/pubmed/20935629	Meta-analysis identifies 13 new loci associated with waist-hip ratio and reveals sexual dimorphism in the genetic basis of fat distribution.	Waist-hip ratio	Up to 77,167 European ancestry individuals	Up to 113,636 European ancestry individuals	6p21.1	6	43791136	VEGFA	VEGFA - LOC105375070	7422	105375070		4649	5936	rs6905288-A	rs6905288	0	6905288	intergenic_variant	1	0.56	6e-25	24.2218		0.04	[NR] unit increase	Affymetrix, Illumina, Perlegen [up to 2850269] (imputed)	N	waist-hip ratio	http://www.ebi.ac.uk/efo/EFO_0004343	GCST000829	Genome-wide genotyping array
2010-11-17	20935629	Heid IM	2010-10-10	Nat Genet	www.ncbi.nlm.nih.gov/pubmed/20935629	Meta-analysis identifies 13 new loci associated with waist-hip ratio and reveals sexual dimorphism in the genetic basis of fat distribution.	Waist-hip ratio	Up to 77,167 European ancestry individuals	Up to 113,636 European ancestry individuals	1p12	1	118961220	TBX15, WARS2	TBX15	NA	NA	6913	NA	NA	rs984222-G	rs984222	0	984222	intron_variant	0	0.64	9e-25	24.0458		0.03	[NR] unit increase	Affymetrix, Illumina, Perlegen [up to 2850269] (imputed)	N	waist-hip ratio	http://www.ebi.ac.uk/efo/EFO_0004343	GCST000829	Genome-wide genotyping array
2010-11-17	20935629	Heid IM	2010-10-10	Nat Genet	www.ncbi.nlm.nih.gov/pubmed/20935629	Meta-analysis identifies 13 new loci associated with waist-hip ratio and reveals sexual dimorphism in the genetic basis of fat distribution.	Waist-hip ratio	Up to 77,167 European ancestry individuals	Up to 113,636 European ancestry individuals	7p15.2	7	25831489	NFE2L3	LOC100506236	NA	NA	100506236	NA	NA	rs1055144-T	rs1055144	0	1055144	intergenic_variant	0	0.21	1e-24	24		0.04	[NR] unit increase	Affymetrix, Illumina, Perlegen [up to 2850269] (imputed)	N	waist-hip ratio	http://www.ebi.ac.uk/efo/EFO_0004343	GCST000829	Genome-wide genotyping array
2010-11-17	20935629	Heid IM	2010-10-10	Nat Genet	www.ncbi.nlm.nih.gov/pubmed/20935629	Meta-analysis identifies 13 new loci associated with waist-hip ratio and reveals sexual dimorphism in the genetic basis of fat distribution.	Waist-hip ratio	Up to 77,167 European ancestry individuals	Up to 113,636 European ancestry individuals	2q24.3	2	164656581	GRB14	GRB14 - COBLL1	2888	22837		34731	23604	rs10195252-T	rs10195252	0	10195252	intron_variant	1	0.6	2e-24	23.699		0.03	[NR] unit increase	Affymetrix, Illumina, Perlegen [up to 2850269] (imputed)	N	waist-hip ratio	http://www.ebi.ac.uk/efo/EFO_0004343	GCST000829	Genome-wide genotyping array
2010-11-17	20935629	Heid IM	2010-10-10	Nat Genet	www.ncbi.nlm.nih.gov/pubmed/20935629	Meta-analysis identifies 13 new loci associated with waist-hip ratio and reveals sexual dimorphism in the genetic basis of fat distribution.	Waist-hip ratio	Up to 77,167 European ancestry individuals	Up to 113,636 European ancestry individuals	1q41	1	219577375	LYPLAL1	LOC102723886 - ZC3H11B	102723886	643136		20051	30552	rs4846567-G	rs4846567	0	4846567	intergenic_variant	1	0.71	7e-21	20.1549		0.03	[NR] unit increase	Affymetrix, Illumina, Perlegen [up to 2850269] (imputed)	N	waist-hip ratio	http://www.ebi.ac.uk/efo/EFO_0004343	GCST000829	Genome-wide genotyping array
2010-11-17	20935629	Heid IM	2010-10-10	Nat Genet	www.ncbi.nlm.nih.gov/pubmed/20935629	Meta-analysis identifies 13 new loci associated with waist-hip ratio and reveals sexual dimorphism in the genetic basis of fat distribution.	Waist-hip ratio	Up to 77,167 European ancestry individuals	Up to 113,636 European ancestry individuals	1q24.3	1	172377408	PIGC, DNM3	LOC102724528, DNM3	NA	NA	102724528, 26052	NA	NA	rs1011731-G	rs1011731	0	1011731	intron_variant	0	0.43	1e-17	17		0.03	[NR] unit increase	Affymetrix, Illumina, Perlegen [up to 2850269] (imputed)	N	waist-hip ratio	http://www.ebi.ac.uk/efo/EFO_0004343	GCST000829	Genome-wide genotyping array
2010-11-17	20935629	Heid IM	2010-10-10	Nat Genet	www.ncbi.nlm.nih.gov/pubmed/20935629	Meta-analysis identifies 13 new loci associated with waist-hip ratio and reveals sexual dimorphism in the genetic basis of fat distribution.	Waist-hip ratio	Up to 77,167 European ancestry individuals	Up to 113,636 European ancestry individuals	12p11.23	12	26300350	ITPR2, SSPN	LOC105369705	NA	NA	105369705	NA	NA	rs718314-G	rs718314	0	718314	intron_variant	0	0.26	1e-17	17		0.03	[NR] unit increase	Affymetrix, Illumina, Perlegen [up to 2850269] (imputed)	N	waist-hip ratio	http://www.ebi.ac.uk/efo/EFO_0004343	GCST000829	Genome-wide genotyping array
2010-11-17	20935629	Heid IM	2010-10-10	Nat Genet	www.ncbi.nlm.nih.gov/pubmed/20935629	Meta-analysis identifies 13 new loci associated with waist-hip ratio and reveals sexual dimorphism in the genetic basis of fat distribution.	Waist-hip ratio	Up to 77,167 European ancestry individuals	Up to 113,636 European ancestry individuals	6p25.1	6	6742916	LY86	LOC101928004	NA	NA	101928004	NA	NA	rs1294421-G	rs1294421	0	1294421	intergenic_variant	0	0.61	2e-17	16.699		0.03	[NR] unit increase	Affymetrix, Illumina, Perlegen [up to 2850269] (imputed)	N	waist-hip ratio	http://www.ebi.ac.uk/efo/EFO_0004343	GCST000829	Genome-wide genotyping array
2010-11-17	20935629	Heid IM	2010-10-10	Nat Genet	www.ncbi.nlm.nih.gov/pubmed/20935629	Meta-analysis identifies 13 new loci associated with waist-hip ratio and reveals sexual dimorphism in the genetic basis of fat distribution.	Waist-hip ratio	Up to 77,167 European ancestry individuals	Up to 113,636 European ancestry individuals	12q13.13	12	53948900	HOXC13	HOXC13 - LOC105369775	3229	105369775		2356	4485	rs1443512-A	rs1443512	0	1443512	regulatory_region_variant	1	0.24	6e-17	16.2218		0.03	[NR] unit increase	Affymetrix, Illumina, Perlegen [up to 2850269] (imputed)	N	waist-hip ratio	http://www.ebi.ac.uk/efo/EFO_0004343	GCST000829	Genome-wide genotyping array
2010-11-17	20935629	Heid IM	2010-10-10	Nat Genet	www.ncbi.nlm.nih.gov/pubmed/20935629	Meta-analysis identifies 13 new loci associated with waist-hip ratio and reveals sexual dimorphism in the genetic basis of fat distribution.	Waist-hip ratio	Up to 77,167 European ancestry individuals	Up to 113,636 European ancestry individuals	3p14.1	3	64719689	ADAMTS9	ADAMTS9-AS2	NA	NA	100507098	NA	NA	rs6795735-C	rs6795735	0	6795735	intron_variant	0	0.59	1e-13	13		0.03	[NR] unit increase	Affymetrix, Illumina, Perlegen [up to 2850269] (imputed)	N	waist-hip ratio	http://www.ebi.ac.uk/efo/EFO_0004343	GCST000829	Genome-wide genotyping array
2010-11-17	20935629	Heid IM	2010-10-10	Nat Genet	www.ncbi.nlm.nih.gov/pubmed/20935629	Meta-analysis identifies 13 new loci associated with waist-hip ratio and reveals sexual dimorphism in the genetic basis of fat distribution.	Waist-hip ratio	Up to 77,167 European ancestry individuals	Up to 113,636 European ancestry individuals	22q12.1	22	29055683	ZNRF3, KREMEN1	ZNRF3	NA	NA	84133	NA	NA	rs4823006-A	rs4823006	0	4823006	3_prime_UTR_variant	0	0.57	1e-11	11		0.02	[NR] unit increase	Affymetrix, Illumina, Perlegen [up to 2850269] (imputed)	N	waist-hip ratio	http://www.ebi.ac.uk/efo/EFO_0004343	GCST000829	Genome-wide genotyping array
2010-11-17	20935629	Heid IM	2010-10-10	Nat Genet	www.ncbi.nlm.nih.gov/pubmed/20935629	Meta-analysis identifies 13 new loci associated with waist-hip ratio and reveals sexual dimorphism in the genetic basis of fat distribution.	Waist-hip ratio	Up to 77,167 European ancestry individuals	Up to 113,636 European ancestry individuals	3p21.1	3	52472410	NISCH, STAB1	NISCH	NA	NA	11188	NA	NA	rs6784615-T	rs6784615	0	6784615	intron_variant	0	0.94	4e-10	9.39794		0.04	[NR] unit increase	Affymetrix, Illumina, Perlegen [up to 2850269] (imputed)	N	waist-hip ratio	http://www.ebi.ac.uk/efo/EFO_0004343	GCST000829	Genome-wide genotyping array
2010-11-17	20935629	Heid IM	2010-10-10	Nat Genet	www.ncbi.nlm.nih.gov/pubmed/20935629	Meta-analysis identifies 13 new loci associated with waist-hip ratio and reveals sexual dimorphism in the genetic basis of fat distribution.	Waist-hip ratio	Up to 77,167 European ancestry individuals	Up to 113,636 European ancestry individuals	5q35.2	5	173935455	CPEB4	CPEB4	NA	NA	80315	NA	NA	rs6861681-A	rs6861681	0	6861681	intron_variant	0	0.34	2e-09	8.69897		0.02	[NR] unit increase	Affymetrix, Illumina, Perlegen [up to 2850269] (imputed)	N	waist-hip ratio	http://www.ebi.ac.uk/efo/EFO_0004343	GCST000829	Genome-wide genotyping array
2010-12-16	21082022	Padmanabhan S	2010-10-28	PLoS Genet	www.ncbi.nlm.nih.gov/pubmed/21082022	Genome-wide association study of blood pressure extremes identifies variant near UMOD associated with hypertension.	Hypertension	1,621 extreme cases, 1,699 controls	19,845 extreme cases, 16,541 controls	16p12.3	16	20354332	UMOD	UMOD	NA	NA	7369	NA	NA	rs13333226-A	rs13333226	0	13333226	intron_variant	0	0.81	4e-11	10.3979		1.15	[1.10-1.19]	Illumina [521220] (imputed)	N	hypertension	http://www.ebi.ac.uk/efo/EFO_0000537	GCST000849	Genome-wide genotyping array
2011-01-16	21196492	Okada Y	2010-12-31	Hum Mol Genet	www.ncbi.nlm.nih.gov/pubmed/21196492	Genome-wide association study for C-reactive protein levels identified pleiotropic associations in the IL6 locus.	C-reactive protein	10,112 Japanese ancestry individuals	2,742 Japanese ancestry individuals	1q23.2	1	159715346	CRP	CRP - RPL27P2	1401	646446		723	43798	rs3093059-G	rs3093059	0	3093059	intergenic_variant	1	0.12	4e-21	20.3979		0.161	[0.13-0.19] unit increase	Illumina [477784]	N	C-reactive protein measurement	http://www.ebi.ac.uk/efo/EFO_0004458	GCST000933	Genome-wide genotyping array
2011-01-16	21196492	Okada Y	2010-12-31	Hum Mol Genet	www.ncbi.nlm.nih.gov/pubmed/21196492	Genome-wide association study for C-reactive protein levels identified pleiotropic associations in the IL6 locus.	C-reactive protein	10,112 Japanese ancestry individuals	2,742 Japanese ancestry individuals	7p15.3	7	22693220	IL6	LOC401312 - LOC541472	401312	541472		27687	32175	rs2097677-A	rs2097677	0	2097677	intergenic_variant	1	0.19	4e-11	10.3979		0.101	[0.07-0.13] unit increase	Illumina [477784]	N	C-reactive protein measurement	http://www.ebi.ac.uk/efo/EFO_0004458	GCST000933	Genome-wide genotyping array
2011-01-16	21196492	Okada Y	2010-12-31	Hum Mol Genet	www.ncbi.nlm.nih.gov/pubmed/21196492	Genome-wide association study for C-reactive protein levels identified pleiotropic associations in the IL6 locus.	C-reactive protein	10,112 Japanese ancestry individuals	2,742 Japanese ancestry individuals	12q24.31	12	120987058	HNF1A	HNF1A	NA	NA	6927	NA	NA	rs7310409-G	rs7310409	0	7310409	intron_variant	0	0.47	3e-08	7.52288		0.07	[0.04-0.10] unit increase	Illumina [477784]	N	C-reactive protein measurement	http://www.ebi.ac.uk/efo/EFO_0004458	GCST000933	Genome-wide genotyping array
2013-10-18	20152958	Xing C	2010-02-11	Am J Hum Genet	www.ncbi.nlm.nih.gov/pubmed/20152958	A weighted false discovery rate control procedure reveals alleles at FOXA2 that influence fasting glucose levels.	Fasting plasma glucose	2,029 African American individuals, 7,428 European ancestry individuals	1,571 African American individuals, 3,825 European ancestry individuals	20p11.21	20	22587304	FOXA2	FOXA2 - LINC01384	3170	101929685		1841	218	rs1209523-?	rs1209523	0	1209523	regulatory_region_variant	1	0.043	2e-11	10.699		NA		Affymetrix [814004]	N	fasting blood glucose measurement	http://www.ebi.ac.uk/efo/EFO_0004465	GCST000591	Genome-wide genotyping array
2011-01-14	21059979	Shen H	2010-11-08	Arch Intern Med	www.ncbi.nlm.nih.gov/pubmed/21059979	Familial defective apolipoprotein B-100 and increased low-density lipoprotein cholesterol and coronary artery calcification in the old order amish.	LDL cholesterol	841 Amish individuals	663 Amish inidividuals	2p24.1	2	20703255	APOB	C2orf43	NA	NA	60526	NA	NA	rs4971516-?	rs4971516	0	4971516	intron_variant	0	0.06	2e-40	39.699	(total cholesterol)	NA		Affymetrix [369241]	N	total cholesterol measurement	http://www.ebi.ac.uk/efo/EFO_0004574	GCST000866	Genome-wide genotyping array
2011-01-14	21059979	Shen H	2010-11-08	Arch Intern Med	www.ncbi.nlm.nih.gov/pubmed/21059979	Familial defective apolipoprotein B-100 and increased low-density lipoprotein cholesterol and coronary artery calcification in the old order amish.	LDL cholesterol	841 Amish individuals	663 Amish inidividuals	2p24.1	2	20703255	APOB	C2orf43	NA	NA	60526	NA	NA	rs4971516-?	rs4971516	0	4971516	intron_variant	0	0.06	2e-52	51.699	(LDL)	NA		Affymetrix [369241]	N	low density lipoprotein cholesterol measurement	http://www.ebi.ac.uk/efo/EFO_0004611	GCST000866	Genome-wide genotyping array
2015-05-23	21300955	Dehghan A	2011-02-07	Circulation	www.ncbi.nlm.nih.gov/pubmed/21300955	Meta-analysis of genome-wide association studies in >80 000 subjects identifies multiple loci for C-reactive protein levels.	C-reactive protein levels	63,678 European ancestry individuals 1,792 Erasmus Ruchpen individuals, 715 Orcadian individuals	16,540 European ancestry individuals	18p11.21	18	12821594	PTPN2	PTPN2	NA	NA	5771	NA	NA	rs2847281-A	rs2847281	0	2847281	intron_variant	0	NR	2e-08	7.69897		0.031	[0.02-0.04] unit increase	Affymetrix, Illumina [~ 2500000] (imputed)	N	C-reactive protein measurement	http://www.ebi.ac.uk/efo/EFO_0004458	GCST000965	Genome-wide genotyping array
2015-05-23	21300955	Dehghan A	2011-02-07	Circulation	www.ncbi.nlm.nih.gov/pubmed/21300955	Meta-analysis of genome-wide association studies in >80 000 subjects identifies multiple loci for C-reactive protein levels.	C-reactive protein levels	63,678 European ancestry individuals 1,792 Erasmus Ruchpen individuals, 715 Orcadian individuals	16,540 European ancestry individuals	6q22.1	6	116792862	GPRC6A	GPRC6A	NA	NA	222545	NA	NA	rs6901250-A	rs6901250	0	6901250	synonymous_variant	0	NR	5e-08	7.30103		0.035	[0.03-0.05] unit increase	Affymetrix, Illumina [~ 2500000] (imputed)	N	C-reactive protein measurement	http://www.ebi.ac.uk/efo/EFO_0004458	GCST000965	Genome-wide genotyping array
2015-05-23	21300955	Dehghan A	2011-02-07	Circulation	www.ncbi.nlm.nih.gov/pubmed/21300955	Meta-analysis of genome-wide association studies in >80 000 subjects identifies multiple loci for C-reactive protein levels.	C-reactive protein levels	63,678 European ancestry individuals 1,792 Erasmus Ruchpen individuals, 715 Orcadian individuals	16,540 European ancestry individuals	5q31.1	5	132503926	IRF1	IRF1 - IL5	3659	3567		13137	35268	rs4705952-G	rs4705952	0	4705952	intron_variant	1	NR	1e-08	8		0.042	[0.03-0.05] unit increase	Affymetrix, Illumina [~ 2500000] (imputed)	N	C-reactive protein measurement	http://www.ebi.ac.uk/efo/EFO_0004458	GCST000965	Genome-wide genotyping array
2008-06-16	18372903	Zeggini E	2008-03-30	Nat Genet	www.ncbi.nlm.nih.gov/pubmed/18372903	Meta-analysis of genome-wide association data and large-scale replication identifies additional susceptibility loci for type 2 diabetes.	Type 2 diabetes	4,549 European ancestry cases, 5,579 European ancestry controls	24,194 European ancestry cases, 55,598 European ancestry controls	7p15.1	7	28140937	JAZF1	JAZF1	NA	NA	221895	NA	NA	rs864745-T	rs864745	0	864745	intron_variant	0	0.5	5e-14	13.301		1.1	[1.07-1.13]	Affymetrix, Illumina [2202892] (imputed)	N	type II diabetes mellitus	http://www.ebi.ac.uk/efo/EFO_0001360	GCST000167	Genome-wide genotyping array
2008-06-16	18372903	Zeggini E	2008-03-30	Nat Genet	www.ncbi.nlm.nih.gov/pubmed/18372903	Meta-analysis of genome-wide association data and large-scale replication identifies additional susceptibility loci for type 2 diabetes.	Type 2 diabetes	4,549 European ancestry cases, 5,579 European ancestry controls	24,194 European ancestry cases, 55,598 European ancestry controls	10p13	10	12286011	CDC123, CAMK1D	CDC123 - CAMK1D	8872	57118		35421	63503	rs12779790-G	rs12779790	0	12779790	intergenic_variant	1	0.18	1e-10	10		1.11	[1.07-1.14]	Affymetrix, Illumina [2202892] (imputed)	N	type II diabetes mellitus	http://www.ebi.ac.uk/efo/EFO_0001360	GCST000167	Genome-wide genotyping array
2008-06-16	18372903	Zeggini E	2008-03-30	Nat Genet	www.ncbi.nlm.nih.gov/pubmed/18372903	Meta-analysis of genome-wide association data and large-scale replication identifies additional susceptibility loci for type 2 diabetes.	Type 2 diabetes	4,549 European ancestry cases, 5,579 European ancestry controls	24,194 European ancestry cases, 55,598 European ancestry controls	12q21.1	12	71269322	LGR5, TSPAN8	LOC105369831 - LOC105369832	105369831	105369832		48488	8030	rs7961581-C	rs7961581	0	7961581	intron_variant	1	0.27	1e-09	9		1.09	[1.06-1.12]	Affymetrix, Illumina [2202892] (imputed)	N	type II diabetes mellitus	http://www.ebi.ac.uk/efo/EFO_0001360	GCST000167	Genome-wide genotyping array
2008-06-16	18372903	Zeggini E	2008-03-30	Nat Genet	www.ncbi.nlm.nih.gov/pubmed/18372903	Meta-analysis of genome-wide association data and large-scale replication identifies additional susceptibility loci for type 2 diabetes.	Type 2 diabetes	4,549 European ancestry cases, 5,579 European ancestry controls	24,194 European ancestry cases, 55,598 European ancestry controls	2p21	2	43505684	THADA	THADA	NA	NA	63892	NA	NA	rs7578597-T	rs7578597	0	7578597	missense_variant	0	0.9	1e-09	9		1.15	[1.10-1.20]	Affymetrix, Illumina [2202892] (imputed)	N	type II diabetes mellitus	http://www.ebi.ac.uk/efo/EFO_0001360	GCST000167	Genome-wide genotyping array
2008-06-16	18372903	Zeggini E	2008-03-30	Nat Genet	www.ncbi.nlm.nih.gov/pubmed/18372903	Meta-analysis of genome-wide association data and large-scale replication identifies additional susceptibility loci for type 2 diabetes.	Type 2 diabetes	4,549 European ancestry cases, 5,579 European ancestry controls	24,194 European ancestry cases, 55,598 European ancestry controls	3p14.1	3	64726228	ADAMTS9	ADAMTS9-AS2	NA	NA	100507098	NA	NA	rs4607103-C	rs4607103	0	4607103	intron_variant	0	0.76	1e-08	8		1.09	[1.06-1.12]	Affymetrix, Illumina [2202892] (imputed)	N	type II diabetes mellitus	http://www.ebi.ac.uk/efo/EFO_0001360	GCST000167	Genome-wide genotyping array
2008-09-15	18262040	Sandhu MS	2008-02-09	Lancet	www.ncbi.nlm.nih.gov/pubmed/18262040	LDL-cholesterol concentrations: a genome-wide association study.	LDL cholesterol	11,685 European ancestry individuals	Up to 4,979 European ancestry individuals	1p13.3	1	109279544	CELSR2, PSRC1	CELSR2 - PSRC1	1952	84722		3788	10	rs599839-G	rs599839	0	599839	intergenic_variant	1	0.19	1e-33	33		0.16	[0.14-0.18] mmol/L decrease	Affymetrix, Illumina [up to 461986]	N	low density lipoprotein cholesterol measurement	http://www.ebi.ac.uk/efo/EFO_0004611	GCST000151	Genome-wide genotyping array
2008-06-16	18193044	Kathiresan S	2008-01-13	Nat Genet	www.ncbi.nlm.nih.gov/pubmed/18193044	Six new loci associated with blood low-density lipoprotein cholesterol, high-density lipoprotein cholesterol or triglycerides in humans.	HDL cholesterol	2,758 European ancestry individuals	18,554 European ancestry individuals	1q42.13	1	230159944	GALNT2	GALNT2	NA	NA	2590	NA	NA	rs4846914-G	rs4846914	0	4846914	intron_variant	0	0.4	2e-13	12.699		0.07	[0.05-0.09] unit decrease	Affymetrix [389878]	N	high density lipoprotein cholesterol measurement	http://www.ebi.ac.uk/efo/EFO_0004612	GCST000133	Genome-wide genotyping array
2008-06-16	18193044	Kathiresan S	2008-01-13	Nat Genet	www.ncbi.nlm.nih.gov/pubmed/18193044	Six new loci associated with blood low-density lipoprotein cholesterol, high-density lipoprotein cholesterol or triglycerides in humans.	Triglycerides	2,758 Europen ancestry individuals	18,554 Europen ancestry individuals	7q11.23	7	73568544	TBL2, MLXIPL, BCL7B	BCL7B - TBL2	9275	26608		10809	400	rs17145738-T	rs17145738	0	17145738	intergenic_variant	1	0.13	7e-22	21.1549		0.14	[0.25-0.53] unit decrease	Affymetrix [389878]	N	triglyceride measurement	http://www.ebi.ac.uk/efo/EFO_0004530	GCST000138	Genome-wide genotyping array
2008-06-16	18193044	Kathiresan S	2008-01-13	Nat Genet	www.ncbi.nlm.nih.gov/pubmed/18193044	Six new loci associated with blood low-density lipoprotein cholesterol, high-density lipoprotein cholesterol or triglycerides in humans.	Triglycerides	2,758 Europen ancestry individuals	18,554 Europen ancestry individuals	8q24.13	8	125474167	TRIB1	TRIB1 - LOC105375746	10221	105375746		35762	48264	rs17321515-G	rs17321515	0	17321515	intron_variant	1	0.49	4e-17	16.3979		0.08	[0.06-0.10] unit decrease	Affymetrix [389878]	N	triglyceride measurement	http://www.ebi.ac.uk/efo/EFO_0004530	GCST000138	Genome-wide genotyping array
2008-06-16	18193044	Kathiresan S	2008-01-13	Nat Genet	www.ncbi.nlm.nih.gov/pubmed/18193044	Six new loci associated with blood low-density lipoprotein cholesterol, high-density lipoprotein cholesterol or triglycerides in humans.	Triglycerides	2,758 Europen ancestry individuals	18,554 Europen ancestry individuals	1q42.13	1	230159944	GALNT2	GALNT2	NA	NA	2590	NA	NA	rs4846914-G	rs4846914	0	4846914	intron_variant	0	0.4	7e-15	14.1549		0.08	[0.06-0.10] unit increase	Affymetrix [389878]	N	triglyceride measurement	http://www.ebi.ac.uk/efo/EFO_0004530	GCST000138	Genome-wide genotyping array
2008-06-16	18193044	Kathiresan S	2008-01-13	Nat Genet	www.ncbi.nlm.nih.gov/pubmed/18193044	Six new loci associated with blood low-density lipoprotein cholesterol, high-density lipoprotein cholesterol or triglycerides in humans.	Triglycerides	2,758 Europen ancestry individuals	18,554 Europen ancestry individuals	19p13.11	19	19547663	CILP2, PBX4	CILP2 - PBX4	148113	80714		1004	14044	rs16996148-T	rs16996148	0	16996148	intergenic_variant	1	0.1	4e-09	8.39794		0.1	[0.06-0.14] unit decrease	Affymetrix [389878]	N	triglyceride measurement	http://www.ebi.ac.uk/efo/EFO_0004530	GCST000138	Genome-wide genotyping array
2008-06-16	18193044	Kathiresan S	2008-01-13	Nat Genet	www.ncbi.nlm.nih.gov/pubmed/18193044	Six new loci associated with blood low-density lipoprotein cholesterol, high-density lipoprotein cholesterol or triglycerides in humans.	Triglycerides	2,758 Europen ancestry individuals	18,554 Europen ancestry individuals	1p31.3	1	62726106	DOCK7, ANGPTL3, ATG4C	DOCK7 - ATG4C	85440	84938		37738	58000	rs12130333-T	rs12130333	0	12130333	regulatory_region_variant	1	0.22	2e-08	7.69897		0.11	[0.07-0.15] unit decrease	Affymetrix [389878]	N	triglyceride measurement	http://www.ebi.ac.uk/efo/EFO_0004530	GCST000138	Genome-wide genotyping array
2008-06-16	18193046	Kooner JS	2008-01-13	Nat Genet	www.ncbi.nlm.nih.gov/pubmed/18193046	Genome-wide scan identifies variation in MLXIPL associated with plasma triglycerides.	Triglycerides	1,005 European ancestry male individuals, 1,006 Indian Asian ancestry male individuals	6,827 European ancestry individuals, 2,528 Mexican ancestry individuals, 1,181 Indian Asian ancestry female individuals	7q11.23	7	73606007	MLXIPL	MLXIPL	NA	NA	51085	NA	NA	rs3812316-C	rs3812316	0	3812316	missense_variant	0	0.95	1e-10	10		10.5	[5.3-17.7] % increase	Perlegen [up to 216774]	N	triglyceride measurement	http://www.ebi.ac.uk/efo/EFO_0004530	GCST000137	Genome-wide genotyping array
2008-09-16	18193043	Willer CJ	2008-01-13	Nat Genet	www.ncbi.nlm.nih.gov/pubmed/18193043	Newly identified loci that influence lipid concentrations and risk of coronary artery disease.	LDL cholesterol	8,589 European ancestry individuals	12,981 European ancestry individuals	1p13.3	1	109279544	CELSR2, PSRC1, SORT1	CELSR2 - PSRC1	1952	84722		3788	10	rs599839-A	rs599839	0	599839	intergenic_variant	1	0.77	6e-33	32.2218		5.48	[NR] mg/dl increase	Affymetrix, Illumina [~ 2261000] (imputed)	N	low density lipoprotein cholesterol measurement	http://www.ebi.ac.uk/efo/EFO_0004611	GCST000132	Genome-wide genotyping array
2008-09-16	18193043	Willer CJ	2008-01-13	Nat Genet	www.ncbi.nlm.nih.gov/pubmed/18193043	Newly identified loci that influence lipid concentrations and risk of coronary artery disease.	LDL cholesterol	8,589 European ancestry individuals	12,981 European ancestry individuals	6p21.32	6	33176171	B3GALT4	COL11A2	NA	NA	1302	NA	NA	rs2254287-G	rs2254287	0	2254287	intron_variant	0	0.38	5e-08	7.30103		1.91	[NR] mg/dl increase	Affymetrix, Illumina [~ 2261000] (imputed)	N	low density lipoprotein cholesterol measurement	http://www.ebi.ac.uk/efo/EFO_0004611	GCST000132	Genome-wide genotyping array
2008-09-16	18193043	Willer CJ	2008-01-13	Nat Genet	www.ncbi.nlm.nih.gov/pubmed/18193043	Newly identified loci that influence lipid concentrations and risk of coronary artery disease.	Triglycerides	8,684 European ancestry individuals	9,741 European ancestry individuals	2p23.3	2	27518370	GCKR	GCKR	NA	NA	2646	NA	NA	rs780094-T	rs780094	0	780094	intron_variant	0	0.39	6e-32	31.2218		8.59	[NR] mg/dl increase	Affymetrix, Illumina [~ 2261000] (imputed)	N	triglyceride measurement	http://www.ebi.ac.uk/efo/EFO_0004530	GCST000139	Genome-wide genotyping array
2008-09-16	18193043	Willer CJ	2008-01-13	Nat Genet	www.ncbi.nlm.nih.gov/pubmed/18193043	Newly identified loci that influence lipid concentrations and risk of coronary artery disease.	Triglycerides	8,684 European ancestry individuals	9,741 European ancestry individuals	8q24.13	8	125474167	TRIB1	TRIB1 - LOC105375746	10221	105375746		35762	48264	rs17321515-A	rs17321515	0	17321515	intron_variant	1	0.56	7e-13	12.1549		6.42	[NR] mg/dl increase	Affymetrix, Illumina [~ 2261000] (imputed)	N	triglyceride measurement	http://www.ebi.ac.uk/efo/EFO_0004530	GCST000139	Genome-wide genotyping array
2008-09-16	18193043	Willer CJ	2008-01-13	Nat Genet	www.ncbi.nlm.nih.gov/pubmed/18193043	Newly identified loci that influence lipid concentrations and risk of coronary artery disease.	Triglycerides	8,684 European ancestry individuals	9,741 European ancestry individuals	7q11.23	7	73568544	MLXIPL	BCL7B - TBL2	9275	26608		10809	400	rs17145738-C	rs17145738	0	17145738	intergenic_variant	1	0.84	2e-12	11.699		8.21	[NR] mg/dl increase	Affymetrix, Illumina [~ 2261000] (imputed)	N	triglyceride measurement	http://www.ebi.ac.uk/efo/EFO_0004530	GCST000139	Genome-wide genotyping array
2008-09-16	18193043	Willer CJ	2008-01-13	Nat Genet	www.ncbi.nlm.nih.gov/pubmed/18193043	Newly identified loci that influence lipid concentrations and risk of coronary artery disease.	Triglycerides	8,684 European ancestry individuals	9,741 European ancestry individuals	1p31.3	1	62583922	ANGPTL3	DOCK7	NA	NA	85440	NA	NA	rs1748195-C	rs1748195	0	1748195	intron_variant	0	0.7	2e-10	9.69897		7.12	[NR] mg/dl increase	Affymetrix, Illumina [~ 2261000] (imputed)	N	triglyceride measurement	http://www.ebi.ac.uk/efo/EFO_0004530	GCST000139	Genome-wide genotyping array
2008-09-16	18193043	Willer CJ	2008-01-13	Nat Genet	www.ncbi.nlm.nih.gov/pubmed/18193043	Newly identified loci that influence lipid concentrations and risk of coronary artery disease.	Triglycerides	8,684 European ancestry individuals	9,741 European ancestry individuals	19p13.11	19	19547663	CILP2, NCAN	CILP2 - PBX4	148113	80714		1004	14044	rs16996148-G	rs16996148	0	16996148	intergenic_variant	1	0.92	3e-09	8.52288		6.1	[NR] mg/dl increase	Affymetrix, Illumina [~ 2261000] (imputed)	N	triglyceride measurement	http://www.ebi.ac.uk/efo/EFO_0004530	GCST000139	Genome-wide genotyping array
2008-09-10	17903298	Meigs JB	2007-09-19	BMC Med Genet	www.ncbi.nlm.nih.gov/pubmed/17903298	Genome-wide association with diabetes-related traits in the Framingham Heart Study.	Fasting plasma glucose	1,027 individuals	NA	8p11.21	8	40626720	ZMAT4	ZMAT4	NA	NA	79698	NA	NA	rs2722425-?	rs2722425	0	2722425	intron_variant	0	NR	2e-08	7.69897	(tFPG)	NA		Affymetrix [70897]	N	fasting blood glucose measurement	http://www.ebi.ac.uk/efo/EFO_0004465	GCST000085	Genome-wide genotyping array
2008-07-22	17658951	Scuteri A	2007-07-20	PLoS Genet	www.ncbi.nlm.nih.gov/pubmed/17658951	Genome-wide association scan shows genetic variants in the FTO gene are associated with obesity-related traits.	Obesity-related traits	4,741 Sardinian individuals	3,205 African American, Hispanic, and European ancestry individuals	16q12.2	16	53796553	FTO	FTO	NA	NA	79068	NA	NA	rs9930506-A	rs9930506	0	9930506	intron_variant	0	0.54	3e-08	7.52288	(hip)	0.16	[NR] SD decrease	Affymetrix [362129]	N	waist-hip ratio	http://www.ebi.ac.uk/efo/EFO_0004343	GCST000060	Genome-wide genotyping array
2008-06-16	17463246	Saxena R	2007-04-26	Science	www.ncbi.nlm.nih.gov/pubmed/17463246	Genome-wide association analysis identifies loci for type 2 diabetes and triglyceride levels.	Type 2 diabetes	1,464 European ancestry cases, 1,467 European ancestry controls	5,065 European ancestry cases, 5,785 European ancestry controls, at least 18,129 cases and controls.	6p22.3	6	20661019	CDKAL1	CDKAL1	NA	NA	54901	NA	NA	rs7754840-C	rs7754840	0	7754840	intron_variant	0	0.31	4e-11	10.3979		1.12	[1.08-1.16]	Affymetrix [386731]	N	type II diabetes mellitus	http://www.ebi.ac.uk/efo/EFO_0001360	GCST000028	Genome-wide genotyping array
2008-06-16	17460697	Steinthorsdottir V	2007-04-26	Nat Genet	www.ncbi.nlm.nih.gov/pubmed/17460697	A variant in CDKAL1 influences insulin response and risk of type 2 diabetes.	Type 2 diabetes	1,399 European ancestry cases, 5,275 European ancestry controls	2,174 European ancestry cases, 7,287 European ancestry controls	6p22.3	6	20679478	CDKAL1	CDKAL1	NA	NA	54901	NA	NA	rs7756992-G	rs7756992	0	7756992	intron_variant	0	0.26	8e-09	8.09691		1.2	[1.13-1.27]	Illumina [at least 313179]	N	type II diabetes mellitus	http://www.ebi.ac.uk/efo/EFO_0001360	GCST000027	Genome-wide genotyping array
2009-09-28	17434869	Frayling TM	2007-04-12	Science	www.ncbi.nlm.nih.gov/pubmed/17434869	A common variant in the FTO gene is associated with body mass index and predisposes to childhood and adult obesity.	Body mass index	5,483 European ancestry type 2 diabetes cases, 5,174 European ancestry controls	19,424 European ancestry adult individuals, 10,172 European ancestry children	16q12.2	16	53786615	FTO	FTO	NA	NA	79068	NA	NA	rs9939609-A	rs9939609	0	9939609	intron_variant	0	0.39	3e-35	34.5229		0.36	[0.34 - 0.46] kg/m2 increase (adults)	Affymetrix [490032]	N	body mass index	http://www.ebi.ac.uk/efo/EFO_0004340	GCST000022	Genome-wide genotyping array
2008-09-08	18439552	Reiner AP	2008-04-24	Am J Hum Genet	www.ncbi.nlm.nih.gov/pubmed/18439552	Polymorphisms of the HNF1A gene encoding hepatocyte nuclear factor-1 alpha are associated with C-reactive protein.	C-reactive protein	909 European ancestry individuals	5,106 European ancestry individuals	12q24.31	12	121001630	HNF1A	HNF1A	NA	NA	6927	NA	NA	rs1169310-A	rs1169310	0	1169310	3_prime_UTR_variant	0	0.38	2e-08	7.69897		0.13	[0.08-0.17] mg/l decrease in log(CRP) level	Illumina [317000]	N	C-reactive protein measurement	http://www.ebi.ac.uk/efo/EFO_0004458	GCST000179	Genome-wide genotyping array
2008-06-22	18454146	Chambers JC	2008-05-04	Nat Genet	www.ncbi.nlm.nih.gov/pubmed/18454146	Common genetic variation near MC4R is associated with waist circumference and insulin resistance.	Waist circumference and related phenotypes	2,684 Indian Asian ancestry male individuals	7,394 Indian Asian ancestry individuals, 4,561 European ancestry individuals	18q21.32	18	60217517	MC4R	LOC342784 - LOC105372155	342784	105372155		19144	76923	rs12970134-A	rs12970134	0	12970134	intergenic_variant	1	0.36	2e-09	8.69897	(waist circumference)	0.88	[0.59-1.17] cm increase	Illumina [308067]	N	waist circumference	http://www.ebi.ac.uk/efo/EFO_0004342	GCST000184	Genome-wide genotyping array
2008-06-22	18454148	Loos RJ	2008-05-04	Nat Genet	www.ncbi.nlm.nih.gov/pubmed/18454148	Common variants near MC4R are associated with fat mass, weight and risk of obesity.	Body mass index	16,876 European ancestry adult individuals	60,352 European ancestry adult individuals, 5,988 European ancestry children	18q21.32	18	60183864	MC4R	RNU4-17P - LOC342784	106481177	342784		20157	12491	rs17782313-C	rs17782313	0	17782313	intergenic_variant	1	0.24	3e-15	14.5229		0.05	[0.04-0.06] unit increase	Affymetrix [344883]	N	body mass index	http://www.ebi.ac.uk/efo/EFO_0004340	GCST000185	Genome-wide genotyping array
2008-06-22	18439548	Ridker PM	2008-04-24	Am J Hum Genet	www.ncbi.nlm.nih.gov/pubmed/18439548	Loci related to metabolic-syndrome pathways including LEPR,HNF1A, IL6R, and GCKR associate with plasma C-reactive protein: the Women's Genome Health Study.	C-reactive protein	6,345 European ancestry female individuals	NA	1p31.3	1	65640261	LEPR	LEPR - RN7SL854P	3953	106480383		2768	120797	rs1892534-A	rs1892534	0	1892534	3_prime_UTR_variant	1	NR	7e-21	20.1549		0.17	[NR] mg/dl decrease	Illumina [336108]	N	C-reactive protein measurement	http://www.ebi.ac.uk/efo/EFO_0004458	GCST000178	Genome-wide genotyping array
2008-06-22	18439548	Ridker PM	2008-04-24	Am J Hum Genet	www.ncbi.nlm.nih.gov/pubmed/18439548	Loci related to metabolic-syndrome pathways including LEPR,HNF1A, IL6R, and GCKR associate with plasma C-reactive protein: the Women's Genome Health Study.	C-reactive protein	6,345 European ancestry female individuals	NA	12q24.31	12	120987058	HNF1A	HNF1A	NA	NA	6927	NA	NA	rs7310409-A	rs7310409	0	7310409	intron_variant	0	NR	7e-17	16.1549		0.15	[NR] mg/dl decrease	Illumina [336108]	N	C-reactive protein measurement	http://www.ebi.ac.uk/efo/EFO_0004458	GCST000178	Genome-wide genotyping array
2008-06-22	18439548	Ridker PM	2008-04-24	Am J Hum Genet	www.ncbi.nlm.nih.gov/pubmed/18439548	Loci related to metabolic-syndrome pathways including LEPR,HNF1A, IL6R, and GCKR associate with plasma C-reactive protein: the Women's Genome Health Study.	C-reactive protein	6,345 European ancestry female individuals	NA	2p23.3	2	27518370	GCKR	GCKR	NA	NA	2646	NA	NA	rs780094-A	rs780094	0	780094	intron_variant	0	NR	7e-15	14.1549		0.14	[NR] mg/dl increase	Illumina [336108]	N	C-reactive protein measurement	http://www.ebi.ac.uk/efo/EFO_0004458	GCST000178	Genome-wide genotyping array
2008-06-22	18439548	Ridker PM	2008-04-24	Am J Hum Genet	www.ncbi.nlm.nih.gov/pubmed/18439548	Loci related to metabolic-syndrome pathways including LEPR,HNF1A, IL6R, and GCKR associate with plasma C-reactive protein: the Women's Genome Health Study.	C-reactive protein	6,345 European ancestry female individuals	NA	12q23.2	12	103101373	Unknown	C12orf42	NA	NA	374470	NA	NA	rs10778213-G	rs10778213	0	10778213	intron_variant	0	NR	1e-10	10		0.12	[NR] mg/dl decrease	Illumina [336108]	N	C-reactive protein measurement	http://www.ebi.ac.uk/efo/EFO_0004458	GCST000178	Genome-wide genotyping array
2008-06-22	18439548	Ridker PM	2008-04-24	Am J Hum Genet	www.ncbi.nlm.nih.gov/pubmed/18439548	Loci related to metabolic-syndrome pathways including LEPR,HNF1A, IL6R, and GCKR associate with plasma C-reactive protein: the Women's Genome Health Study.	C-reactive protein	6,345 European ancestry female individuals	NA	1q21.3	1	154454494	IL6R	IL6R	NA	NA	3570	NA	NA	rs8192284-?	rs8192284	1	2228145	missense_variant	0	NR	2e-08	7.69897		0.1	[NR] mg/dl decrease	Illumina [336108]	N	C-reactive protein measurement	http://www.ebi.ac.uk/efo/EFO_0004458	GCST000178	Genome-wide genotyping array
2008-06-27	18451265	Bouatia-Naji N	2008-06-19	Science	www.ncbi.nlm.nih.gov/pubmed/18451265	A polymorphism within the G6PC2 gene is associated with fasting plasma glucose levels.	Fasting plasma glucose	654 European ancestry individuals	9,353 European ancestry individuals	2q31.1	2	168906638	G6PC2	G6PC2	NA	NA	57818	NA	NA	rs560887-A	rs560887	0	560887	intron_variant	0	0.3	4e-23	22.3979		0.06	[0.05-0.08] mmol/l decrease	Illumina [392935]	N	fasting blood glucose measurement	http://www.ebi.ac.uk/efo/EFO_0004465	GCST000205	Genome-wide genotyping array
2008-06-22	18454146	Chambers JC	2008-05-04	Nat Genet	www.ncbi.nlm.nih.gov/pubmed/18454146	Common genetic variation near MC4R is associated with waist circumference and insulin resistance.	Waist circumference and related phenotypes	2,684 Indian Asian ancestry male individuals	7,394 Indian Asian ancestry individuals, 4,561 European ancestry individuals	2p23.3	2	27508073	GCKR	GCKR	NA	NA	2646	NA	NA	rs1260326-?	rs1260326	0	1260326	missense_variant	0	NR	4e-08	7.39794	(triglycerides)	NA		Illumina [308067]	N	triglyceride measurement	http://www.ebi.ac.uk/efo/EFO_0004530	GCST000184	Genome-wide genotyping array
2008-06-22	18454146	Chambers JC	2008-05-04	Nat Genet	www.ncbi.nlm.nih.gov/pubmed/18454146	Common genetic variation near MC4R is associated with waist circumference and insulin resistance.	Waist circumference and related phenotypes	2,684 Indian Asian ancestry male individuals	7,394 Indian Asian ancestry individuals, 4,561 European ancestry individuals	16q13	16	56959412	CETP	HERPUD1 - CETP	9709	1071		15531	2511	rs3764261-?	rs3764261	0	3764261	intergenic_variant	1	NR	1e-27	27	(HDL cholesterol)	NA		Illumina [308067]	N	high density lipoprotein cholesterol measurement	http://www.ebi.ac.uk/efo/EFO_0004612	GCST000184	Genome-wide genotyping array
2008-06-22	18439548	Ridker PM	2008-04-24	Am J Hum Genet	www.ncbi.nlm.nih.gov/pubmed/18439548	Loci related to metabolic-syndrome pathways including LEPR,HNF1A, IL6R, and GCKR associate with plasma C-reactive protein: the Women's Genome Health Study.	C-reactive protein	6,345 European ancestry female individuals	NA	1q23.2	1	159714875	CRP	CRP - RPL27P2	1401	646446		252	44269	rs3091244-?	rs3091244	0	3091244	intergenic_variant	1	NR	6e-28	27.2218		0.2	[NR] mg/dl increase	Illumina [336108]	N	C-reactive protein measurement	http://www.ebi.ac.uk/efo/EFO_0004458	GCST000178	Genome-wide genotyping array
2008-06-22	18439548	Ridker PM	2008-04-24	Am J Hum Genet	www.ncbi.nlm.nih.gov/pubmed/18439548	Loci related to metabolic-syndrome pathways including LEPR,HNF1A, IL6R, and GCKR associate with plasma C-reactive protein: the Women's Genome Health Study.	C-reactive protein	6,345 European ancestry female individuals	NA	19q13.32	19	44906745	APOE	APOE	NA	NA	348	NA	NA	rs769449-?	rs769449	0	769449	non_coding_transcript_exon_variant	0	NR	9e-21	20.0458		0.26	[NR] mg/dl decrease	Illumina [336108]	N	C-reactive protein measurement	http://www.ebi.ac.uk/efo/EFO_0004458	GCST000178	Genome-wide genotyping array
2008-06-16	17293876	Sladek R	2007-02-11	Nature	www.ncbi.nlm.nih.gov/pubmed/17293876	A genome-wide association study identifies novel risk loci for type 2 diabetes.	Type 2 diabetes	661 European ancestry cases, 614 European ancestry controls	2,617 European ancestry cases, 2,894 European ancestry controls	10q25.2	10	112998590	TCF7L2	TCF7L2	NA	NA	6934	NA	NA	rs7903146-T	rs7903146	0	7903146	intron_variant	0	0.3	2e-34	33.699		1.65	[1.28, 2.02]	Illumina [392935]	N	type II diabetes mellitus	http://www.ebi.ac.uk/efo/EFO_0001360	GCST000012	Genome-wide genotyping array
2008-06-16	17460697	Steinthorsdottir V	2007-04-26	Nat Genet	www.ncbi.nlm.nih.gov/pubmed/17460697	A variant in CDKAL1 influences insulin response and risk of type 2 diabetes.	Type 2 diabetes	1,399 European ancestry cases, 5,275 European ancestry controls	2,174 European ancestry cases, 7,287 European ancestry controls	10q25.2	10	112998590	TCF7L2	TCF7L2	NA	NA	6934	NA	NA	rs7903146-?	rs7903146	0	7903146	intron_variant	0	0.3	2e-10	9.69897		1.38	[NR]	Illumina [at least 313179]	N	type II diabetes mellitus	http://www.ebi.ac.uk/efo/EFO_0001360	GCST000027	Genome-wide genotyping array
2008-06-16	17463246	Saxena R	2007-04-26	Science	www.ncbi.nlm.nih.gov/pubmed/17463246	Genome-wide association analysis identifies loci for type 2 diabetes and triglyceride levels.	Type 2 diabetes	1,464 European ancestry cases, 1,467 European ancestry controls	5,065 European ancestry cases, 5,785 European ancestry controls, at least 18,129 cases and controls.	10q23.33	10	92703125	HHEX	HHEX - EXOC6	3087	54536		7474	123706	rs1111875-C	rs1111875	0	1111875	intergenic_variant	1	0.53	6e-10	9.22185		1.13	[1.08-1.17]	Affymetrix [386731]	N	type II diabetes mellitus	http://www.ebi.ac.uk/efo/EFO_0001360	GCST000028	Genome-wide genotyping array
2008-06-16	17463246	Saxena R	2007-04-26	Science	www.ncbi.nlm.nih.gov/pubmed/17463246	Genome-wide association analysis identifies loci for type 2 diabetes and triglyceride levels.	Type 2 diabetes	1,464 European ancestry cases, 1,467 European ancestry controls	5,065 European ancestry cases, 5,785 European ancestry controls, at least 18,129 cases and controls.	8q24.11	8	117172544	SLC30A8	LOC105375716, SLC30A8	NA	NA	105375716, 169026	NA	NA	rs13266634-C	rs13266634	0	13266634	missense_variant	0	0.65	5e-08	7.30103		1.12	[1.07-1.16]	Affymetrix [386731]	N	type II diabetes mellitus	http://www.ebi.ac.uk/efo/EFO_0001360	GCST000028	Genome-wide genotyping array
2008-06-16	17554300	Wellcome Trust Case Control Consortium	2007-06-07	Nature	www.ncbi.nlm.nih.gov/pubmed/17554300	Genome-wide association study of 14,000 cases of seven common diseases and 3,000 shared controls.	Type 2 diabetes	1,924 European ancestry cases, 2,938 European ancestry controls	(see Zeggini 2007)	10q25.2	10	112996282	TCF7L2	TCF7L2	NA	NA	6934	NA	NA	rs4506565-T	rs4506565	0	4506565	intron_variant	0	0.32	5e-12	11.301		1.36	[1.20-1.54]	Affymetrix [469557]	N	type II diabetes mellitus	http://www.ebi.ac.uk/efo/EFO_0001360	GCST000047	Genome-wide genotyping array
2008-09-09	17668382	Salonen JT	2007-06-26	Am J Hum Genet	www.ncbi.nlm.nih.gov/pubmed/17668382	Type 2 diabetes whole-genome association study in four populations: the DiaGen consortium.	Type 2 diabetes	201 Finland founder cases, 200 Finland founder controls, 200 Ashkenazi Jewish cases, 197 Ashkenazi Jewish controls, 99 European ancestry cases, 100 European ancestry controls	2,573 European ancestry cases, 2,776 European ancestry controls	10q25.2	10	112998590	TCF7L2	TCF7L2	NA	NA	6934	NA	NA	rs7903146-A	rs7903146	0	7903146	intron_variant	0	NR	5e-08	7.30103		1.71	[1.41-2.08]	Illumina [315917]	N	type II diabetes mellitus	http://www.ebi.ac.uk/efo/EFO_0001360	GCST000049	Genome-wide genotyping array
2008-09-12	17903302	Levy D	2007-09-19	BMC Med Genet	www.ncbi.nlm.nih.gov/pubmed/17903302	Framingham Heart Study 100K Project: genome-wide associations for blood pressure and arterial stiffness.	Blood pressure	Up to 1,327 individuals	NA	16q23.3	16	83730599	CDH13	CDH13	NA	NA	1012	NA	NA	rs3096277-?	rs3096277	0	3096277	intron_variant	0	NR	1e-09	9	(SBPLTA)	NA		Affymetrix [70897]	N	systolic blood pressure	http://www.ebi.ac.uk/efo/EFO_0006335	GCST000094	Genome-wide genotyping array
2008-06-16	18179892	Wallace C	2008-01-10	Am J Hum Genet	www.ncbi.nlm.nih.gov/pubmed/18179892	Genome-wide association study identifies genes for biomarkers of cardiovascular disease: serum urate and dyslipidemia.	LDL cholesterol	1,955 European ancestry hypertensive individuals	2,033 European ancestry individuals from 519 families, 1,461 European ancestry twins	11q23.3	11	116781707	APOA1, APOC3, APOA5	ZPR1	NA	NA	8882	NA	NA	rs6589566-G	rs6589566	0	6589566	intron_variant	0	0.06	3e-11	10.5229		NA		Affymetrix [400496]	N	low density lipoprotein cholesterol measurement	http://www.ebi.ac.uk/efo/EFO_0004611	GCST000131	Genome-wide genotyping array
2008-06-16	18193046	Kooner JS	2008-01-13	Nat Genet	www.ncbi.nlm.nih.gov/pubmed/18193046	Genome-wide scan identifies variation in MLXIPL associated with plasma triglycerides.	Triglycerides	1,005 European ancestry male individuals, 1,006 Indian Asian ancestry male individuals	6,827 European ancestry individuals, 2,528 Mexican ancestry individuals, 1,181 Indian Asian ancestry female individuals	11q23.3	11	116736721	MGC13125, LOC440069	LOC101929011 - BUD13	101929011	84811		78469	11449	rs1558861-C	rs1558861	0	1558861	intergenic_variant	1	0.18	2e-26	25.699		17	[13.28-20.72] % increase	Perlegen [up to 216774]	N	triglyceride measurement	http://www.ebi.ac.uk/efo/EFO_0004530	GCST000137	Genome-wide genotyping array
2008-06-16	18193046	Kooner JS	2008-01-13	Nat Genet	www.ncbi.nlm.nih.gov/pubmed/18193046	Genome-wide scan identifies variation in MLXIPL associated with plasma triglycerides.	Triglycerides	1,005 European ancestry male individuals, 1,006 Indian Asian ancestry male individuals	6,827 European ancestry individuals, 2,528 Mexican ancestry individuals, 1,181 Indian Asian ancestry female individuals	8p21.3	8	19961928	SLC18A1, LPL, C8orf35	LPL	NA	NA	4023	NA	NA	rs326-A	rs326	0	326	intron_variant	0	0.78	5e-12	11.301		6.6	[3.66-9.54] % increase	Perlegen [up to 216774]	N	triglyceride measurement	http://www.ebi.ac.uk/efo/EFO_0004530	GCST000137	Genome-wide genotyping array
2008-06-16	18193046	Kooner JS	2008-01-13	Nat Genet	www.ncbi.nlm.nih.gov/pubmed/18193046	Genome-wide scan identifies variation in MLXIPL associated with plasma triglycerides.	Triglycerides	1,005 European ancestry male individuals, 1,006 Indian Asian ancestry male individuals	6,827 European ancestry individuals, 2,528 Mexican ancestry individuals, 1,181 Indian Asian ancestry female individuals	11q23.3	11	116861796	LOC645044, APOA1, KIAA0999	SIK3	NA	NA	23387	NA	NA	rs2075292-G	rs2075292	0	2075292	intron_variant	0	0.24	5e-08	7.30103		8.7	[5.76-11.64] % increase	Perlegen [up to 216774]	N	triglyceride measurement	http://www.ebi.ac.uk/efo/EFO_0004530	GCST000137	Genome-wide genotyping array
2008-06-16	18372903	Zeggini E	2008-03-30	Nat Genet	www.ncbi.nlm.nih.gov/pubmed/18372903	Meta-analysis of genome-wide association data and large-scale replication identifies additional susceptibility loci for type 2 diabetes.	Type 2 diabetes	4,549 European ancestry cases, 5,579 European ancestry controls	24,194 European ancestry cases, 55,598 European ancestry controls	1p12	1	119975336	NOTCH2, ADAM30	NOTCH2	NA	NA	4853	NA	NA	rs10923931-T	rs10923931	0	10923931	intron_variant	0	0.11	4e-08	7.39794		1.13	[1.08-1.17]	Affymetrix, Illumina [2202892] (imputed)	N	type II diabetes mellitus	http://www.ebi.ac.uk/efo/EFO_0001360	GCST000167	Genome-wide genotyping array
[truncated: 5,033 more rows]
