# Supplementary material for: A network-based approach to identify deregulated pathways and drug effects in metabolic syndrome
Source: Nat Commun. 2019 Nov 18;10:5215. doi: 10.1038/s41467-019-13208-z (PMC6861239; doi:10.1038/s41467-019-13208-z)
Supplement: Supplementary file 5 — Supplementary Data 2 [file 41467_2019_13208_MOESM5_ESM.xlsx]

## Sheet: METSYN_PATHWAYS
PATHWAY_NAME	OVERLAP	PVAL	ADJ.PVAL	ZSCORE	GENES	SOURCE	MODULE_NAME
carbohydrate homeostasis (GO:0033500)	34/64	4.47e-10	6.86e-07	-1.4044	CEBPA;IRS1;ACSM2A;SLC2A4;INS;HECTD4;HNF4A;LEPR;PDK4;INPP5K;PCK1;TCF7L2;TFAP2B;WFS1;INSR;ADIPOQ;IGF2;PAX6;HNF1A;IGF1;SLC8B1;GCK;MLXIPL;G6PC2;INS-IGF2;OAS1;RFX6;MTNR1B;CYP11B1;CRY2;PPARG;FGFR4;MCU;PTPN2	GO_Biological_Process	Sugar metabolism
glucose homeostasis (GO:0042593)	37/75	1.21e-09	1.39e-06	-1.2499	CEBPA;IRS1;ACSM2A;NUCKS1;SLC2A4;HK1;INS;HECTD4;HNF4A;LEPR;PDK4;INPP5K;PCK1;TCF7L2;TFAP2B;WFS1;INSR;ADIPOQ;IGF2;PAX6;HNF1A;IGF1;SLC8B1;GCK;MLXIPL;G6PC2;INS-IGF2;OAS1;RFX6;MTNR1B;CYP11B1;HKDC1;CRY2;PPARG;FGFR4;MCU;PTPN2	GO_Biological_Process	Sugar metabolism
regulation of insulin secretion (GO:0050796)	34/99	0.000119662	0.0275462	-1.28477	BLK;GLP1R;PRKN;GIPR;IRS1;ITPR2;SLC2A2;CACNA1D;TNF;ADCY5;ARNTL;GPER1;HNF4A;TCF7L2;TFAP2B;SLC30A8;KCNJ11;ABCC8;BMP8A;CACNA2D2;PRKCA;SLC8B1;GCK;SYT7;GIP;PER2;G6PC2;NOV;RFX6;MTNR1B;MCU;STX1A;FOXA2;RAPGEF4	GO_Biological_Process	Sugar metabolism
regulation of peptide hormone secretion (GO:0090276)	27/74	0.000187794	0.0393002	-1.81784	GLP1R;GRP;GIPR;HFE;ITPR2;SLC2A2;CACNA1D;TNF;ARNTL;INS;HNF4A;TFAP2B;KCNJ11;ABCC8;CACNA2D2;PRKCA;SLC8B1;GCK;SYT7;GIP;PER2;G6PC2;PAX8;RFX6;MTNR1B;STX1A;RAPGEF4	GO_Biological_Process	Sugar metabolism
Type II diabetes mellitus_Homo sapiens_hsa04930	19/48	0.000506114	0.0370115	-1.90793	KCNJ11;ABCC8;IRS1;INSR;ADIPOQ;PRKCD;PDX1;SLC2A2;PIK3R3;CACNA1D;SLC2A4;PRKCZ;TNF;GCK;PIK3CG;INS;HK1;SOCS3;HKDC1	KEGG	Sugar metabolism
Type II diabetes mellitus_Homo sapiens_WP1584	12/22	0.000155476	0.00930633	-1.59437	SURF1;INS-IGF2;KCNJ11;IRS1;INSR;ADIPOQ;PRKCD;PDX1;SLC2A2;SLC2A4;TNF;PRKCZ	WikiPathways	Sugar metabolism
acylglycerol homeostasis (GO:0055090)	20/23	1.98e-12	9.13e-09	-1.89345	CETP;SCARB1;GCKR;APOC4;ACSM2A;APOA1;APOC3;LPL;NR1H3;APOA4;RORA;APOA5;MLXIPL;LIPC;APOC2;HNF4A;ANGPTL8;ANGPTL3;ANGPTL4;APOE	GO_Biological_Process	Lipid metabolism
cholesterol efflux (GO:0033344)	14/24	1.56e-05	0.00511894	-1.92866	ABCA1;ABCG8;SCARB1;ABCG5;APOA1;APOC3;APOA4;APOA5;APOM;NPC1;SOAT2;APOC2;APOC1;APOE	GO_Biological_Process	Lipid metabolism
cholesterol homeostasis (GO:0042632)	27/59	1.38e-06	0.00063333	-1.48282	CETP;SCARB1;NR1I2;LCAT;LPL;PCSK9;CYP7A1;APOM;LIPC;LIPG;APOE;APOB;LDLRAP1;LDLR;ABCA1;ABCG8;ABCG5;DGAT2;APOA1;APOC3;NR1H3;APOA4;APOA5;NPC1;SOAT2;APOC2;ANGPTL3	GO_Biological_Process	Lipid metabolism
cholesterol transport (GO:0030301)	25/45	2.75e-08	2.11e-05	-1.78617	CETP;SCARB1;LCAT;APOM;LIPC;NPC1L1;LIPG;APOE;CD36;SERAC1;APOB;LDLRAP1;LDLR;ABCA1;ABCG8;STARD3;ABCG5;APOA1;APOC3;APOA4;APOA5;NPC1;SOAT2;APOC2;APOC1	GO_Biological_Process	Lipid metabolism
chylomicron remnant clearance (GO:0034382)	7/8	4.85e-05	0.01314	-2.4781	LIPC;APOC2;APOC1;APOC3;APOE;APOB;LDLR	GO_Biological_Process	Lipid metabolism
Chylomicron-mediated lipid transport_Homo sapiens_R-HSA-174800	13/17	3.17e-07	0.000221888	-1.87855	SAR1B;LPL;APOC3;APOA1;APOA4;APOA5;LIPC;APOC2;SDC1;APOE;LDLRAP1;APOB;LDLR	Reactome	Lipid metabolism
Composition of Lipid Particles_Homo sapiens_WP3601	8/9	1e-05	0.00139976	-1.53433	CETP;APOC3;LPL;APOA1;LCAT;APOE;APOB;LDLR	WikiPathways	Lipid metabolism
Estrogen Receptor Pathway_Homo sapiens_WP2881	8/13	0.000704566	0.0268376	-0.919254	GPAM;ACOX1;CYP1A2;PDK4;CYP1A1;PPARA;PCK1;NR0B2	WikiPathways	Lipid metabolism
high-density lipoprotein particle remodeling (GO:0034375)	13/18	9.46e-07	0.000544649	-2.06715	CETP;SCARB1;APOA1;APOC3;LCAT;APOA4;APOM;LIPC;APOC2;APOC1;LIPG;APOE;PLTP	GO_Biological_Process	Lipid metabolism
LDL-mediated lipid transport_Homo sapiens_R-HSA-171052	6/6	3.92e-05	0.0109976	-1.3845	CETP;APOF;LDLRAP1;LPA;APOB;LDLR	Reactome	Lipid metabolism
Lipid digestion, mobilization, and transport_Homo sapiens_R-HSA-73923	28/71	2.87e-05	0.0109842	-1.80909	PNLIPRP1;PNLIPRP2;CETP;SCARB1;SAR1B;LCAT;LPL;LIPC;NPC1L1;LIPG;APOF;APOE;LDLRAP1;APOB;PLTP;LDLR;ABCA1;ABCG8;ABCG5;AMN;APOA1;APOC3;APOA4;APOA5;FABP6;APOC2;SDC1;LPA	Reactome	Lipid metabolism
lipid homeostasis (GO:0055088)	21/50	9.6e-05	0.023272	-1.79609	ABCA1;CEBPA;CETP;DGAT2;NR1I2;APOA1;NR1H3;APOA4;THADA;APOA5;INS;MLXIPL;ACOX2;ACOX1;HNF4A;LIPG;ORMDL3;ANGPTL3;PNPLA3;PPARG;APOE	GO_Biological_Process	Lipid metabolism
Lipoprotein metabolism_Homo sapiens_R-HSA-174824	21/34	2.79e-08	3.91e-05	-2.06302	ABCA1;CETP;SCARB1;AMN;SAR1B;APOC3;APOA1;LPL;LCAT;APOA4;APOA5;LIPC;APOC2;APOF;SDC1;APOE;LPA;LDLRAP1;APOB;PLTP;LDLR	Reactome	Lipid metabolism
negative regulation of lipid metabolic process (GO:0045833)	11/20	0.000267421	0.0456002	-1.97014	BSCL2;HCAR2;UGT1A1;APOC2;GPER1;APOC1;PDE3B;APOC3;TNF;UGT1A8;INS	GO_Biological_Process	Lipid metabolism
positive regulation of lipid biosynthetic process (GO:0046889)	14/29	0.000243135	0.0434517	-1.59771	SCARB1;SREBF1;APOA1;NR1H3;APOA4;HSD17B13;APOA5;INS;CTDNEP1;MLXIPL;APOC2;AKT1;APOE;LDLR	GO_Biological_Process	Lipid metabolism
positive regulation of lipid metabolic process (GO:0045834)	12/22	0.000155476	0.0340862	-1.52259	MLXIPL;ADIPOQ;ANGPTL3;AKT1;APOA1;APOA4;HSD17B13;APOE;F2;PPARA;APOA5;INS	GO_Biological_Process	Lipid metabolism
PPAR signaling pathway_Homo sapiens_hsa03320	26/69	0.000133724	0.0254859	-1.72948	LPL;CYP7A1;RXRB;FADS2;UBC;HMGCS2;CD36;PCK1;PLTP;CPT1A;ACSL1;ADIPOQ;ACSL5;APOA1;NR1H3;APOC3;APOA5;CYP27A1;ACOX2;SCD;ACOX1;FABP6;PPARG;ANGPTL4;PPARA;SLC27A4	KEGG	Lipid metabolism
regulation of lipoprotein lipase activity (GO:0051004)	16/21	1.38e-08	1.27e-05	-2.32214	SORT1;APOA1;APOC3;LPL;NR1H3;APOA4;FURIN;APOA5;PCSK5;LIPC;APOC2;APOH;ANGPTL8;APOC1;ANGPTL3;ANGPTL4	GO_Biological_Process	Lipid metabolism
reverse cholesterol transport (GO:0043691)	13/18	9.46e-07	0.000544649	-2.03701	ABCA1;CETP;SCARB1;APOA1;APOC3;LCAT;APOA4;APOA5;APOM;LIPC;APOC2;LIPG;APOE	GO_Biological_Process	Lipid metabolism
secondary alcohol metabolic process (GO:1902652)	15/32	0.000221184	0.0424305	-1.82418	ABCA1;CETP;STARD3;APOA1;LCAT;APOA4;CLN8;NR0B2;CYP11B2;SOAT2;CYP11B1;ANGPTL3;APOE;APOB;LDLRAP1	GO_Biological_Process	Lipid metabolism
Statin Pathway_Homo sapiens_WP430	23/31	2.07e-11	8.69e-09	-1.81394	ABCA1;ABCG8;PDIA2;CETP;SCARB1;ABCG5;MIR33B;LRP1;APOC3;APOA1;LPL;LCAT;APOA4;HMGCR;APOA5;CYP7A1;LIPC;APOC2;APOC1;APOE;APOB;PLTP;LDLR	WikiPathways	Lipid metabolism
sterol homeostasis (GO:0055092)	27/59	1.38e-06	0.00063333	-1.33496	CETP;SCARB1;NR1I2;LCAT;LPL;PCSK9;CYP7A1;APOM;LIPC;LIPG;APOE;APOB;LDLRAP1;LDLR;ABCA1;ABCG8;ABCG5;DGAT2;APOA1;APOC3;NR1H3;APOA4;APOA5;NPC1;SOAT2;APOC2;ANGPTL3	GO_Biological_Process	Lipid metabolism
sterol metabolic process (GO:0016125)	25/60	2.52e-05	0.00774953	-1.34732	CETP;MVK;LCAT;MSMO1;HMGCR;CLN8;CYP7A1;CYP17A1;CYP4V2;APOE;APOB;LDLRAP1;ABCA1;STARD3;APOA1;APOA4;NR0B2;CYP27A1;CYP26A1;CYP26C1;CYP11B2;CYP21A2;SOAT2;CYP11B1;ANGPTL3	GO_Biological_Process	Lipid metabolism
triglyceride homeostasis (GO:0070328)	22/29	2.72e-11	6.26e-08	-1.7145	CETP;SCARB1;GCKR;DGAT2;APOC4;ACSM2A;APOA1;APOC3;LPL;NR1H3;APOA4;FITM2;RORA;APOA5;MLXIPL;LIPC;APOC2;HNF4A;ANGPTL8;ANGPTL3;ANGPTL4;APOE	GO_Biological_Process	Lipid metabolism
triglyceride-rich lipoprotein particle remodeling (GO:0034370)	11/14	1.74e-06	0.000724396	-2.20177	CETP;LIPC;APOC2;APOA1;APOC3;LCAT;LPL;APOA4;APOE;APOB;APOA5	GO_Biological_Process	Lipid metabolism
very-low-density lipoprotein particle (GO:0034361)	11/16	1.44e-05	0.0057499	-2.0035	APOM;APOC2;APOH;APOC1;APOC4;APOA1;APOC3;APOA4;APOE;APOB;APOA5	GO_Cellular_Component	Lipid metabolism
very-low-density lipoprotein particle remodeling (GO:0034372)	9/10	2.05e-06	0.000724396	-2.70507	CETP;LIPC;APOC2;APOA1;LCAT;LPL;APOA4;APOE;APOA5	GO_Biological_Process	Lipid metabolism
Adipocytokine signaling pathway_Homo sapiens_hsa04920	26/70	0.000175765	0.0254859	-1.79167	IRS1;TRADD;PRKAG1;SLC2A4;TNF;RELA;PRKAG3;CAMKK2;RXRB;SOCS3;AKT2;LEPR;AKT1;CD36;PCK1;CPT1A;ACSL1;ADIPOQ;ACSL5;PTPN11;NFKBIA;POMC;G6PC2;LEP;AGRP;PPARA	KEGG	Fat Storage
Adipogenesis_Homo sapiens_WP236	42/130	0.000101413	0.007082	-1.76084	CEBPA;IRS1;CELF1;LPL;GATA4;RORA;SLC2A4;TNF;INS;SOCS3;E2F4;WNT1;PCK1;NCOA1;SREBF1;WNT10B;EGR2;MEF2C;SMAD3;STAT2;ADIPOQ;EBF1;GTF3A;HMGA1;NR1H3;IGF1;HNF1A;AGT;RBL2;NCOR2;BSCL2;GH1;CYP26A1;IL6;SCD;LEP;DDIT3;RARA;PNPLA3;PPARG;PPARA;LPIN3	WikiPathways	Fat Storage
negative regulation of lipid storage (GO:0010888)	10/17	0.000245383	0.0434517	-2.12676	ABCA1;CRP;NFKBIA;IL6;ITGB3;NR1H3;PPARG;PPARA;TNF;PTPN2	GO_Biological_Process	Fat Storage
negative regulation of macrophage derived foam cell differentiation (GO:0010745)	9/14	0.000199219	0.0398785	-2.53626	ABCA1;CRP;NFKBIA;CETP;ITGB3;ADIPOQ;NR1H3;PPARG;PPARA	GO_Biological_Process	Fat Storage
Transcriptional regulation of white adipocyte differentiation_Homo sapiens_R-HSA-381340	29/79	9.74e-05	0.0194899	-1.95672	CEBPA;LPL;SLC2A4;TNF;RELA;MED17;MED11;MED30;CD36;WNT1;PCK1;NCOA1;MED1;SREBF1;WNT10B;EGR2;NCOA6;ADIPOQ;EBF1;MED9;MED7;NCOR2;CDK8;MED22;LEP;CARM1;PPARG;ANGPTL4;PPARA	Reactome	Fat Storage
Arylamine metabolism_Homo sapiens_WP694	6/6	3.92e-05	0.00328908	-0.907067	SULT1A1;NAT2;CYP1A2;UGT1A4;UGT1A9;SULT1A2	WikiPathways	Chemical Modifications
Chemical carcinogenesis_Homo sapiens_hsa05204	28/82	0.000510503	0.0370115	-1.60246	UGT1A10;ADH1C;ADH1B;ADH1A;ADH7;ADH5;ADH6;SULT1A1;ADH4;UGT1A5;UGT1A4;UGT1A3;UGT1A9;UGT1A8;SULT1A4;UGT1A7;SULT1A3;SULT1A2;UGT1A6;GSTM4;GSTM2;GSTM1;UGT1A1;ARNT;NAT2;CYP1A2;CYP1A1;GSTM5	KEGG	Chemical Modifications
Ethanol oxidation_Homo sapiens_R-HSA-71384	9/12	3.14e-05	0.0109842	-1.80421	ADH4;ACSS2;ALDH2;ADH1C;ADH1B;ADH1A;ADH7;ADH5;ADH6	Reactome	Chemical Modifications
Fatty Acid Omega Oxidation_Homo sapiens_WP206	9/16	0.000796071	0.0277962	-0.873022	ADH4;ADH1C;ALDH2;ADH1B;ADH1A;CYP1A2;CYP1A1;ADH7;ADH6	WikiPathways	Chemical Modifications
flavonoid glucuronidation (GO:0052696)	9/10	2.05e-06	0.000724396	-3.60396	UGT1A10;UGT1A1;UGT1A5;UGT1A4;UGT1A3;UGT1A9;UGT1A8;UGT1A7;UGT1A6	GO_Biological_Process	Chemical Modifications
xenobiotic glucuronidation (GO:0052697)	9/12	3.14e-05	0.00902412	-2.14631	UGT1A10;UGT1A1;UGT1A5;UGT1A4;UGT1A3;UGT1A9;UGT1A8;UGT1A7;UGT1A6	GO_Biological_Process	Chemical Modifications
Peptide hormone metabolism_Homo sapiens_R-HSA-2980736	30/81	6.14e-05	0.014345	-2.02642	ACHE;PCSK1;ENPEP;GRP;CTSZ;GATA4;PLA2G7;INS;ANPEP;KIF5A;SEC11A;TCF7L2;ACE;SLC30A8;CDX2;MME;CMA1;PAX6;IGF1;INHBC;AGT;INHBE;GIP;POMC;GH1;SPCS1;LEP;CPE;EXOC6;STX1A	Reactome
renal system development (GO:0072001)	24/60	8.01e-05	0.0204935	-1.39437	TFAP2B;TGFB2;ACE;MME;WFS1;ARL3;PTCH1;LRP4;PCSK9;TCF21;HNF1B;PROX1;PCSK5;AGT;PAX2;VEGFA;BAG6;NUP93;PKHD1;SALL1;PAX8;SIX2;KCTD11;WNT4	GO_Biological_Process
Wnt Signaling Pathway_Homo sapiens_WP428	25/67	0.000213865	0.0112012	-1.7935	GSK3B;WNT2B;PRKCZ;WNT6;FRAT1;CCND2;PPP2R5E;DVL2;RAC1;WNT1;WNT2;LDLR;WNT4;WNT10B;WNT10A;FZD5;RYK;WNT3A;PRKCD;AXIN1;FZD9;KREMEN1;PRKCA;CSNK1E;FBXW2	WikiPathways
