# Supplementary material for: A network-based approach to identify deregulated pathways and drug effects in metabolic syndrome
Source: Nat Commun. 2019 Nov 18;10:5215. doi: 10.1038/s41467-019-13208-z (PMC6861239; doi:10.1038/s41467-019-13208-z)
Supplement: Supplementary file 7 — Supplementary Data 4 [file 41467_2019_13208_MOESM7_ESM.xlsx]

## Sheet: Adipose
NODE1

## Sheet: Liver
NODE1

## Sheet: Muscle
NODE1
