# Supplementary material for: A network-based approach to identify deregulated pathways and drug effects in metabolic syndrome
Source: Nat Commun. 2019 Nov 18;10:5215. doi: 10.1038/s41467-019-13208-z (PMC6861239; doi:10.1038/s41467-019-13208-z)
Supplement: Supplementary file 8 — Supplementary Data 5 [file 41467_2019_13208_MOESM8_ESM.xlsx]

## Sheet: Adipose_Module_1
ID	NAME	GENE.RATIO	BG.Ratio	P.VALUE	P.VALUE.ADJ	Q.VALUE	GENES	COUNT	TOP.LEVEL.PATHWAY.ID	TOP.LEVEL.PATHWAY.NAME
R-HSA-3371556	Cellular response to heat stress	15/114	19/661	3.31526e-09	9.64784e-07	5.764e-07	MAPK1/MAPK3/BAG1/PTGES3/FKBP4/HSP90AA1/RPA2/ATM/GSK3B/HSPA1A/HSF1/HSPA5/HSPA8/HSPA4/HDAC6	15	R-HSA-8953897	Cellular responses to external stimuli
R-HSA-168256	Immune System	57/114	179/661	6.51881e-09	9.64784e-07	5.764e-07	CREB1/AIP/MAPK1/PRKCD/SKP2/NDN/CUL1/MAPK3/MAPK9/MAPK14/CASP3/KEAP1/CHUK/HSP90AA1/STAT1/RPS6KA1/RPS6KA5/TP53/CASP8/SRC/ABL1/CALM1/PRKACA/IKBKB/BTRC/CLU/AKT1/NCF1/PRKDC/FBXW11/HSPA1A/IRF3/CUL2/CUL3/STAT3/SQSTM1/ITCH/CCND1/FLNA/CALR/TRAF2/TBK1/MAPK8/TAB1/TAB2/FOXO1/GSN/PSEN1/HSPA5/HSPA8/APP/STUB1/RPLP0/ACTB/MAP2K1/PDCD4/LCK	57	R-HSA-168256	Immune System
R-HSA-3371453	Regulation of HSF1-mediated heat shock response	11/114	12/661	2.72151e-08	2.68522e-06	1.60426e-06	MAPK1/MAPK3/BAG1/RPA2/ATM/GSK3B/HSPA1A/HSF1/HSPA5/HSPA8/HSPA4	11	R-HSA-8953897	Cellular responses to external stimuli
R-HSA-2262752	Cellular responses to stress	31/114	76/661	1.6529e-07	1.22315e-05	7.30757e-06	NR3C2/MAPK1/MDM4/MAPK3/MAPK9/BAG1/MAPK14/PTGES3/FKBP4/RB1/CDK2/HSP90AA1/RPS6KA1/TP53/RPA2/ATM/GSK3B/NCF1/HSPA1A/CUL2/MDM2/STAT3/FKBP5/MAPK8/CCNA2/HSF1/ARNT/HSPA5/HSPA8/HSPA4/HDAC6	31	R-HSA-8953897	Cellular responses to external stimuli
R-HSA-8953897	Cellular responses to external stimuli	31/114	77/661	2.39106e-07	1.41551e-05	8.45679e-06	NR3C2/MAPK1/MDM4/MAPK3/MAPK9/BAG1/MAPK14/PTGES3/FKBP4/RB1/CDK2/HSP90AA1/RPS6KA1/TP53/RPA2/ATM/GSK3B/NCF1/HSPA1A/CUL2/MDM2/STAT3/FKBP5/MAPK8/CCNA2/HSF1/ARNT/HSPA5/HSPA8/HSPA4/HDAC6	31	R-HSA-8953897	Cellular responses to external stimuli
R-HSA-168249	Innate Immune System	37/114	102/661	2.93055e-07	1.44574e-05	8.63741e-06	CREB1/MAPK1/PRKCD/CUL1/MAPK3/MAPK9/MAPK14/CHUK/HSP90AA1/RPS6KA1/RPS6KA5/CASP8/SRC/ABL1/CALM1/PRKACA/IKBKB/BTRC/CLU/NCF1/PRKDC/FBXW11/HSPA1A/IRF3/ITCH/TRAF2/TBK1/MAPK8/TAB1/TAB2/GSN/PSEN1/HSPA8/APP/ACTB/MAP2K1/LCK	37	R-HSA-168256	Immune System
R-HSA-422475	Axon guidance	24/114	52/661	3.61042e-07	1.52669e-05	9.12105e-06	CREB1/MAPK1/MAPK3/MAPK14/EGFR/HSP90AA1/RPS6KA1/RPS6KA4/RPS6KA5/SRC/ABL1/PRKACA/GSK3B/CUL2/MAPK8/PSEN1/RPL23/HSPA8/RPS3/RPS16/CDK5/RPLP0/ACTB/MAP2K1	24	R-HSA-1266738	Developmental Biology
R-HSA-73887	Death Receptor Signalling	14/114	22/661	9.44241e-07	3.49369e-05	2.08727e-05	AATF/CASP3/CHUK/CASP8/IKBKB/SQSTM1/RACK1/TRAF2/MAPK8/TAB1/TAB2/MAGED1/PSEN1/XIAP	14	R-HSA-162582	Signal Transduction
R-HSA-1280215	Cytokine Signaling in Immune system	38/114	111/661	1.1454e-06	3.76708e-05	2.25061e-05	CREB1/AIP/MAPK1/PRKCD/NDN/CUL1/MAPK3/MAPK9/MAPK14/CASP3/CHUK/HSP90AA1/STAT1/RPS6KA1/RPS6KA5/TP53/PRKACA/IKBKB/BTRC/AKT1/FBXW11/IRF3/STAT3/SQSTM1/CCND1/FLNA/TRAF2/TBK1/MAPK8/TAB1/TAB2/FOXO1/HSPA8/APP/RPLP0/MAP2K1/PDCD4/LCK	38	R-HSA-168256	Immune System
R-HSA-168164	Toll Like Receptor 3 (TLR3) Cascade	20/114	41/661	1.35872e-06	4.02182e-05	2.4028e-05	CREB1/MAPK1/CUL1/MAPK3/MAPK9/MAPK14/CHUK/RPS6KA1/RPS6KA5/CASP8/IKBKB/BTRC/FBXW11/IRF3/TBK1/MAPK8/TAB1/TAB2/APP/MAP2K1	20	R-HSA-168256	Immune System
R-HSA-449147	Signaling by Interleukins	34/114	95/661	1.60214e-06	4.3112e-05	2.57568e-05	CREB1/AIP/MAPK1/NDN/CUL1/MAPK3/MAPK9/MAPK14/CASP3/CHUK/HSP90AA1/STAT1/RPS6KA1/RPS6KA5/TP53/PRKACA/IKBKB/BTRC/AKT1/FBXW11/STAT3/SQSTM1/CCND1/TBK1/MAPK8/TAB1/TAB2/FOXO1/HSPA8/APP/RPLP0/MAP2K1/PDCD4/LCK	34	R-HSA-168256	Immune System
R-HSA-166166	MyD88-independent TLR4 cascade	20/114	42/661	2.22362e-06	5.06301e-05	3.02484e-05	CREB1/MAPK1/CUL1/MAPK3/MAPK9/MAPK14/CHUK/RPS6KA1/RPS6KA5/CASP8/IKBKB/BTRC/FBXW11/IRF3/TBK1/MAPK8/TAB1/TAB2/APP/MAP2K1	20	R-HSA-168256	Immune System
R-HSA-937061	TRIF(TICAM1)-mediated TLR4 signaling	20/114	42/661	2.22362e-06	5.06301e-05	3.02484e-05	CREB1/MAPK1/CUL1/MAPK3/MAPK9/MAPK14/CHUK/RPS6KA1/RPS6KA5/CASP8/IKBKB/BTRC/FBXW11/IRF3/TBK1/MAPK8/TAB1/TAB2/APP/MAP2K1	20	R-HSA-168256	Immune System
R-HSA-166016	Toll Like Receptor 4 (TLR4) Cascade	20/114	45/661	8.63397e-06	0.000182547	0.000109061	CREB1/MAPK1/CUL1/MAPK3/MAPK9/MAPK14/CHUK/RPS6KA1/RPS6KA5/CASP8/IKBKB/BTRC/FBXW11/IRF3/TBK1/MAPK8/TAB1/TAB2/APP/MAP2K1	20	R-HSA-168256	Immune System
R-HSA-448424	Interleukin-17 signaling	16/114	32/661	1.22135e-05	0.000225949	0.000134991	CREB1/MAPK1/CUL1/MAPK3/MAPK9/MAPK14/CHUK/RPS6KA1/RPS6KA5/IKBKB/BTRC/FBXW11/MAPK8/TAB1/TAB2/MAP2K1	16	R-HSA-168256	Immune System
R-HSA-450294	MAP kinase activation	16/114	32/661	1.22135e-05	0.000225949	0.000134991	CREB1/MAPK1/CUL1/MAPK3/MAPK9/MAPK14/CHUK/RPS6KA1/RPS6KA5/IKBKB/BTRC/FBXW11/MAPK8/TAB1/TAB2/MAP2K1	16	R-HSA-168256	Immune System
R-HSA-168898	Toll-like Receptor Cascades	20/114	46/661	1.30865e-05	0.00022786	0.000136132	CREB1/MAPK1/CUL1/MAPK3/MAPK9/MAPK14/CHUK/RPS6KA1/RPS6KA5/CASP8/IKBKB/BTRC/FBXW11/IRF3/TBK1/MAPK8/TAB1/TAB2/APP/MAP2K1	20	R-HSA-168256	Immune System
R-HSA-162582	Signal Transduction	63/114	249/661	2.07477e-05	0.000341184	0.000203837	CREB1/MAPK1/PRKCD/AATF/CUL1/MAPK3/CAV1/CDC37/MAPK14/CASP3/PTGES3/FKBP4/CDK2/CHUK/EGFR/HSP90AA1/STAT1/RPS6KA1/RPS6KA5/TP53/CASP8/SRC/ABL1/CALM1/NOTCH1/PRKACA/IKBKB/BTRC/AKT1/GSK3B/NCF1/MDM2/CUL3/STAT3/SQSTM1/NEDD8/IER3/ITCH/ZFYVE9/CCND1/RACK1/FLNA/FKBP5/TRAF2/MAPK8/TAB1/TAB2/MAGED1/FOXO1/A2M/PSEN1/APP/XPO1/SIRT6/STUB1/RPS6KB1/CDK5/XIAP/CDK1/ACTB/HDAC6/MAP2K1/LCK	63	R-HSA-162582	Signal Transduction
R-HSA-373760	L1CAM interactions	10/114	15/661	2.2761e-05	0.000354593	0.000211848	MAPK1/MAPK3/EGFR/RPS6KA1/RPS6KA4/RPS6KA5/SRC/HSPA8/ACTB/MAP2K1	10	R-HSA-1266738	Developmental Biology
R-HSA-76002	Platelet activation, signaling and aggregation	13/114	24/661	2.94097e-05	0.000406871	0.000243081	MAPK1/PRKCD/MAPK3/MAPK14/SRC/CALM1/CLU/AKT1/FLNA/A2M/HSPA5/APP/LCK	13	R-HSA-109582	Hemostasis
R-HSA-9006934	Signaling by Receptor Tyrosine Kinases	25/114	68/661	3.38234e-05	0.000406871	0.000243081	CREB1/MAPK1/PRKCD/MAPK3/CAV1/CDC37/MAPK14/EGFR/HSP90AA1/STAT1/RPS6KA1/RPS6KA5/SRC/CALM1/PRKACA/AKT1/NCF1/STAT3/ITCH/TAB2/PSEN1/STUB1/CDK5/ACTB/LCK	25	R-HSA-162582	Signal Transduction
R-HSA-168254	Influenza Infection	9/114	13/661	3.94331e-05	0.000406871	0.000243081	RAN/HSP90AA1/HSPA1A/CALR/RPL23/RPS3/RPS16/XPO1/RPLP0	9	R-HSA-1643685	Disease
R-HSA-168255	Influenza Life Cycle	9/114	13/661	3.94331e-05	0.000406871	0.000243081	RAN/HSP90AA1/HSPA1A/CALR/RPL23/RPS3/RPS16/XPO1/RPLP0	9	R-HSA-1643685	Disease
R-HSA-168138	Toll Like Receptor 9 (TLR9) Cascade	17/114	38/661	4.12369e-05	0.000406871	0.000243081	CREB1/MAPK1/CUL1/MAPK3/MAPK9/MAPK14/CHUK/RPS6KA1/RPS6KA5/IKBKB/BTRC/FBXW11/MAPK8/TAB1/TAB2/APP/MAP2K1	17	R-HSA-168256	Immune System
R-HSA-168142	Toll Like Receptor 10 (TLR10) Cascade	17/114	38/661	4.12369e-05	0.000406871	0.000243081	CREB1/MAPK1/CUL1/MAPK3/MAPK9/MAPK14/CHUK/RPS6KA1/RPS6KA5/IKBKB/BTRC/FBXW11/MAPK8/TAB1/TAB2/APP/MAP2K1	17	R-HSA-168256	Immune System
R-HSA-168176	Toll Like Receptor 5 (TLR5) Cascade	17/114	38/661	4.12369e-05	0.000406871	0.000243081	CREB1/MAPK1/CUL1/MAPK3/MAPK9/MAPK14/CHUK/RPS6KA1/RPS6KA5/IKBKB/BTRC/FBXW11/MAPK8/TAB1/TAB2/APP/MAP2K1	17	R-HSA-168256	Immune System
R-HSA-168181	Toll Like Receptor 7/8 (TLR7/8) Cascade	17/114	38/661	4.12369e-05	0.000406871	0.000243081	CREB1/MAPK1/CUL1/MAPK3/MAPK9/MAPK14/CHUK/RPS6KA1/RPS6KA5/IKBKB/BTRC/FBXW11/MAPK8/TAB1/TAB2/APP/MAP2K1	17	R-HSA-168256	Immune System
R-HSA-975138	TRAF6 mediated induction of NFkB and MAP kinases upon TLR7/8 or 9 activation	17/114	38/661	4.12369e-05	0.000406871	0.000243081	CREB1/MAPK1/CUL1/MAPK3/MAPK9/MAPK14/CHUK/RPS6KA1/RPS6KA5/IKBKB/BTRC/FBXW11/MAPK8/TAB1/TAB2/APP/MAP2K1	17	R-HSA-168256	Immune System
R-HSA-975155	MyD88 dependent cascade initiated on endosome	17/114	38/661	4.12369e-05	0.000406871	0.000243081	CREB1/MAPK1/CUL1/MAPK3/MAPK9/MAPK14/CHUK/RPS6KA1/RPS6KA5/IKBKB/BTRC/FBXW11/MAPK8/TAB1/TAB2/APP/MAP2K1	17	R-HSA-168256	Immune System
R-HSA-975871	MyD88 cascade initiated on plasma membrane	17/114	38/661	4.12369e-05	0.000406871	0.000243081	CREB1/MAPK1/CUL1/MAPK3/MAPK9/MAPK14/CHUK/RPS6KA1/RPS6KA5/IKBKB/BTRC/FBXW11/MAPK8/TAB1/TAB2/APP/MAP2K1	17	R-HSA-168256	Immune System
R-HSA-168643	Nucleotide-binding domain, leucine rich repeat containing receptor (NLR) signaling pathways	8/114	11/661	6.57111e-05	0.000627435	0.000374855	MAPK14/CHUK/CASP8/IKBKB/ITCH/TAB1/TAB2/APP	8	R-HSA-168256	Immune System
R-HSA-5653656	Vesicle-mediated transport	14/114	29/661	7.63806e-05	0.00070652	0.000422103	COPS2/TSG101/EGFR/HSP90AA1/GAK/SRC/CALM1/AKT1/NEDD8/CALR/HSPA8/APP/ACTB/COPS5	14	R-HSA-5653656	Vesicle-mediated transport
R-HSA-166058	MyD88:MAL(TIRAP) cascade initiated on plasma membrane	17/114	41/661	0.000135819	0.00111674	0.000667182	CREB1/MAPK1/CUL1/MAPK3/MAPK9/MAPK14/CHUK/RPS6KA1/RPS6KA5/IKBKB/BTRC/FBXW11/MAPK8/TAB1/TAB2/APP/MAP2K1	17	R-HSA-168256	Immune System
R-HSA-168179	Toll Like Receptor TLR1:TLR2 Cascade	17/114	41/661	0.000135819	0.00111674	0.000667182	CREB1/MAPK1/CUL1/MAPK3/MAPK9/MAPK14/CHUK/RPS6KA1/RPS6KA5/IKBKB/BTRC/FBXW11/MAPK8/TAB1/TAB2/APP/MAP2K1	17	R-HSA-168256	Immune System
R-HSA-168188	Toll Like Receptor TLR6:TLR2 Cascade	17/114	41/661	0.000135819	0.00111674	0.000667182	CREB1/MAPK1/CUL1/MAPK3/MAPK9/MAPK14/CHUK/RPS6KA1/RPS6KA5/IKBKB/BTRC/FBXW11/MAPK8/TAB1/TAB2/APP/MAP2K1	17	R-HSA-168256	Immune System
R-HSA-181438	Toll Like Receptor 2 (TLR2) Cascade	17/114	41/661	0.000135819	0.00111674	0.000667182	CREB1/MAPK1/CUL1/MAPK3/MAPK9/MAPK14/CHUK/RPS6KA1/RPS6KA5/IKBKB/BTRC/FBXW11/MAPK8/TAB1/TAB2/APP/MAP2K1	17	R-HSA-168256	Immune System
R-HSA-446652	Interleukin-1 family signaling	13/114	27/661	0.000147465	0.00117972	0.000704813	CUL1/CHUK/IKBKB/BTRC/FBXW11/STAT3/SQSTM1/TBK1/MAPK8/TAB1/TAB2/APP/MAP2K1	13	R-HSA-168256	Immune System
R-HSA-194138	Signaling by VEGF	10/114	18/661	0.000207217	0.00157273	0.000939609	PRKCD/CAV1/MAPK14/HSP90AA1/SRC/CALM1/PRKACA/AKT1/NCF1/ACTB	10	R-HSA-162582	Signal Transduction
R-HSA-4420097	VEGFA-VEGFR2 Pathway	10/114	18/661	0.000207217	0.00157273	0.000939609	PRKCD/CAV1/MAPK14/HSP90AA1/SRC/CALM1/PRKACA/AKT1/NCF1/ACTB	10	R-HSA-162582	Signal Transduction
R-HSA-109581	Apoptosis	13/114	28/661	0.000235205	0.00169806	0.00101449	PRKCD/CASP3/TP53/CASP8/TP53BP2/AKT1/APPL1/STAT3/TRAF2/MAPK8/MAGED1/GSN/XIAP	13	R-HSA-5357801	Programmed Cell Death
R-HSA-5357801	Programmed Cell Death	13/114	28/661	0.000235205	0.00169806	0.00101449	PRKCD/CASP3/TP53/CASP8/TP53BP2/AKT1/APPL1/STAT3/TRAF2/MAPK8/MAGED1/GSN/XIAP	13	R-HSA-5357801	Programmed Cell Death
R-HSA-3371497	HSP90 chaperone cycle for steroid hormone receptors (SHR)	7/114	10/661	0.000293345	0.00206738	0.00123514	NR3C2/PTGES3/FKBP4/HSP90AA1/HSPA1A/FKBP5/HSPA8	7	R-HSA-8953897	Cellular responses to external stimuli
R-HSA-109606	Intrinsic Pathway for Apoptosis	8/114	13/661	0.000375681	0.00247115	0.00147636	CASP3/TP53/CASP8/TP53BP2/AKT1/STAT3/MAPK8/XIAP	8	R-HSA-5357801	Programmed Cell Death
R-HSA-6804757	Regulation of TP53 Degradation	8/114	13/661	0.000375681	0.00247115	0.00147636	MDM4/CDK2/TP53/ATM/AKT1/MDM2/CCNA2/CDK1	8	R-HSA-74160	Gene expression (Transcription)
R-HSA-6806003	Regulation of TP53 Expression and Degradation	8/114	13/661	0.000375681	0.00247115	0.00147636	MDM4/CDK2/TP53/ATM/AKT1/MDM2/CCNA2/CDK1	8	R-HSA-74160	Gene expression (Transcription)
R-HSA-1640170	Cell Cycle	26/114	82/661	0.000428137	0.00275497	0.00164593	MAPK1/SKP2/MDM4/CUL1/TP53BP1/TOPBP1/MAPK3/RB1/CDK2/HSP90AA1/TP53/RPA2/SRC/ATM/ABL1/PRKACA/BTRC/AKT1/GSK3B/FBXW11/MDM2/CCND1/RAD9A/CCNA2/XPO1/CDK1	26	R-HSA-1640170	Cell Cycle
R-HSA-199991	Membrane Trafficking	12/114	26/661	0.000450443	0.00283683	0.00169484	COPS2/TSG101/EGFR/GAK/SRC/CALM1/AKT1/NEDD8/HSPA8/APP/ACTB/COPS5	12	R-HSA-5653656	Vesicle-mediated transport
R-HSA-5621481	C-type lectin receptors (CLRs)	13/114	30/661	0.000549204	0.00338676	0.00202338	PRKCD/CUL1/CHUK/RPS6KA5/CASP8/SRC/CALM1/PRKACA/IKBKB/BTRC/FBXW11/TAB1/TAB2	13	R-HSA-168256	Immune System
R-HSA-5693532	DNA Double-Strand Break Repair	12/114	27/661	0.000692825	0.00418523	0.00250042	TP53BP1/TOPBP1/CDK2/TP53/RPA2/ATM/ABL1/PRKDC/MAPK8/RAD9A/CCNA2/SIRT6	12	R-HSA-73894	DNA Repair
R-HSA-5607764	CLEC7A (Dectin-1) signaling	11/114	24/661	0.000859913	0.00499087	0.00298174	PRKCD/CUL1/CHUK/CASP8/SRC/CALM1/IKBKB/BTRC/FBXW11/TAB1/TAB2	11	R-HSA-168256	Immune System
R-HSA-8951664	Neddylation	11/114	24/661	0.000859913	0.00499087	0.00298174	COPS2/SKP2/CUL1/KEAP1/DDB2/BTRC/FBXW11/CUL2/CUL3/NEDD8/COPS5	11	R-HSA-392499	Metabolism of proteins
R-HSA-983169	Class I MHC mediated antigen processing & presentation	14/114	36/661	0.00124289	0.00707491	0.00422683	SKP2/CUL1/KEAP1/CHUK/IKBKB/BTRC/NCF1/FBXW11/CUL2/CUL3/ITCH/CALR/HSPA5/STUB1	14	R-HSA-168256	Immune System
R-HSA-109582	Hemostasis	20/114	61/661	0.00140586	0.00752595	0.0044963	MAPK1/PRKCD/MAPK3/CAV1/MAPK14/CDK2/TP53/SRC/ABL1/CALM1/PRKACA/CLU/AKT1/FLNA/A2M/HSPA5/APP/CDK5/ACTB/LCK	20	R-HSA-109582	Hemostasis
R-HSA-112315	Transmission across Chemical Synapses	7/114	12/661	0.00142383	0.00752595	0.0044963	CREB1/MAPK1/RPS6KA1/CALM1/PRKACA/MDM2/HSPA8	7	R-HSA-112316	Neuronal System
R-HSA-416476	G alpha (q) signalling events	7/114	12/661	0.00142383	0.00752595	0.0044963	CREB1/MAPK1/PRKCD/MAPK3/EGFR/RPS6KA1/APP	7	R-HSA-162582	Signal Transduction
R-HSA-8856828	Clathrin-mediated endocytosis	7/114	12/661	0.00142383	0.00752595	0.0044963	COPS2/EGFR/GAK/NEDD8/HSPA8/ACTB/COPS5	7	R-HSA-5653656	Vesicle-mediated transport
R-HSA-9020702	Interleukin-1 signaling	10/114	22/661	0.00163704	0.00850111	0.0050789	CUL1/CHUK/IKBKB/BTRC/FBXW11/SQSTM1/TAB1/TAB2/APP/MAP2K1	10	R-HSA-168256	Immune System
R-HSA-69278	Cell Cycle, Mitotic	20/114	62/661	0.00177405	0.00905378	0.00540909	MAPK1/SKP2/CUL1/MAPK3/RB1/CDK2/HSP90AA1/TP53/RPA2/SRC/ABL1/PRKACA/BTRC/AKT1/GSK3B/FBXW11/CCND1/CCNA2/XPO1/CDK1	20	R-HSA-1640170	Cell Cycle
R-HSA-112316	Neuronal System	7/114	13/661	0.00264667	0.0132782	0.00793292	CREB1/MAPK1/RPS6KA1/CALM1/PRKACA/MDM2/HSPA8	7	R-HSA-112316	Neuronal System
R-HSA-5693567	HDR through Homologous Recombination (HRR) or Single Strand Annealing (SSA)	9/114	20/661	0.0031092	0.0153387	0.00916395	TP53BP1/TOPBP1/CDK2/RPA2/ATM/ABL1/RAD9A/CCNA2/SIRT6	9	R-HSA-73894	DNA Repair
R-HSA-168928	DDX58/IFIH1-mediated induction of interferon-alpha/beta	8/114	17/661	0.00382089	0.0182417	0.0108983	CHUK/CASP8/IKBKB/IRF3/ITCH/TRAF2/TBK1/APP	8	R-HSA-168256	Immune System
R-HSA-376176	Signaling by ROBO receptors	8/114	17/661	0.00382089	0.0182417	0.0108983	SRC/ABL1/PRKACA/CUL2/RPL23/RPS3/RPS16/RPLP0	8	R-HSA-1266738	Developmental Biology
R-HSA-372790	Signaling by GPCR	11/114	28/661	0.00395033	0.0182703	0.0109154	CREB1/MAPK1/PRKCD/MAPK3/EGFR/RPS6KA1/CALM1/PRKACA/AKT1/APP/CDK5	11	R-HSA-162582	Signal Transduction
R-HSA-388396	GPCR downstream signalling	11/114	28/661	0.00395033	0.0182703	0.0109154	CREB1/MAPK1/PRKCD/MAPK3/EGFR/RPS6KA1/CALM1/PRKACA/AKT1/APP/CDK5	11	R-HSA-162582	Signal Transduction
R-HSA-2454202	Fc epsilon receptor (FCERI) signaling	12/114	32/661	0.00410075	0.0183912	0.0109877	MAPK1/CUL1/MAPK3/MAPK9/CHUK/CALM1/IKBKB/BTRC/FBXW11/MAPK8/TAB1/TAB2	12	R-HSA-168256	Immune System
R-HSA-69620	Cell Cycle Checkpoints	12/114	32/661	0.00410075	0.0183912	0.0109877	MDM4/TP53BP1/TOPBP1/CDK2/TP53/RPA2/ATM/MDM2/RAD9A/CCNA2/XPO1/CDK1	12	R-HSA-1640170	Cell Cycle
R-HSA-1643685	Disease	37/114	148/661	0.0042084	0.0185923	0.0111078	CREB1/MAPK1/CUL1/MAPK3/RAN/TSG101/CDC37/CHUK/EGFR/HSP90AA1/STAT1/SRC/CALM1/NOTCH1/PRKACA/IKBKB/BTRC/AKT1/GSK3B/HSPA1A/MDM2/STAT3/ZFYVE9/CALR/FOXO1/PSEN1/RPL23/RPS3/RPS16/APP/XPO1/CDK5/RPLP0/ACTB/HDAC6/MAP2K1/LCK	37	R-HSA-1643685	Disease
R-HSA-1227986	Signaling by ERBB2	7/114	14/661	0.00454266	0.0196966	0.0117676	PRKCD/CDC37/EGFR/HSP90AA1/SRC/AKT1/STUB1	7	R-HSA-162582	Signal Transduction
R-HSA-2219528	PI3K/AKT Signaling in Cancer	9/114	21/661	0.00465799	0.0196966	0.0117676	CREB1/CHUK/EGFR/SRC/AKT1/GSK3B/MDM2/FOXO1/LCK	9	R-HSA-1643685	Disease
R-HSA-5693538	Homology Directed Repair	9/114	21/661	0.00465799	0.0196966	0.0117676	TP53BP1/TOPBP1/CDK2/RPA2/ATM/ABL1/RAD9A/CCNA2/SIRT6	9	R-HSA-73894	DNA Repair
R-HSA-5663202	Diseases of signal transduction	22/114	76/661	0.00496221	0.0198554	0.0118624	CREB1/MAPK1/CUL1/MAPK3/CDC37/CHUK/EGFR/HSP90AA1/STAT1/SRC/NOTCH1/AKT1/GSK3B/MDM2/STAT3/ZFYVE9/FOXO1/PSEN1/ACTB/HDAC6/MAP2K1/LCK	22	R-HSA-1643685	Disease
R-HSA-111885	Opioid Signalling	6/114	11/661	0.005098	0.0198554	0.0118624	CREB1/MAPK1/PRKCD/CALM1/PRKACA/CDK5	6	R-HSA-162582	Signal Transduction
R-HSA-2565942	Regulation of PLK1 Activity at G2/M Transition	6/114	11/661	0.005098	0.0198554	0.0118624	CUL1/HSP90AA1/PRKACA/BTRC/FBXW11/CDK1	6	R-HSA-1640170	Cell Cycle
R-HSA-69563	p53-Dependent G1 DNA Damage Response	6/114	11/661	0.005098	0.0198554	0.0118624	MDM4/CDK2/TP53/ATM/MDM2/CCNA2	6	R-HSA-1640170	Cell Cycle
R-HSA-69580	p53-Dependent G1/S DNA damage checkpoint	6/114	11/661	0.005098	0.0198554	0.0118624	MDM4/CDK2/TP53/ATM/MDM2/CCNA2	6	R-HSA-1640170	Cell Cycle
R-HSA-69615	G1/S DNA Damage Checkpoints	6/114	11/661	0.005098	0.0198554	0.0118624	MDM4/CDK2/TP53/ATM/MDM2/CCNA2	6	R-HSA-1640170	Cell Cycle
R-HSA-8878166	Transcriptional regulation by RUNX2	14/114	41/661	0.00524856	0.0201763	0.0120541	MAPK1/SKP2/CUL1/MAPK3/RB1/STAT1/SRC/ABL1/AKT1/GSK3B/CCND1/STUB1/CDK1/HDAC6	14	R-HSA-74160	Gene expression (Transcription)
R-HSA-5693607	Processing of DNA double-strand break ends	8/114	18/661	0.00589466	0.0223695	0.0133644	TP53BP1/TOPBP1/CDK2/RPA2/ATM/RAD9A/CCNA2/SIRT6	8	R-HSA-73894	DNA Repair
R-HSA-193704	p75 NTR receptor-mediated signalling	7/114	15/661	0.00731192	0.0264253	0.0157875	AATF/CASP3/IKBKB/SQSTM1/MAPK8/MAGED1/PSEN1	7	R-HSA-162582	Signal Transduction
R-HSA-2871837	FCERI mediated NF-kB activation	7/114	15/661	0.00731192	0.0264253	0.0157875	CUL1/CHUK/IKBKB/BTRC/FBXW11/TAB1/TAB2	7	R-HSA-168256	Immune System
R-HSA-69473	G2/M DNA damage checkpoint	7/114	15/661	0.00731192	0.0264253	0.0157875	TP53BP1/TOPBP1/TP53/RPA2/ATM/RAD9A/CDK1	7	R-HSA-1640170	Cell Cycle
R-HSA-73894	DNA Repair	16/114	51/661	0.00735667	0.0264253	0.0157875	COPS2/TP53BP1/TOPBP1/CDK2/DDB2/TP53/RPA2/ATM/ABL1/PRKDC/MAPK8/RAD9A/CCNA2/SIRT6/ACTB/COPS5	16	R-HSA-73894	DNA Repair
R-HSA-1280218	Adaptive Immune System	20/114	69/661	0.00740979	0.0264253	0.0157875	SKP2/CUL1/KEAP1/CHUK/SRC/CALM1/PRKACA/IKBKB/BTRC/AKT1/NCF1/FBXW11/CUL2/CUL3/ITCH/CALR/TAB2/HSPA5/STUB1/LCK	20	R-HSA-168256	Immune System
R-HSA-2559583	Cellular Senescence	14/114	43/661	0.00851833	0.0298456	0.0178309	MAPK1/MDM4/MAPK3/MAPK9/MAPK14/RB1/CDK2/RPS6KA1/TP53/ATM/MDM2/STAT3/MAPK8/CCNA2	14	R-HSA-8953897	Cellular responses to external stimuli
R-HSA-174143	APC/C-mediated degradation of cell cycle proteins	6/114	12/661	0.00877218	0.0298456	0.0178309	SKP2/CUL1/CDK2/BTRC/CCNA2/CDK1	6	R-HSA-1640170	Cell Cycle
R-HSA-450531	Regulation of mRNA stability by proteins that bind AU-rich elements	6/114	12/661	0.00877218	0.0298456	0.0178309	PRKCD/MAPK14/AKT1/HSPA1A/HSPA8/XPO1	6	R-HSA-8953854	Metabolism of RNA
R-HSA-453276	Regulation of mitotic cell cycle	6/114	12/661	0.00877218	0.0298456	0.0178309	SKP2/CUL1/CDK2/BTRC/CCNA2/CDK1	6	R-HSA-1640170	Cell Cycle
R-HSA-9006925	Intracellular signaling by second messengers	18/114	61/661	0.00913639	0.0307315	0.0183602	CREB1/MAPK1/PRKCD/MAPK3/CHUK/EGFR/TP53/SRC/CALM1/PRKACA/AKT1/GSK3B/MDM2/IER3/FOXO1/STUB1/XIAP/LCK	18	R-HSA-162582	Signal Transduction
R-HSA-69275	G2/M Transition	10/114	27/661	0.00978492	0.0325431	0.0194425	CUL1/CDK2/HSP90AA1/TP53/PRKACA/BTRC/FBXW11/CCNA2/XPO1/CDK1	10	R-HSA-1640170	Cell Cycle
R-HSA-2029480	Fcgamma receptor (FCGR) dependent phagocytosis	7/114	16/661	0.0111629	0.03631	0.021693	MAPK1/PRKCD/MAPK3/HSP90AA1/SRC/ABL1/ACTB	7	R-HSA-168256	Immune System
R-HSA-418594	G alpha (i) signalling events	7/114	16/661	0.0111629	0.03631	0.021693	CREB1/MAPK1/PRKCD/CALM1/PRKACA/APP/CDK5	7	R-HSA-162582	Signal Transduction
R-HSA-2559580	Oxidative Stress Induced Senescence	8/114	20/661	0.012475	0.0397054	0.0237216	MAPK1/MDM4/MAPK3/MAPK9/MAPK14/TP53/MDM2/MAPK8	8	R-HSA-8953897	Cellular responses to external stimuli
R-HSA-450282	MAPK targets/ Nuclear events mediated by MAP kinases	8/114	20/661	0.012475	0.0397054	0.0237216	CREB1/MAPK1/MAPK3/MAPK9/MAPK14/RPS6KA1/RPS6KA5/MAPK8	8	R-HSA-168256	Immune System
R-HSA-453274	Mitotic G2-G2/M phases	10/114	28/661	0.0130264	0.0410192	0.0245065	CUL1/CDK2/HSP90AA1/TP53/PRKACA/BTRC/FBXW11/CCNA2/XPO1/CDK1	10	R-HSA-1640170	Cell Cycle
R-HSA-6804756	Regulation of TP53 Activity through Phosphorylation	11/114	33/661	0.0162819	0.0497471	0.0297209	MDM4/TOPBP1/MAPK14/CDK2/TP53/RPA2/ATM/MDM2/RAD9A/CCNA2/CDK5	11	R-HSA-74160	Gene expression (Transcription)
R-HSA-202403	TCR signaling	7/114	17/661	0.0163023	0.0497471	0.0297209	CUL1/CHUK/IKBKB/BTRC/FBXW11/TAB2/LCK	7	R-HSA-168256	Immune System
R-HSA-202424	Downstream TCR signaling	7/114	17/661	0.0163023	0.0497471	0.0297209	CUL1/CHUK/IKBKB/BTRC/FBXW11/TAB2/LCK	7	R-HSA-168256	Immune System

## Sheet: Adipose_Module_2
ID	NAME	GENE.RATIO	BG.Ratio	P.VALUE	P.VALUE.ADJ	Q.VALUE	GENES	COUNT	TOP.LEVEL.PATHWAY.ID	TOP.LEVEL.PATHWAY.NAME
R-HSA-1989781	PPARA activates gene expression	19/44	42/661	1.07435e-13	1.24625e-11	9.83882e-12	RXRB/RXRA/PPARG/ESRRA/NCOR2/NCOR1/NCOA1/MED24/NR1H3/NR1H2/NCOA3/MED1/NCOA2/NPAS2/SREBF1/MED15/CLOCK/ARNTL/MED25	19	R-HSA-1430728	Metabolism
R-HSA-400206	Regulation of lipid metabolism by Peroxisome proliferator-activated receptor alpha (PPARalpha)	19/44	44/661	3.13371e-13	1.81755e-11	1.43491e-11	RXRB/RXRA/PPARG/ESRRA/NCOR2/NCOR1/NCOA1/MED24/NR1H3/NR1H2/NCOA3/MED1/NCOA2/NPAS2/SREBF1/MED15/CLOCK/ARNTL/MED25	19	R-HSA-1430728	Metabolism
R-HSA-556833	Metabolism of lipids	21/44	63/661	5.15546e-12	1.99344e-10	1.57377e-10	RXRB/RXRA/PPARG/ESRRA/NCOR2/NCOR1/NCOA1/MED24/NR1H3/NR1H2/VDR/NCOA3/MED1/NCOA2/NPAS2/PPARD/SREBF1/MED15/CLOCK/ARNTL/MED25	21	R-HSA-1430728	Metabolism
R-HSA-383280	Nuclear Receptor transcription pathway	16/44	35/661	1.43482e-11	4.16099e-10	3.28499e-10	RXRB/RARG/RXRG/RARA/RXRA/PPARG/ESRRA/NR1H3/NR1H2/VDR/MED1/THRA/THRB/PPARD/NR4A1/RARB	16	R-HSA-74160	Gene expression (Transcription)
R-HSA-1430728	Metabolism	21/44	100/661	9.27765e-08	2.15242e-06	1.69928e-06	RXRB/RXRA/PPARG/ESRRA/NCOR2/NCOR1/NCOA1/MED24/NR1H3/NR1H2/VDR/NCOA3/MED1/NCOA2/NPAS2/PPARD/SREBF1/MED15/CLOCK/ARNTL/MED25	21	R-HSA-1430728	Metabolism
R-HSA-381340	Transcriptional regulation of white adipocyte differentiation	12/44	35/661	4.52628e-07	8.75082e-06	6.90854e-06	RXRA/PPARG/NCOR2/NCOR1/NCOA1/MED24/NCOA3/MED1/NCOA2/SREBF1/MED15/MED25	12	R-HSA-1266738	Developmental Biology
R-HSA-1368108	BMAL1:CLOCK,NPAS2 activates circadian gene expression	7/44	13/661	4.5745e-06	6.92129e-05	5.46418e-05	RXRA/NCOA1/MED1/NCOA2/NPAS2/CLOCK/ARNTL	7	R-HSA-400253	Circadian Clock
R-HSA-400253	Circadian Clock	10/44	29/661	4.77331e-06	6.92129e-05	5.46418e-05	RXRA/NCOR1/NRIP1/NCOA1/MED1/NCOA2/NPAS2/SREBF1/CLOCK/ARNTL	10	R-HSA-400253	Circadian Clock
R-HSA-9006931	Signaling by Nuclear Receptors	12/44	50/661	3.19512e-05	0.000411815	0.000325117	RXRB/RARG/RXRG/RARA/RXRA/NRIP1/NCOA1/NCOA3/MED1/NCOA2/PPARD/RARB	12	R-HSA-162582	Signal Transduction
R-HSA-2990846	SUMOylation	13/44	62/661	6.64355e-05	0.000700593	0.000553099	RARA/RXRA/PPARG/NCOR2/NRIP1/NCOA1/NR1H3/NR1H2/TDG/VDR/THRA/THRB/NCOA2	13	R-HSA-392499	Metabolism of proteins
R-HSA-3108232	SUMO E3 ligases SUMOylate target proteins	13/44	62/661	6.64355e-05	0.000700593	0.000553099	RARA/RXRA/PPARG/NCOR2/NRIP1/NCOA1/NR1H3/NR1H2/TDG/VDR/THRA/THRB/NCOA2	13	R-HSA-392499	Metabolism of proteins
R-HSA-3108232	SUMO E3 ligases SUMOylate target proteins	13/44	62/661	6.64355e-05	0.000700593	0.000553099	RARA/RXRA/PPARG/NCOR2/NRIP1/NCOA1/NR1H3/NR1H2/TDG/VDR/THRA/THRB/NCOA2	13	R-HSA-392499	Metabolism of proteins
R-HSA-4090294	SUMOylation of intracellular receptors	8/44	25/661	9.37349e-05	0.000906104	0.000715345	RARA/RXRA/PPARG/NR1H3/NR1H2/VDR/THRA/THRB	8	#N/A	#N/A
R-HSA-212436	Generic Transcription Pathway	26/44	230/661	0.0005693	0.00482265	0.00380736	RXRB/RARG/RXRG/RARA/RXRA/PPARG/ESRRA/NCOR2/NCOR1/MED24/NR1H3/NR1H2/VDR/MED1/THRA/THRB/PPARD/NR4A1/RARB/CTSL/MED15/GADD45A/IGFBP3/MED25/KMT2E/CCNB1	26	R-HSA-74160	Gene expression (Transcription)
R-HSA-1368082	RORA activates gene expression	5/44	12/661	0.000582044	0.00482265	0.00380736	RXRA/NCOA1/MED1/NCOA2/SREBF1	5	R-HSA-400253	Circadian Clock
R-HSA-73857	RNA Polymerase II Transcription	26/44	240/661	0.00123189	0.00952665	0.00752104	RXRB/RARG/RXRG/RARA/RXRA/PPARG/ESRRA/NCOR2/NCOR1/MED24/NR1H3/NR1H2/VDR/MED1/THRA/THRB/PPARD/NR4A1/RARB/CTSL/MED15/GADD45A/IGFBP3/MED25/KMT2E/CCNB1	26	R-HSA-74160	Gene expression (Transcription)
R-HSA-2151201	Transcriptional activation of mitochondrial biogenesis	6/44	21/661	0.00157249	0.0114005	0.00900043	RXRA/ESRRA/NCOR1/NCOA1/MED1/NCOA2	6	R-HSA-1852241	Organelle biogenesis and maintenance
R-HSA-74160	Gene expression (Transcription)	27/44	265/661	0.00262918	0.0170203	0.0134371	RXRB/RARG/RXRG/RARA/RXRA/PPARG/ESRRA/NCOR2/NCOR1/MED24/NR1H3/NR1H2/TDG/VDR/MED1/THRA/THRB/PPARD/NR4A1/RARB/CTSL/MED15/GADD45A/IGFBP3/MED25/KMT2E/CCNB1	27	R-HSA-74160	Gene expression (Transcription)
R-HSA-1592230	Mitochondrial biogenesis	6/44	23/661	0.00264108	0.0170203	0.0134371	RXRA/ESRRA/NCOR1/NCOA1/MED1/NCOA2	6	R-HSA-1852241	Organelle biogenesis and maintenance
R-HSA-8957322	Metabolism of steroids	6/44	24/661	0.00334602	0.0204283	0.0161276	RXRA/NCOA1/VDR/MED1/NCOA2/SREBF1	6	R-HSA-1430728	Metabolism
R-HSA-2426168	Activation of gene expression by SREBF (SREBP)	5/44	17/661	0.00352972	0.0204724	0.0161624	RXRA/NCOA1/MED1/NCOA2/SREBF1	5	R-HSA-1430728	Metabolism
R-HSA-1655829	Regulation of cholesterol biosynthesis by SREBP (SREBF)	5/44	18/661	0.00464612	0.0256643	0.0202613	RXRA/NCOA1/MED1/NCOA2/SREBF1	5	R-HSA-1430728	Metabolism
R-HSA-5617472	Activation of anterior HOX genes in hindbrain development during early embryogenesis	6/44	26/661	0.00516747	0.026062	0.0205753	RARG/RARA/RXRA/NCOR1/NCOA3/RARB	6	R-HSA-1266738	Developmental Biology
R-HSA-5619507	Activation of HOX genes during differentiation	6/44	26/661	0.00516747	0.026062	0.0205753	RARG/RARA/RXRA/NCOR1/NCOA3/RARB	6	R-HSA-1266738	Developmental Biology

## Sheet: Liver_Module_1
ID	NAME	GENE.RATIO	BG.Ratio	P.VALUE	P.VALUE.ADJ	Q.VALUE	GENES	COUNT	TOP.LEVEL.PATHWAY.ID	TOP.LEVEL.PATHWAY.NAME
R-HSA-156580	Phase II - Conjugation of compounds	3/15	10/1159	0.000199731	0.0089879	0.007779	UGT1A6/ACSM2A/UGT1A4	3	R-HSA-1430728	Metabolism

## Sheet: Liver_Module_2
ID	NAME	GENE.RATIO	BG.Ratio	P.VALUE	P.VALUE.ADJ	Q.VALUE	GENES	COUNT	TOP.LEVEL.PATHWAY.ID	TOP.LEVEL.PATHWAY.NAME
R-HSA-1989781	PPARA activates gene expression	18/45	64/1159	1.09757e-12	6.7249e-11	5.4922e-11	RXRA/PPARG/PPARA/ARNTL/RORA/NCOA1/PPARGC1A/NR1H3/HELZ2/NR1H2/NCOA3/NCOA2/NPAS2/CHD9/AHR/CLOCK/FABP1/ARNT	18	R-HSA-1430728	Metabolism
R-HSA-383280	Nuclear Receptor transcription pathway	15/45	40/1159	1.15946e-12	6.7249e-11	5.4922e-11	RXRA/RARA/PPARG/PPARA/RORA/NR1H3/NRBF2/NR1H2/NR1I2/NR1I3/NR0B2/THRA/THRB/PPARD/NR4A1	15	R-HSA-74160	Gene expression (Transcription)
R-HSA-400206	Regulation of lipid metabolism by Peroxisome proliferator-activated receptor alpha (PPARalpha)	18/45	66/1159	1.99125e-12	7.69951e-11	6.28816e-11	RXRA/PPARG/PPARA/ARNTL/RORA/NCOA1/PPARGC1A/NR1H3/HELZ2/NR1H2/NCOA3/NCOA2/NPAS2/CHD9/AHR/CLOCK/FABP1/ARNT	18	R-HSA-1430728	Metabolism
R-HSA-400253	Circadian Clock	14/45	40/1159	2.36532e-11	6.85942e-10	5.60207e-10	RXRA/PPARA/ARNTL/RORA/BHLHE40/NCOA1/PPARGC1A/HELZ2/NCOA2/NPAS2/CRY1/CHD9/CSNK1E/CLOCK	14	R-HSA-400253	Circadian Clock
R-HSA-1368108	BMAL1:CLOCK,NPAS2 activates circadian gene expression	10/45	18/1159	9.61498e-11	2.23068e-09	1.82179e-09	RXRA/PPARA/ARNTL/BHLHE40/NCOA1/HELZ2/NCOA2/NPAS2/CHD9/CLOCK	10	R-HSA-400253	Circadian Clock
R-HSA-556833	Metabolism of lipids	20/45	122/1159	2.12455e-09	4.10746e-08	3.35455e-08	RXRA/PPARG/PPARA/ARNTL/RORA/NCOA1/PPARGC1A/NR1H3/HELZ2/MECR/NR1H2/NCOA3/NCOA2/NPAS2/CHD9/AHR/PPARD/CLOCK/FABP1/ARNT	20	R-HSA-1430728	Metabolism
R-HSA-556833	Metabolism of lipids	20/45	122/1159	2.12455e-09	4.10746e-08	3.35455e-08	RXRA/PPARG/PPARA/ARNTL/RORA/NCOA1/PPARGC1A/NR1H3/HELZ2/MECR/NR1H2/NCOA3/NCOA2/NPAS2/CHD9/AHR/PPARD/CLOCK/FABP1/ARNT	20	R-HSA-1430728	Metabolism
R-HSA-4090294	SUMOylation of intracellular receptors	10/45	28/1159	2.17325e-08	3.60138e-07	2.94124e-07	RXRA/RARA/PPARG/PPARA/RORA/NR1H3/NR1H2/NR1I2/THRA/THRB	10
R-HSA-1368082	RORA activates gene expression	7/45	13/1159	1.19326e-07	1.73023e-06	1.41307e-06	RXRA/PPARA/RORA/NCOA1/HELZ2/NCOA2/CHD9	7	R-HSA-400253	Circadian Clock
R-HSA-3108232	SUMO E3 ligases SUMOylate target proteins	13/45	79/1159	3.20238e-06	4.12751e-05	3.37092e-05	RXRA/RARA/PPARG/PPARA/RORA/NCOA1/PPARGC1A/NR1H3/NR1H2/NR1I2/THRA/THRB/NCOA2	13	R-HSA-392499	Metabolism of proteins
R-HSA-2990846	SUMOylation	13/45	80/1159	3.72013e-06	4.31535e-05	3.52433e-05	RXRA/RARA/PPARG/PPARA/RORA/NCOA1/PPARGC1A/NR1H3/NR1H2/NR1I2/THRA/THRB/NCOA2	13	R-HSA-392499	Metabolism of proteins
R-HSA-2151201	Transcriptional activation of mitochondrial biogenesis	7/45	24/1159	1.74211e-05	0.000183713	0.000150038	RXRA/PPARA/NCOA1/PPARGC1A/HELZ2/NCOA2/CHD9	7	R-HSA-1852241	Organelle biogenesis and maintenance
R-HSA-2426168	Activation of gene expression by SREBF (SREBP)	6/45	18/1159	3.19593e-05	0.00030894	0.00025231	RXRA/PPARA/NCOA1/HELZ2/NCOA2/CHD9	6	R-HSA-1430728	Metabolism
R-HSA-381340	Transcriptional regulation of white adipocyte differentiation	9/45	47/1159	4.00466e-05	0.000357339	0.000291837	RXRA/PPARG/PPARA/NCOA1/PPARGC1A/HELZ2/NCOA3/NCOA2/CHD9	9	R-HSA-1266738	Developmental Biology
R-HSA-1430728	Metabolism	22/45	260/1159	6.09565e-05	0.000505068	0.000412488	RXRA/PPARG/PPARA/ARNTL/RORA/NCOA1/DUT/PPARGC1A/NR1H3/AIP/HELZ2/MECR/NR1H2/NCOA3/NCOA2/NPAS2/CHD9/AHR/PPARD/CLOCK/FABP1/ARNT	22	R-HSA-1430728	Metabolism
R-HSA-1592230	Mitochondrial biogenesis	7/45	30/1159	8.58788e-05	0.00066413	0.000542393	RXRA/PPARA/NCOA1/PPARGC1A/HELZ2/NCOA2/CHD9	7	R-HSA-1852241	Organelle biogenesis and maintenance
R-HSA-1655829	Regulation of cholesterol biosynthesis by SREBP (SREBF)	6/45	22/1159	0.000114172	0.000827745	0.000676017	RXRA/PPARA/NCOA1/HELZ2/NCOA2/CHD9	6	R-HSA-1430728	Metabolism
R-HSA-211945	Phase I - Functionalization of compounds	6/45	23/1159	0.000149982	0.00102341	0.000835815	RXRA/NCOA1/AIP/NCOA2/AHR/ARNT	6	R-HSA-1430728	Metabolism
R-HSA-1852241	Organelle biogenesis and maintenance	8/45	50/1159	0.000430345	0.00277334	0.00226498	RXRA/PPARA/NCOA1/PPARGC1A/HELZ2/NCOA2/CHD9/CSNK1E	8	R-HSA-1852241	Organelle biogenesis and maintenance
R-HSA-211897	Cytochrome P450 - arranged by substrate type	5/45	19/1159	0.000545709	0.0033317	0.00272099	RXRA/NCOA1/NCOA2/AHR/ARNT	5	R-HSA-1430728	Metabolism
R-HSA-211859	Biological oxidations	6/45	32/1159	0.00103269	0.00598961	0.00489169	RXRA/NCOA1/AIP/NCOA2/AHR/ARNT	6	R-HSA-1430728	Metabolism
R-HSA-8957322	Metabolism of steroids	6/45	37/1159	0.0022863	0.0126291	0.0103141	RXRA/PPARA/NCOA1/HELZ2/NCOA2/CHD9	6	R-HSA-1430728	Metabolism
R-HSA-194068	Bile acid and bile salt metabolism	3/45	12/1159	0.00941847	0.049661	0.040558	RXRA/NCOA1/NCOA2	3	R-HSA-1430728	Metabolism

## Sheet: Liver_Module_3
ID	NAME	GENE.RATIO	BG.Ratio	P.VALUE	P.VALUE.ADJ	Q.VALUE	GENES	COUNT	TOP.LEVEL.PATHWAY.ID	TOP.LEVEL.PATHWAY.NAME
R-HSA-381340	Transcriptional regulation of white adipocyte differentiation	19/20	47/1159	1.1645e-27	5.82248e-26	3.79993e-26	SREBF1/MED24/MED1/MED23/MED31/MED14/MED15/MED12/MED16/MED6/MED20/MED10/MED17/MED7/MED21/MED13/CCNC/CDK8/MED25	19	R-HSA-1266738	Developmental Biology
R-HSA-1989781	PPARA activates gene expression	19/20	64/1159	1.43506e-24	3.58765e-23	2.34142e-23	SREBF1/MED24/MED1/MED23/MED31/MED14/MED15/MED12/MED16/MED6/MED20/MED10/MED17/MED7/MED21/MED13/CCNC/CDK8/MED25	19	R-HSA-1430728	Metabolism
R-HSA-400206	Regulation of lipid metabolism by Peroxisome proliferator-activated receptor alpha (PPARalpha)	19/20	66/1159	2.84262e-24	4.73771e-23	3.09198e-23	SREBF1/MED24/MED1/MED23/MED31/MED14/MED15/MED12/MED16/MED6/MED20/MED10/MED17/MED7/MED21/MED13/CCNC/CDK8/MED25	19	R-HSA-1430728	Metabolism
R-HSA-556833	Metabolism of lipids	19/20	122/1159	1.28135e-18	1.60168e-17	1.04531e-17	SREBF1/MED24/MED1/MED23/MED31/MED14/MED15/MED12/MED16/MED6/MED20/MED10/MED17/MED7/MED21/MED13/CCNC/CDK8/MED25	19	R-HSA-1430728	Metabolism
R-HSA-1266738	Developmental Biology	19/20	240/1159	9.24215e-13	9.24215e-12	6.03172e-12	SREBF1/MED24/MED1/MED23/MED31/MED14/MED15/MED12/MED16/MED6/MED20/MED10/MED17/MED7/MED21/MED13/CCNC/CDK8/MED25	19	R-HSA-1266738	Developmental Biology
R-HSA-1430728	Metabolism	19/20	260/1159	4.38871e-12	3.65726e-11	2.38684e-11	SREBF1/MED24/MED1/MED23/MED31/MED14/MED15/MED12/MED16/MED6/MED20/MED10/MED17/MED7/MED21/MED13/CCNC/CDK8/MED25	19	R-HSA-1430728	Metabolism
R-HSA-212436	Generic Transcription Pathway	18/20	280/1159	5.97344e-10	4.26674e-09	2.78461e-09	MED24/MED1/FBXW7/MED23/MED31/MED14/MED15/MED12/MED16/MED6/MED20/MED10/MED17/MED7/MED13/CCNC/CDK8/MED25	18	R-HSA-74160	Gene expression (Transcription)
R-HSA-73857	RNA Polymerase II Transcription	18/20	289/1159	1.05419e-09	6.58867e-09	4.29998e-09	MED24/MED1/FBXW7/MED23/MED31/MED14/MED15/MED12/MED16/MED6/MED20/MED10/MED17/MED7/MED13/CCNC/CDK8/MED25	18	R-HSA-74160	Gene expression (Transcription)
R-HSA-74160	Gene expression (Transcription)	18/20	318/1159	5.81914e-09	3.23286e-08	2.10986e-08	MED24/MED1/FBXW7/MED23/MED31/MED14/MED15/MED12/MED16/MED6/MED20/MED10/MED17/MED7/MED13/CCNC/CDK8/MED25	18	R-HSA-74160	Gene expression (Transcription)
R-HSA-2644602	Signaling by NOTCH1 PEST Domain Mutants in Cancer	3/20	21/1159	0.00479884	0.0171387	0.0111853	FBXW7/CCNC/CDK8	3	R-HSA-1643685	Disease
R-HSA-2644603	Signaling by NOTCH1 in Cancer	3/20	21/1159	0.00479884	0.0171387	0.0111853	FBXW7/CCNC/CDK8	3	R-HSA-1643685	Disease
R-HSA-2644606	Constitutive Signaling by NOTCH1 PEST Domain Mutants	3/20	21/1159	0.00479884	0.0171387	0.0111853	FBXW7/CCNC/CDK8	3	R-HSA-1643685	Disease
R-HSA-2894858	Signaling by NOTCH1 HD+PEST Domain Mutants in Cancer	3/20	21/1159	0.00479884	0.0171387	0.0111853	FBXW7/CCNC/CDK8	3	R-HSA-1643685	Disease
R-HSA-2894862	Constitutive Signaling by NOTCH1 HD+PEST Domain Mutants	3/20	21/1159	0.00479884	0.0171387	0.0111853	FBXW7/CCNC/CDK8	3	R-HSA-1643685	Disease
R-HSA-2122947	NOTCH1 Intracellular Domain Regulates Transcription	3/20	22/1159	0.00549536	0.0183179	0.0119548	FBXW7/CCNC/CDK8	3	R-HSA-162582	Signal Transduction
R-HSA-1980143	Signaling by NOTCH1	3/20	25/1159	0.00793924	0.0248101	0.0161919	FBXW7/CCNC/CDK8	3	R-HSA-162582	Signal Transduction

## Sheet: Muscle_Module_1
ID	NAME	GENE.RATIO	BG.Ratio	P.VALUE	P.VALUE.ADJ	Q.VALUE	GENES	COUNT	TOP.LEVEL.PATHWAY.ID	TOP.LEVEL.PATHWAY.NAME
R-HSA-2990846	SUMOylation	41/241	62/787	1.91749e-09	3.45148e-07	2.29089e-07	AR/RELA/SP3/CREBBP/SUMO1/EP300/UBE2I/NCOR2/HDAC1/PIAS1/TDG/SUMO2/HDAC2/NR2C1/PIAS4/PIAS2/HDAC4/NR3C1/PARP1/PIAS3/TP53/DAXX/CTBP1/PML/MDM2/HIC1/MTA1/RAD21/VHL/SIN3A/TOP1/NFKBIA/NFKB2/PHC2/SUMO3/MITF/SUZ12/NPM1/PARK7/CHD3/RANGAP1	41	R-HSA-392499	Metabolism of proteins
R-HSA-3108232	SUMO E3 ligases SUMOylate target proteins	41/241	62/787	1.91749e-09	3.45148e-07	2.29089e-07	AR/RELA/SP3/CREBBP/SUMO1/EP300/UBE2I/NCOR2/HDAC1/PIAS1/TDG/SUMO2/HDAC2/NR2C1/PIAS4/PIAS2/HDAC4/NR3C1/PARP1/PIAS3/TP53/DAXX/CTBP1/PML/MDM2/HIC1/MTA1/RAD21/VHL/SIN3A/TOP1/NFKBIA/NFKB2/PHC2/SUMO3/MITF/SUZ12/NPM1/PARK7/CHD3/RANGAP1	41	R-HSA-392499	Metabolism of proteins
R-HSA-2559583	Cellular Senescence	31/241	42/787	3.78219e-09	4.53863e-07	3.01248e-07	SP1/ETS2/JUN/RELA/RB1/HMGA1/MAPK8/MAPK3/MAPK9/CEBPB/RBBP4/MAPK14/CDKN1A/NFKB1/MAPK1/CDK2/KAT5/TP53/ATM/MAPKAPK3/FOS/MDM2/TERF2IP/TERF1/PHC2/MAPKAPK2/ETS1/SUZ12/EHMT2/EHMT1/CDC27	31	R-HSA-8953897	Cellular responses to external stimuli
R-HSA-6807070	PTEN Regulation	29/241	40/787	2.57403e-08	2.31663e-06	1.53765e-06	JUN/SNAI2/EGR1/REST/MAPK3/HDAC3/HDAC1/PSMC5/RBBP4/HDAC2/HDAC5/CSNK2A1/ATN1/RCOR1/MAPK1/TP53/PSMA3/PSMD4/CSNK2A2/PML/MTA1/CSNK2B/KDM1A/PHC2/ATF2/SUZ12/USP7/PSMD10/CHD3	29	R-HSA-162582	Signal Transduction
R-HSA-3214815	HDACs deacetylate histones	14/241	14/787	4.87485e-08	2.92491e-06	1.94139e-06	REST/HDAC3/NCOR2/NCOR1/HDAC1/RBBP4/HDAC2/RCOR1/MTA1/KDM1A/GPS2/SAP30/TBL1X/CHD3	14	R-HSA-4839726	Chromatin organization
R-HSA-3232118	SUMOylation of transcription factors	14/241	14/787	4.87485e-08	2.92491e-06	1.94139e-06	SP3/SUMO1/UBE2I/PIAS1/SUMO2/PIAS4/PIAS2/PIAS3/TP53/MDM2/HIC1/MTA1/SUMO3/MITF	14	R-HSA-392499	Metabolism of proteins
R-HSA-8943724	Regulation of PTEN gene transcription	20/241	24/787	8.7769e-08	4.51383e-06	2.99602e-06	JUN/SNAI2/EGR1/REST/MAPK3/HDAC3/HDAC1/RBBP4/HDAC2/HDAC5/ATN1/RCOR1/MAPK1/TP53/MTA1/KDM1A/PHC2/ATF2/SUZ12/CHD3	20	R-HSA-162582	Signal Transduction
R-HSA-392499	Metabolism of proteins	94/241	209/787	1.97984e-07	8.90927e-06	5.91346e-06	NFYA/KLF4/ATF3/FOXO4/AR/RELA/SP3/HCFC1/CREBBP/PRKDC/SMAD4/SMAD2/SUMO1/EP300/SMAD3/HIF1A/COP1/HDAC3/UBE2I/RPL18A/NCOR2/SMAD1/HDAC1/PIAS1/TDG/PSMC5/SUMO2/MYC/YY1/HDAC2/NR2C1/PIAS4/PIAS2/KEAP1/ATF6/HDAC4/CSNK2A1/ZBTB16/NR3C1/PARP1/PIAS3/AIMP2/TP53/DAXX/PSMA3/COMMD1/DDIT3/PSMD4/BTRC/CTBP1/CSNK2A2/PML/EPRS/MDM2/USP15/FBXW11/COMMD6/HIC1/MTA1/RAD21/CSNK2B/VHL/SIN3A/TOP1/NFKBIA/NFKB2/PHC2/TNIP2/CTDSP2/SU…	94	R-HSA-392499	Metabolism of proteins
R-HSA-3247509	Chromatin modifying enzymes	39/241	66/787	5.10438e-07	1.83758e-05	1.21968e-05	RELA/REST/SETDB1/HCFC1/CREBBP/SMARCD1/EP300/HDAC3/NCOR2/NCOR1/HDAC1/KDM5A/RBBP4/HDAC2/RCOR1/NFKB1/CARM1/KAT5/SMARCA4/PRMT1/NSD2/MTA1/KDM1A/GPS2/SAP30/NFKB2/ATF2/SMARCC2/SMARCC1/TBL1X/SUZ12/EHMT2/EHMT1/SETD6/CHD3/SMARCA2/ACTB/SMARCB1/SMARCE1	39	R-HSA-4839726	Chromatin organization
R-HSA-4839726	Chromatin organization	39/241	66/787	5.10438e-07	1.83758e-05	1.21968e-05	RELA/REST/SETDB1/HCFC1/CREBBP/SMARCD1/EP300/HDAC3/NCOR2/NCOR1/HDAC1/KDM5A/RBBP4/HDAC2/RCOR1/NFKB1/CARM1/KAT5/SMARCA4/PRMT1/NSD2/MTA1/KDM1A/GPS2/SAP30/NFKB2/ATF2/SMARCC2/SMARCC1/TBL1X/SUZ12/EHMT2/EHMT1/SETD6/CHD3/SMARCA2/ACTB/SMARCB1/SMARCE1	39	R-HSA-4839726	Chromatin organization
R-HSA-5693532	DNA Double-Strand Break Repair	19/241	25/787	2.65873e-06	8.70129e-05	5.77542e-05	PRKDC/MAPK8/SUMO1/UBE2I/SUMO2/RNF4/PIAS4/RPA2/PARP1/CDK2/KAT5/TP53/ATM/NSD2/RFC1/RAD9A/SIRT6/XRCC5/XRCC6	19	R-HSA-73894	DNA Repair
R-HSA-2408522	Selenoamino acid metabolism	12/241	13/787	5.29491e-06	0.000146628	9.73234e-05	RPL18A/AIMP2/EPRS/SARS/TXNRD1/RPL23/RPS3/RPS16/RPS9/RPLP0/DARS/IARS	12	R-HSA-1430728	Metabolism
R-HSA-4551638	SUMOylation of chromatin organization proteins	12/241	13/787	5.29491e-06	0.000146628	9.73234e-05	SUMO1/UBE2I/HDAC1/PIAS1/SUMO2/HDAC2/PIAS2/HDAC4/PHC2/SUMO3/SUZ12/CHD3	12	R-HSA-392499	Metabolism of proteins
R-HSA-2262752	Cellular responses to stress	46/241	89/787	8.40094e-06	0.000216024	0.000143384	SP1/ETS2/JUN/AR/RELA/RB1/CREBBP/HMGA1/MAPK8/MAPK3/EP300/MAPK9/HIF1A/PSMC5/CEBPB/RBBP4/MAPK14/CDKN1A/NR3C1/NFKB1/MAPK1/RPA2/CDK2/KAT5/TP53/PSMA3/ATM/PSMD4/MAPKAPK3/FOS/MDM2/SIRT1/TERF2IP/TERF1/VHL/PHC2/MAPKAPK2/ETS1/TXNRD1/HIF1AN/SUZ12/EPAS1/EHMT2/EHMT1/PSMD10/CDC27	46	R-HSA-8953897	Cellular responses to external stimuli
R-HSA-8939243	RUNX1 interacts with co-factors whose precise effect on RUNX1 targets is not known	13/241	15/787	9.17304e-06	0.000220153	0.000146125	SMARCD1/EP300/CSNK2A1/SMARCA4/CSNK2A2/CSNK2B/PHC2/RUNX1/SMARCC2/SMARCC1/SMARCA2/SMARCB1/SMARCE1	13	R-HSA-74160	Gene expression (Transcription)
R-HSA-597592	Post-translational protein modification	71/241	157/787	1.10911e-05	0.000249549	0.000165636	FOXO4/AR/RELA/SP3/HCFC1/CREBBP/PRKDC/SMAD4/SMAD2/SUMO1/EP300/SMAD3/HIF1A/COP1/UBE2I/NCOR2/SMAD1/HDAC1/PIAS1/TDG/PSMC5/SUMO2/MYC/YY1/HDAC2/NR2C1/PIAS4/PIAS2/KEAP1/HDAC4/ZBTB16/NR3C1/PARP1/PIAS3/TP53/DAXX/PSMA3/COMMD1/PSMD4/BTRC/CTBP1/PML/MDM2/USP15/FBXW11/COMMD6/HIC1/MTA1/RAD21/VHL/SIN3A/TOP1/NFKBIA/NFKB2/PHC2/TNIP2/SUMO3/MEN1/MITF/SUZ12/NPM1/PARK7/EPAS1/USP7/PSMD10/CHD3/DCAF6/ACTB/USP12/USP11/RAN…	71	R-HSA-392499	Metabolism of proteins
R-HSA-3899300	SUMOylation of transcription cofactors	17/241	23/787	1.79698e-05	0.00031315	0.000207851	CREBBP/SUMO1/EP300/UBE2I/NCOR2/PIAS1/SUMO2/PIAS4/PIAS2/PIAS3/DAXX/CTBP1/SIN3A/PHC2/SUMO3/NPM1/PARK7	17	R-HSA-392499	Metabolism of proteins
R-HSA-168164	Toll Like Receptor 3 (TLR3) Cascade	25/241	40/787	1.90291e-05	0.00031315	0.000207851	ATF1/JUN/ELK1/CREB1/RELA/MAPK8/MAPK3/MAPK9/NFKBIB/MAPK14/NFKB1/MAPK1/RPS6KA5/MAPKAPK3/FOS/BTRC/HMGB1/FBXW11/IRF3/NFKBIA/NFKB2/TBK1/TNIP2/ATF2/MAPKAPK2	25	R-HSA-168256	Immune System
R-HSA-166058	MyD88:MAL(TIRAP) cascade initiated on plasma membrane	23/241	36/787	2.52924e-05	0.00031315	0.000207851	ATF1/JUN/ELK1/CREB1/RELA/MAPK8/MAPK3/MAPK9/NFKBIB/MAPK14/NFKB1/MAPK1/RPS6KA5/MAPKAPK3/FOS/BTRC/HMGB1/FBXW11/NFKBIA/NFKB2/TNIP2/ATF2/MAPKAPK2	23	R-HSA-168256	Immune System
R-HSA-168138	Toll Like Receptor 9 (TLR9) Cascade	23/241	36/787	2.52924e-05	0.00031315	0.000207851	ATF1/JUN/ELK1/CREB1/RELA/MAPK8/MAPK3/MAPK9/NFKBIB/MAPK14/NFKB1/MAPK1/RPS6KA5/MAPKAPK3/FOS/BTRC/HMGB1/FBXW11/NFKBIA/NFKB2/TNIP2/ATF2/MAPKAPK2	23	R-HSA-168256	Immune System
R-HSA-168142	Toll Like Receptor 10 (TLR10) Cascade	23/241	36/787	2.52924e-05	0.00031315	0.000207851	ATF1/JUN/ELK1/CREB1/RELA/MAPK8/MAPK3/MAPK9/NFKBIB/MAPK14/NFKB1/MAPK1/RPS6KA5/MAPKAPK3/FOS/BTRC/HMGB1/FBXW11/NFKBIA/NFKB2/TNIP2/ATF2/MAPKAPK2	23	R-HSA-168256	Immune System
R-HSA-168176	Toll Like Receptor 5 (TLR5) Cascade	23/241	36/787	2.52924e-05	0.00031315	0.000207851	ATF1/JUN/ELK1/CREB1/RELA/MAPK8/MAPK3/MAPK9/NFKBIB/MAPK14/NFKB1/MAPK1/RPS6KA5/MAPKAPK3/FOS/BTRC/HMGB1/FBXW11/NFKBIA/NFKB2/TNIP2/ATF2/MAPKAPK2	23	R-HSA-168256	Immune System
R-HSA-168179	Toll Like Receptor TLR1:TLR2 Cascade	23/241	36/787	2.52924e-05	0.00031315	0.000207851	ATF1/JUN/ELK1/CREB1/RELA/MAPK8/MAPK3/MAPK9/NFKBIB/MAPK14/NFKB1/MAPK1/RPS6KA5/MAPKAPK3/FOS/BTRC/HMGB1/FBXW11/NFKBIA/NFKB2/TNIP2/ATF2/MAPKAPK2	23	R-HSA-168256	Immune System
R-HSA-168181	Toll Like Receptor 7/8 (TLR7/8) Cascade	23/241	36/787	2.52924e-05	0.00031315	0.000207851	ATF1/JUN/ELK1/CREB1/RELA/MAPK8/MAPK3/MAPK9/NFKBIB/MAPK14/NFKB1/MAPK1/RPS6KA5/MAPKAPK3/FOS/BTRC/HMGB1/FBXW11/NFKBIA/NFKB2/TNIP2/ATF2/MAPKAPK2	23	R-HSA-168256	Immune System
R-HSA-168188	Toll Like Receptor TLR6:TLR2 Cascade	23/241	36/787	2.52924e-05	0.00031315	0.000207851	ATF1/JUN/ELK1/CREB1/RELA/MAPK8/MAPK3/MAPK9/NFKBIB/MAPK14/NFKB1/MAPK1/RPS6KA5/MAPKAPK3/FOS/BTRC/HMGB1/FBXW11/NFKBIA/NFKB2/TNIP2/ATF2/MAPKAPK2	23	R-HSA-168256	Immune System
R-HSA-181438	Toll Like Receptor 2 (TLR2) Cascade	23/241	36/787	2.52924e-05	0.00031315	0.000207851	ATF1/JUN/ELK1/CREB1/RELA/MAPK8/MAPK3/MAPK9/NFKBIB/MAPK14/NFKB1/MAPK1/RPS6KA5/MAPKAPK3/FOS/BTRC/HMGB1/FBXW11/NFKBIA/NFKB2/TNIP2/ATF2/MAPKAPK2	23	R-HSA-168256	Immune System
R-HSA-975138	TRAF6 mediated induction of NFkB and MAP kinases upon TLR7/8 or 9 activation	23/241	36/787	2.52924e-05	0.00031315	0.000207851	ATF1/JUN/ELK1/CREB1/RELA/MAPK8/MAPK3/MAPK9/NFKBIB/MAPK14/NFKB1/MAPK1/RPS6KA5/MAPKAPK3/FOS/BTRC/HMGB1/FBXW11/NFKBIA/NFKB2/TNIP2/ATF2/MAPKAPK2	23	R-HSA-168256	Immune System
R-HSA-975155	MyD88 dependent cascade initiated on endosome	23/241	36/787	2.52924e-05	0.00031315	0.000207851	ATF1/JUN/ELK1/CREB1/RELA/MAPK8/MAPK3/MAPK9/NFKBIB/MAPK14/NFKB1/MAPK1/RPS6KA5/MAPKAPK3/FOS/BTRC/HMGB1/FBXW11/NFKBIA/NFKB2/TNIP2/ATF2/MAPKAPK2	23	R-HSA-168256	Immune System
R-HSA-975871	MyD88 cascade initiated on plasma membrane	23/241	36/787	2.52924e-05	0.00031315	0.000207851	ATF1/JUN/ELK1/CREB1/RELA/MAPK8/MAPK3/MAPK9/NFKBIB/MAPK14/NFKB1/MAPK1/RPS6KA5/MAPKAPK3/FOS/BTRC/HMGB1/FBXW11/NFKBIA/NFKB2/TNIP2/ATF2/MAPKAPK2	23	R-HSA-168256	Immune System
R-HSA-3108214	SUMOylation of DNA damage response and repair proteins	12/241	14/787	2.69657e-05	0.00031315	0.000207851	SUMO1/UBE2I/PIAS1/TDG/SUMO2/PIAS4/PIAS2/PARP1/PML/RAD21/PHC2/SUMO3	12	R-HSA-392499	Metabolism of proteins
R-HSA-5693607	Processing of DNA double-strand break ends	12/241	14/787	2.69657e-05	0.00031315	0.000207851	SUMO1/UBE2I/SUMO2/RNF4/PIAS4/RPA2/CDK2/KAT5/ATM/NSD2/RAD9A/SIRT6	12	R-HSA-73894	DNA Repair
R-HSA-166166	MyD88-independent TLR4 cascade	25/241	41/787	3.53613e-05	0.000376543	0.000249928	ATF1/JUN/ELK1/CREB1/RELA/MAPK8/MAPK3/MAPK9/NFKBIB/MAPK14/NFKB1/MAPK1/RPS6KA5/MAPKAPK3/FOS/BTRC/HMGB1/FBXW11/IRF3/NFKBIA/NFKB2/TBK1/TNIP2/ATF2/MAPKAPK2	25	R-HSA-168256	Immune System
R-HSA-937061	TRIF(TICAM1)-mediated TLR4 signaling	25/241	41/787	3.53613e-05	0.000376543	0.000249928	ATF1/JUN/ELK1/CREB1/RELA/MAPK8/MAPK3/MAPK9/NFKBIB/MAPK14/NFKB1/MAPK1/RPS6KA5/MAPKAPK3/FOS/BTRC/HMGB1/FBXW11/IRF3/NFKBIA/NFKB2/TBK1/TNIP2/ATF2/MAPKAPK2	25	R-HSA-168256	Immune System
R-HSA-5693567	HDR through Homologous Recombination (HRR) or Single Strand Annealing (SSA)	13/241	16/787	3.55624e-05	0.000376543	0.000249928	SUMO1/UBE2I/SUMO2/RNF4/PIAS4/RPA2/CDK2/KAT5/ATM/NSD2/RFC1/RAD9A/SIRT6	13	R-HSA-73894	DNA Repair
R-HSA-1257604	PIP3 activates AKT signaling	35/241	65/787	3.94583e-05	0.000405857	0.000269385	JUN/SNAI2/FOXO4/CREB1/EGR1/REST/FOXO3/MAPK3/HDAC3/HDAC1/PSMC5/RBBP4/HDAC2/HDAC5/CSNK2A1/ATN1/RCOR1/CDKN1A/MAPK1/TP53/PSMA3/PSMD4/CSNK2A2/PML/MDM2/MTA1/CSNK2B/KDM1A/IER3/PHC2/ATF2/SUZ12/USP7/PSMD10/CHD3	35	R-HSA-162582	Signal Transduction
R-HSA-5693538	Homology Directed Repair	14/241	18/787	4.14742e-05	0.000414742	0.000275282	SUMO1/UBE2I/SUMO2/RNF4/PIAS4/RPA2/PARP1/CDK2/KAT5/ATM/NSD2/RFC1/RAD9A/SIRT6	14	R-HSA-73894	DNA Repair
R-HSA-71291	Metabolism of amino acids and derivatives	17/241	24/787	4.46932e-05	0.000434853	0.000288631	RPL18A/PSMC5/AIMP2/PSMA3/PSMD4/ETHE1/EPRS/SARS/TXNRD1/RPL23/RPS3/RPS16/RPS9/PSMD10/RPLP0/DARS/IARS	17	R-HSA-1430728	Metabolism
R-HSA-1280215	Cytokine Signaling in Immune system	51/241	107/787	5.04819e-05	0.000476534	0.000316296	POU2F1/ATF1/JUN/IRF2/ELK1/CREB1/RELA/EGR1/FOXO3/PIN1/MAPK8/MAPK3/SUMO1/MAPK9/SMAD3/HIF1A/PIAS1/PSMC5/NFKBIB/MYC/MAPK14/CDKN1A/NFKB1/MAPK1/RPS6KA5/TP53/PSMA3/SMARCA4/PSMD4/MAPKAPK3/FOS/BTRC/PML/HMGB1/FBXW11/IRF3/JUNB/BCL6/CEBPD/NFKBIA/NFKB2/TBK1/RELB/TNIP2/ATF2/MAPKAPK2/IRF9/PSMD10/RPLP0/HNRNPA2B1/PDCD4	51	R-HSA-168256	Immune System
R-HSA-8878171	Transcriptional regulation by RUNX1	29/241	51/787	5.16245e-05	0.000476534	0.000316296	TCF3/LMO2/CREBBP/SMARCD1/EP300/HDAC1/PSMC5/LDB1/ELF1/CSNK2A1/SIN3B/GATA2/PSMA3/SMARCA4/PSMD4/CSNK2A2/PML/PRMT1/CSNK2B/SIN3A/PHC2/CCND3/RUNX1/SMARCC2/SMARCC1/PSMD10/SMARCA2/SMARCB1/SMARCE1	29	R-HSA-74160	Gene expression (Transcription)
R-HSA-166016	Toll Like Receptor 4 (TLR4) Cascade	25/241	42/787	6.33458e-05	0.000570112	0.000378408	ATF1/JUN/ELK1/CREB1/RELA/MAPK8/MAPK3/MAPK9/NFKBIB/MAPK14/NFKB1/MAPK1/RPS6KA5/MAPKAPK3/FOS/BTRC/HMGB1/FBXW11/IRF3/NFKBIA/NFKB2/TBK1/TNIP2/ATF2/MAPKAPK2	25	R-HSA-168256	Immune System
R-HSA-2559582	Senescence-Associated Secretory Phenotype (SASP)	12/241	15/787	9.81364e-05	0.000861686	0.000571938	JUN/RELA/MAPK3/CEBPB/CDKN1A/NFKB1/MAPK1/CDK2/FOS/EHMT2/EHMT1/CDC27	12	R-HSA-8953897	Cellular responses to external stimuli
R-HSA-168898	Toll-like Receptor Cascades	25/241	43/787	0.000109711	0.000940381	0.000624171	ATF1/JUN/ELK1/CREB1/RELA/MAPK8/MAPK3/MAPK9/NFKBIB/MAPK14/NFKB1/MAPK1/RPS6KA5/MAPKAPK3/FOS/BTRC/HMGB1/FBXW11/IRF3/NFKBIA/NFKB2/TBK1/TNIP2/ATF2/MAPKAPK2	25	R-HSA-168256	Immune System
R-HSA-1834949	Cytosolic sensors of pathogen-associated DNA	14/241	19/787	0.000114514	0.000958722	0.000636345	RELA/CREBBP/PRKDC/EP300/DHX9/NFKBIB/NFKB1/IRF3/NFKBIA/NFKB2/TBK1/IFI16/XRCC5/XRCC6	14	R-HSA-168256	Immune System
R-HSA-9006925	Intracellular signaling by second messengers	35/241	68/787	0.000138898	0.00113644	0.000754301	JUN/SNAI2/FOXO4/CREB1/EGR1/REST/FOXO3/MAPK3/HDAC3/HDAC1/PSMC5/RBBP4/HDAC2/HDAC5/CSNK2A1/ATN1/RCOR1/CDKN1A/MAPK1/TP53/PSMA3/PSMD4/CSNK2A2/PML/MDM2/MTA1/CSNK2B/KDM1A/IER3/PHC2/ATF2/SUZ12/USP7/PSMD10/CHD3	35	R-HSA-162582	Signal Transduction
R-HSA-2559586	DNA Damage/Telomere Stress Induced Senescence	9/241	10/787	0.000155939	0.00124751	0.000828025	RB1/HMGA1/CDKN1A/CDK2/KAT5/TP53/ATM/TERF2IP/TERF1	9	R-HSA-8953897	Cellular responses to external stimuli
R-HSA-69563	p53-Dependent G1 DNA Damage Response	10/241	12/787	0.000223542	0.00167656	0.00111281	COP1/PSMC5/CDKN1A/CDK2/TP53/PSMA3/ATM/PSMD4/MDM2/PSMD10	10	R-HSA-1640170	Cell Cycle
R-HSA-69580	p53-Dependent G1/S DNA damage checkpoint	10/241	12/787	0.000223542	0.00167656	0.00111281	COP1/PSMC5/CDKN1A/CDK2/TP53/PSMA3/ATM/PSMD4/MDM2/PSMD10	10	R-HSA-1640170	Cell Cycle
R-HSA-69615	G1/S DNA Damage Checkpoints	10/241	12/787	0.000223542	0.00167656	0.00111281	COP1/PSMC5/CDKN1A/CDK2/TP53/PSMA3/ATM/PSMD4/MDM2/PSMD10	10	R-HSA-1640170	Cell Cycle
R-HSA-449147	Signaling by Interleukins	42/241	88/787	0.000262329	0.00192731	0.00127924	POU2F1/ATF1/JUN/ELK1/CREB1/RELA/FOXO3/MAPK8/MAPK3/MAPK9/SMAD3/HIF1A/PSMC5/NFKBIB/MYC/MAPK14/CDKN1A/NFKB1/MAPK1/RPS6KA5/TP53/PSMA3/SMARCA4/PSMD4/MAPKAPK3/FOS/BTRC/HMGB1/FBXW11/JUNB/BCL6/CEBPD/NFKBIA/NFKB2/TBK1/TNIP2/ATF2/MAPKAPK2/PSMD10/RPLP0/HNRNPA2B1/PDCD4	42	R-HSA-168256	Immune System
R-HSA-2122947	NOTCH1 Intracellular Domain Regulates Transcription	14/241	20/787	0.000277443	0.00195842	0.00129989	CREBBP/EP300/HIF1A/HDAC3/NCOR2/NCOR1/HDAC1/MYC/HDAC2/HDAC4/HDAC5/SNW1/NOTCH1/TBL1X	14	R-HSA-162582	Signal Transduction
R-HSA-2559580	Oxidative Stress Induced Senescence	14/241	20/787	0.000277443	0.00195842	0.00129989	JUN/MAPK8/MAPK3/MAPK9/RBBP4/MAPK14/MAPK1/TP53/MAPKAPK3/FOS/MDM2/PHC2/MAPKAPK2/SUZ12	14	R-HSA-8953897	Cellular responses to external stimuli
R-HSA-8953897	Cellular responses to external stimuli	46/241	99/787	0.00028439	0.00196885	0.00130681	SP1/ETS2/JUN/AR/RELA/RB1/CREBBP/HMGA1/MAPK8/MAPK3/EP300/MAPK9/HIF1A/PSMC5/CEBPB/RBBP4/MAPK14/CDKN1A/NR3C1/NFKB1/MAPK1/RPA2/CDK2/KAT5/TP53/PSMA3/ATM/PSMD4/MAPKAPK3/FOS/MDM2/SIRT1/TERF2IP/TERF1/VHL/PHC2/MAPKAPK2/ETS1/TXNRD1/HIF1AN/SUZ12/EPAS1/EHMT2/EHMT1/PSMD10/CDC27	46	R-HSA-8953897	Cellular responses to external stimuli
R-HSA-2173793	Transcriptional activity of SMAD2/SMAD3:SMAD4 heterotrimer	15/241	23/787	0.000541537	0.00351173	0.00233089	SP1/SMAD4/SMAD2/SMAD3/NCOR2/NCOR1/HDAC1/MYC/CDK9/SNW1/PARP1/TRIM33/JUNB/MEN1/SKI	15	R-HSA-74160	Gene expression (Transcription)
R-HSA-1640170	Cell Cycle	41/241	88/787	0.000607486	0.00351173	0.00233089	RB1/MAPK3/SUMO1/EP300/COP1/UBE2I/HDAC1/PSMC5/MYC/RBBP4/PIAS4/CSNK2A1/CDKN1A/MAPK1/RPA2/CDK2/KAT5/TP53/PSMA3/ATM/PSMD4/BTRC/CSNK2A2/MDM2/FBXW11/NSD2/RAD21/TERF2IP/CSNK2B/TERF1/RFC1/MCM2/RAD9A/CCND3/NPM1/SET/PSMD10/LPIN1/PDS5A/CDC27/RANGAP1	41	R-HSA-1640170	Cell Cycle
R-HSA-6791226	Major pathway of rRNA processing in the nucleolus and cytosol	9/241	11/787	0.000628077	0.00351173	0.00233089	DDX21/RPL18A/PELP1/GNL3/RPL23/RPS3/RPS16/RPS9/RPLP0	9	R-HSA-8953854	Metabolism of RNA
R-HSA-6804758	Regulation of TP53 Activity through Acetylation	9/241	11/787	0.000628077	0.00351173	0.00233089	PIN1/EP300/HDAC1/RBBP4/HDAC2/TP53/PML/BRD7/CHD3	9	R-HSA-74160	Gene expression (Transcription)
R-HSA-72312	rRNA processing	9/241	11/787	0.000628077	0.00351173	0.00233089	DDX21/RPL18A/PELP1/GNL3/RPL23/RPS3/RPS16/RPS9/RPLP0	9	R-HSA-8953854	Metabolism of RNA
R-HSA-8868773	rRNA processing in the nucleus and cytosol	9/241	11/787	0.000628077	0.00351173	0.00233089	DDX21/RPL18A/PELP1/GNL3/RPL23/RPS3/RPS16/RPS9/RPLP0	9	R-HSA-8953854	Metabolism of RNA
R-HSA-8868773	rRNA processing in the nucleus and cytosol	9/241	11/787	0.000628077	0.00351173	0.00233089	DDX21/RPL18A/PELP1/GNL3/RPL23/RPS3/RPS16/RPS9/RPLP0	9	R-HSA-8953854	Metabolism of RNA
R-HSA-9022692	Regulation of MECP2 expression and activity	9/241	11/787	0.000628077	0.00351173	0.00233089	CREB1/HDAC3/NCOR2/NCOR1/HDAC1/HDAC2/GPS2/SIN3A/TBL1X	9	#N/A	#N/A
R-HSA-448424	Interleukin-17 signaling	18/241	30/787	0.000651882	0.00351173	0.00233089	ATF1/JUN/ELK1/CREB1/MAPK8/MAPK3/MAPK9/MAPK14/NFKB1/MAPK1/RPS6KA5/MAPKAPK3/FOS/BTRC/FBXW11/TNIP2/ATF2/MAPKAPK2	18	R-HSA-168256	Immune System
R-HSA-450294	MAP kinase activation	18/241	30/787	0.000651882	0.00351173	0.00233089	ATF1/JUN/ELK1/CREB1/MAPK8/MAPK3/MAPK9/MAPK14/NFKB1/MAPK1/RPS6KA5/MAPKAPK3/FOS/BTRC/FBXW11/TNIP2/ATF2/MAPKAPK2	18	R-HSA-168256	Immune System
R-HSA-2644602	Signaling by NOTCH1 PEST Domain Mutants in Cancer	13/241	19/787	0.000663328	0.00351173	0.00233089	CREBBP/EP300/HDAC3/NCOR2/NCOR1/HDAC1/MYC/HDAC2/HDAC4/HDAC5/SNW1/NOTCH1/TBL1X	13	R-HSA-1643685	Disease
R-HSA-2644603	Signaling by NOTCH1 in Cancer	13/241	19/787	0.000663328	0.00351173	0.00233089	CREBBP/EP300/HDAC3/NCOR2/NCOR1/HDAC1/MYC/HDAC2/HDAC4/HDAC5/SNW1/NOTCH1/TBL1X	13	R-HSA-1643685	Disease
R-HSA-2644606	Constitutive Signaling by NOTCH1 PEST Domain Mutants	13/241	19/787	0.000663328	0.00351173	0.00233089	CREBBP/EP300/HDAC3/NCOR2/NCOR1/HDAC1/MYC/HDAC2/HDAC4/HDAC5/SNW1/NOTCH1/TBL1X	13	R-HSA-1643685	Disease
R-HSA-2894858	Signaling by NOTCH1 HD+PEST Domain Mutants in Cancer	13/241	19/787	0.000663328	0.00351173	0.00233089	CREBBP/EP300/HDAC3/NCOR2/NCOR1/HDAC1/MYC/HDAC2/HDAC4/HDAC5/SNW1/NOTCH1/TBL1X	13	R-HSA-1643685	Disease
R-HSA-2894862	Constitutive Signaling by NOTCH1 HD+PEST Domain Mutants	13/241	19/787	0.000663328	0.00351173	0.00233089	CREBBP/EP300/HDAC3/NCOR2/NCOR1/HDAC1/MYC/HDAC2/HDAC4/HDAC5/SNW1/NOTCH1/TBL1X	13	R-HSA-1643685	Disease
R-HSA-450282	MAPK targets/ Nuclear events mediated by MAP kinases	13/241	19/787	0.000663328	0.00351173	0.00233089	ATF1/JUN/ELK1/CREB1/MAPK8/MAPK3/MAPK9/MAPK14/MAPK1/RPS6KA5/FOS/ATF2/MAPKAPK2	13	R-HSA-168256	Immune System
R-HSA-72766	Translation	13/241	19/787	0.000663328	0.00351173	0.00233089	RPL18A/AIMP2/EPRS/SARS/RPL23/RPS3/RPS16/RPS9/RPLP0/EEF1D/DARS/IARS/VARS	13	R-HSA-392499	Metabolism of proteins
R-HSA-73894	DNA Repair	29/241	57/787	0.000722914	0.00377172	0.00250345	PRKDC/MAPK8/SUMO1/EP300/UBE2I/PIAS1/TDG/SUMO2/YY1/RNF4/PIAS4/RPA2/PARP1/CDK2/PIAS3/KAT5/TP53/ATM/ASCC1/ASCC2/NSD2/RFC1/RAD9A/SUMO3/USP7/SIRT6/XRCC5/XRCC6/ACTB	29	R-HSA-73894	DNA Repair
R-HSA-157118	Signaling by NOTCH	25/241	47/787	0.000738395	0.00379746	0.00252053	JUN/CREB1/CREBBP/EP300/SMAD3/HIF1A/HDAC3/NCOR2/NCOR1/HDAC1/PSMC5/MYC/HDAC2/HDAC4/HDAC5/SNW1/TP53/PSMA3/PSMD4/NOTCH1/RUNX1/YBX1/TBL1X/PSMD10/SIRT6	25	R-HSA-162582	Signal Transduction
R-HSA-5689880	Ub-specific processing proteases	20/241	36/787	0.00127523	0.00646596	0.00429174	FOXO4/AR/SMAD4/SMAD2/SMAD3/HIF1A/SMAD1/PSMC5/MYC/KEAP1/TP53/PSMA3/PSMD4/MDM2/USP15/NFKBIA/USP7/PSMD10/USP12/USP11	20	R-HSA-392499	Metabolism of proteins
R-HSA-5688426	Deubiquitination	25/241	49/787	0.00165236	0.00826178	0.0054837	FOXO4/AR/HCFC1/SMAD4/SMAD2/EP300/SMAD3/HIF1A/SMAD1/PSMC5/MYC/YY1/KEAP1/TP53/PSMA3/PSMD4/MDM2/USP15/NFKBIA/TNIP2/USP7/PSMD10/ACTB/USP12/USP11	25	R-HSA-392499	Metabolism of proteins
R-HSA-1606322	ZBP1(DAI) mediated induction of type I IFNs	8/241	10/787	0.00173041	0.00830597	0.00551302	RELA/DHX9/NFKBIB/NFKB1/IRF3/NFKBIA/NFKB2/TBK1	8	R-HSA-168256	Immune System
R-HSA-5693571	Nonhomologous End-Joining (NHEJ)	8/241	10/787	0.00173041	0.00830597	0.00551302	PRKDC/SUMO1/PIAS4/KAT5/ATM/NSD2/XRCC5/XRCC6	8	R-HSA-73894	DNA Repair
R-HSA-69541	Stabilization of p53	8/241	10/787	0.00173041	0.00830597	0.00551302	COP1/PSMC5/TP53/PSMA3/ATM/PSMD4/MDM2/PSMD10	8	R-HSA-1640170	Cell Cycle
R-HSA-2173795	Downregulation of SMAD2/3:SMAD4 transcriptional activity	9/241	12/787	0.00184168	0.00850008	0.00564187	SMAD4/SMAD2/SMAD3/NCOR2/NCOR1/HDAC1/PARP1/TRIM33/SKI	9	R-HSA-74160	Gene expression (Transcription)
R-HSA-5607761	Dectin-1 mediated noncanonical NF-kB signaling	9/241	12/787	0.00184168	0.00850008	0.00564187	RELA/PSMC5/PSMA3/PSMD4/BTRC/FBXW11/NFKB2/RELB/PSMD10	9	R-HSA-168256	Immune System
R-HSA-69239	Synthesis of DNA	9/241	12/787	0.00184168	0.00850008	0.00564187	PSMC5/RPA2/CDK2/PSMA3/PSMD4/RFC1/MCM2/PSMD10/CDC27	9	R-HSA-69306	DNA Replication
R-HSA-69481	G2/M Checkpoints	14/241	23/787	0.00225123	0.0102588	0.00680919	SUMO1/PSMC5/PIAS4/RPA2/CDK2/KAT5/TP53/PSMA3/ATM/PSMD4/NSD2/MCM2/RAD9A/PSMD10	14	R-HSA-1640170	Cell Cycle
R-HSA-212436	Generic Transcription Pathway	92/241	243/787	0.00228207	0.0102693	0.00681617	SP1/TCF3/JUN/AR/LMO2/CREB1/FOXO3/RB1/CREBBP/SMAD4/PIN1/SMAD2/SMARCD1/MAPK3/SUMO1/EP300/SMAD3/HDAC3/UBE2I/NELFB/NCOR2/NCOR1/SMAD1/HDAC1/PSMC5/LDB1/ELF1/MYC/YY1/RBBP4/HDAC2/NR2C1/CDK9/MAPK14/SSRP1/HDAC4/SNW1/CSNK2A1/SIN3B/CDKN1A/NR3C1/L3MBTL1/MAPK1/RPA2/CARM1/PARP1/CDK2/KAT5/TP53/DAXX/GATA2/PSMA3/ATM/PPARD/SMARCA4/PSMD4/FOS/NOTCH1/CSNK2A2/PML/PRMT1/MDM2/TRIM33/CSNK2B/GPS2/JUNB/BCL6/SIN3A/PHC2/ATF2/…	92	R-HSA-74160	Gene expression (Transcription)
R-HSA-69620	Cell Cycle Checkpoints	19/241	35/787	0.00245391	0.0109063	0.00723896	SUMO1/COP1/PSMC5/PIAS4/CDKN1A/RPA2/CDK2/KAT5/TP53/PSMA3/ATM/PSMD4/MDM2/NSD2/MCM2/RAD9A/PSMD10/CDC27/RANGAP1	19	R-HSA-1640170	Cell Cycle
R-HSA-170834	Signaling by TGF-beta Receptor Complex	16/241	28/787	0.00272615	0.0119685	0.00794399	SP1/SMAD4/SMAD2/SMAD3/NCOR2/NCOR1/HDAC1/MYC/CDK9/SNW1/PARP1/USP15/TRIM33/JUNB/MEN1/SKI	16	R-HSA-162582	Signal Transduction
R-HSA-5633007	Regulation of TP53 Activity	26/241	53/787	0.00277282	0.0120267	0.00798262	PIN1/EP300/HDAC1/RBBP4/HDAC2/MAPK14/SSRP1/CSNK2A1/L3MBTL1/RPA2/CDK2/KAT5/TP53/DAXX/ATM/CSNK2A2/PML/MDM2/CSNK2B/RAD9A/BRD7/EHMT2/USP7/EHMT1/CHD3/HIPK1	26	R-HSA-74160	Gene expression (Transcription)
R-HSA-8878159	Transcriptional regulation by RUNX3	17/241	31/787	0.00363667	0.0154024	0.0102232	FOXO3/CREBBP/SMAD4/EP300/SMAD3/PSMC5/MYC/HDAC4/SNW1/CDKN1A/TP53/PSMA3/PSMD4/NOTCH1/MDM2/RUNX1/PSMD10	17	R-HSA-74160	Gene expression (Transcription)
R-HSA-9006936	Signaling by TGF-beta family members	17/241	31/787	0.00363667	0.0154024	0.0102232	SP1/SMAD4/SMAD2/SMAD3/NCOR2/NCOR1/SMAD1/HDAC1/MYC/CDK9/SNW1/PARP1/USP15/TRIM33/JUNB/MEN1/SKI	17	R-HSA-162582	Signal Transduction
R-HSA-1980143	Signaling by NOTCH1	14/241	24/787	0.00393363	0.0164663	0.0109294	CREBBP/EP300/HIF1A/HDAC3/NCOR2/NCOR1/HDAC1/MYC/HDAC2/HDAC4/HDAC5/SNW1/NOTCH1/TBL1X	14	R-HSA-162582	Signal Transduction
R-HSA-3214841	PKMTs methylate histone lysines	10/241	15/787	0.00398071	0.0164719	0.0109331	RELA/SETDB1/RBBP4/NFKB1/NSD2/NFKB2/SUZ12/EHMT2/EHMT1/SETD6	10	R-HSA-4839726	Chromatin organization
R-HSA-3214858	RMTs methylate histone arginines	9/241	13/787	0.00439261	0.0178824	0.0118693	SMARCD1/CARM1/SMARCA4/PRMT1/SMARCC2/SMARCC1/SMARCA2/SMARCB1/SMARCE1	9	R-HSA-4839726	Chromatin organization
R-HSA-446652	Interleukin-1 family signaling	16/241	29/787	0.00442093	0.0178824	0.0118693	RELA/MAPK8/SMAD3/PSMC5/NFKBIB/NFKB1/PSMA3/PSMD4/BTRC/HMGB1/FBXW11/NFKBIA/NFKB2/TBK1/TNIP2/PSMD10	16	R-HSA-168256	Immune System
R-HSA-5668541	TNFR2 non-canonical NF-kB pathway	8/241	11/787	0.00466996	0.0180773	0.0119987	PSMC5/PSMA3/PSMD4/BTRC/FBXW11/NFKB2/RELB/PSMD10	8	R-HSA-168256	Immune System
R-HSA-5676590	NIK-->noncanonical NF-kB signaling	8/241	11/787	0.00466996	0.0180773	0.0119987	PSMC5/PSMA3/PSMD4/BTRC/FBXW11/NFKB2/RELB/PSMD10	8	R-HSA-168256	Immune System
R-HSA-5693565	Recruitment and ATM-mediated phosphorylation of repair and signaling proteins at DNA double strand breaks	8/241	11/787	0.00466996	0.0180773	0.0119987	MAPK8/SUMO1/UBE2I/PIAS4/KAT5/TP53/ATM/NSD2	8	R-HSA-73894	DNA Repair
R-HSA-5693606	DNA Double Strand Break Response	8/241	11/787	0.00466996	0.0180773	0.0119987	MAPK8/SUMO1/UBE2I/PIAS4/KAT5/TP53/ATM/NSD2	8	R-HSA-73894	DNA Repair
R-HSA-162909	Host Interactions of HIV factors	11/241	18/787	0.00662401	0.02484	0.0164874	HMGA1/PSMC5/CDK9/PSMA3/PSMD4/BTRC/SLC25A4/PSIP1/NPM1/PSMD10/RANGAP1	11	R-HSA-1643685	Disease
R-HSA-168928	DDX58/IFIH1-mediated induction of interferon-alpha/beta	11/241	18/787	0.00662401	0.02484	0.0164874	RELA/CREBBP/PIN1/EP300/NFKBIB/NFKB1/HMGB1/IRF3/NFKBIA/NFKB2/TBK1	11	R-HSA-168256	Immune System
R-HSA-9010553	Regulation of expression of SLITs and ROBOs	11/241	18/787	0.00662401	0.02484	0.0164874	RPL18A/PSMC5/LDB1/PSMA3/PSMD4/RPL23/RPS3/RPS16/RPS9/PSMD10/RPLP0	11	R-HSA-1266738	Developmental Biology
R-HSA-3700989	Transcriptional Regulation by TP53	39/241	92/787	0.00740504	0.0274826	0.0182414	JUN/CREBBP/PIN1/EP300/NELFB/HDAC1/RBBP4/HDAC2/CDK9/MAPK14/SSRP1/CSNK2A1/CDKN1A/L3MBTL1/RPA2/CARM1/CDK2/KAT5/TP53/DAXX/ATM/FOS/CSNK2A2/PML/PRMT1/MDM2/CSNK2B/BCL6/ATF2/RAD9A/COX5B/BRD7/TXNRD1/NPM1/EHMT2/USP7/EHMT1/CHD3/HIPK1	39	R-HSA-74160	Gene expression (Transcription)
R-HSA-1169091	Activation of NF-kappaB in B cells	10/241	16/787	0.00777948	0.0285777	0.0189682	RELA/PSMC5/NFKBIB/NFKB1/PSMA3/PSMD4/BTRC/FBXW11/NFKBIA/PSMD10	10	R-HSA-168256	Immune System
R-HSA-9020702	Interleukin-1 signaling	13/241	23/787	0.00788873	0.0286863	0.0190403	RELA/PSMC5/NFKBIB/NFKB1/PSMA3/PSMD4/BTRC/HMGB1/FBXW11/NFKBIA/NFKB2/TNIP2/PSMD10	13	R-HSA-168256	Immune System
R-HSA-73857	RNA Polymerase II Transcription	93/241	255/787	0.00896809	0.0322851	0.021429	SP1/POU2F1/TCF3/JUN/AR/LMO2/CREB1/FOXO3/RB1/CREBBP/SMAD4/PIN1/SMAD2/SMARCD1/MAPK3/SUMO1/EP300/SMAD3/HDAC3/UBE2I/NELFB/NCOR2/NCOR1/SMAD1/HDAC1/PSMC5/LDB1/ELF1/MYC/YY1/RBBP4/HDAC2/NR2C1/CDK9/MAPK14/SSRP1/HDAC4/SNW1/CSNK2A1/SIN3B/CDKN1A/NR3C1/L3MBTL1/MAPK1/RPA2/CARM1/PARP1/CDK2/KAT5/TP53/DAXX/GATA2/PSMA3/ATM/PPARD/SMARCA4/PSMD4/FOS/NOTCH1/CSNK2A2/PML/PRMT1/MDM2/TRIM33/CSNK2B/GPS2/JUNB/BCL6/SIN3A/PHC…	93	R-HSA-74160	Gene expression (Transcription)
R-HSA-74160	Gene expression (Transcription)	100/241	278/787	0.0103398	0.0365616	0.0242675	SP1/POU2F1/TCF3/JUN/AR/LMO2/CREB1/FOXO3/RB1/CREBBP/SMAD4/PIN1/SMAD2/SMARCD1/MAPK3/SUMO1/EP300/SMAD3/MYBBP1A/DDX21/HDAC3/UBE2I/NELFB/NCOR2/NCOR1/SMAD1/HDAC1/TDG/PSMC5/LDB1/ELF1/MYC/YY1/RBBP4/HDAC2/NR2C1/CDK9/MAPK14/SSRP1/HDAC4/SNW1/CSNK2A1/SIN3B/CDKN1A/NR3C1/L3MBTL1/MAPK1/RPA2/CARM1/PARP1/CDK2/KAT5/TP53/DAXX/GATA2/PSMA3/ATM/PPARD/SMARCA4/PSMD4/FOS/NOTCH1/CSNK2A2/PML/PRMT1/MDM2/TRIM33/SIRT1/MTA1/CS…	100	R-HSA-74160	Gene expression (Transcription)
R-HSA-212165	Epigenetic regulation of gene expression	16/241	31/787	0.0103591	0.0365616	0.0242675	EP300/MYBBP1A/DDX21/HDAC1/TDG/RBBP4/HDAC2/SIN3B/SIRT1/MTA1/SAP30/SIN3A/SUZ12/EHMT2/CHD3/ACTB	16	R-HSA-74160	Gene expression (Transcription)
R-HSA-174143	APC/C-mediated degradation of cell cycle proteins	7/241	10/787	0.0114912	0.0390268	0.0259038	PSMC5/CDK2/PSMA3/PSMD4/BTRC/PSMD10/CDC27	7	R-HSA-1640170	Cell Cycle
R-HSA-176408	Regulation of APC/C activators between G1/S and early anaphase	7/241	10/787	0.0114912	0.0390268	0.0259038	PSMC5/CDK2/PSMA3/PSMD4/BTRC/PSMD10/CDC27	7	R-HSA-1640170	Cell Cycle
R-HSA-453276	Regulation of mitotic cell cycle	7/241	10/787	0.0114912	0.0390268	0.0259038	PSMC5/CDK2/PSMA3/PSMD4/BTRC/PSMD10/CDC27	7	R-HSA-1640170	Cell Cycle
R-HSA-69052	Switching of origins to a post-replicative state	7/241	10/787	0.0114912	0.0390268	0.0259038	PSMC5/CDK2/PSMA3/PSMD4/MCM2/PSMD10/CDC27	7	R-HSA-69306	DNA Replication
R-HSA-168249	Innate Immune System	43/241	106/787	0.0126105	0.0423346	0.0280993	ATF1/JUN/ELK1/CREB1/RELA/CREBBP/PRKDC/PIN1/MAPK8/MAPK3/EP300/MAPK9/DHX9/PSMC5/NFKBIB/PA2G4/MAPK14/NFKB1/MAPK1/RPS6KA5/PSMA3/PSMD4/MAPKAPK3/FOS/BTRC/HMGB1/NFATC1/FBXW11/IRF3/CSNK2B/NFKBIA/NFKB2/TBK1/RELB/TNIP2/ATF2/IFI16/MAPKAPK2/PSMD10/DDX3X/XRCC5/XRCC6/ACTB	43	R-HSA-168256	Immune System
R-HSA-69242	S Phase	15/241	29/787	0.0127004	0.0423346	0.0280993	RB1/PSMC5/MYC/RBBP4/CDKN1A/RPA2/CDK2/PSMA3/PSMD4/RAD21/RFC1/MCM2/PSMD10/PDS5A/CDC27	15	R-HSA-1640170	Cell Cycle
R-HSA-1234174	Regulation of Hypoxia-inducible Factor (HIF) by oxygen	10/241	17/787	0.0138609	0.0449543	0.0298381	CREBBP/EP300/HIF1A/PSMC5/PSMA3/PSMD4/VHL/HIF1AN/EPAS1/PSMD10	10	R-HSA-8953897	Cellular responses to external stimuli
R-HSA-2173796	SMAD2/SMAD3:SMAD4 heterotrimer regulates transcription	10/241	17/787	0.0138609	0.0449543	0.0298381	SP1/SMAD4/SMAD2/SMAD3/HDAC1/MYC/CDK9/SNW1/JUNB/MEN1	10	R-HSA-74160	Gene expression (Transcription)
R-HSA-2262749	Cellular response to hypoxia	10/241	17/787	0.0138609	0.0449543	0.0298381	CREBBP/EP300/HIF1A/PSMC5/PSMA3/PSMD4/VHL/HIF1AN/EPAS1/PSMD10	10	R-HSA-8953897	Cellular responses to external stimuli

## Sheet: Muscle_Module_2
ID	NAME	GENE.RATIO	BG.Ratio	P.VALUE	P.VALUE.ADJ	Q.VALUE	GENES	COUNT	TOP.LEVEL.PATHWAY.ID	TOP.LEVEL.PATHWAY.NAME
R-HSA-383280	Nuclear Receptor transcription pathway	16/44	35/787	9.77568e-13	1.10465e-10	8.54086e-11	RARA/NR4A2/RORA/NR2F6/RXRA/THRA/RXRG/RXRB/RARG/PPARA/THRB/NR1H3/NRBF2/NR1H2/MED1/NR4A1	16	R-HSA-74160	Gene expression (Transcription)
R-HSA-1989781	PPARA activates gene expression	16/44	44/787	7.27728e-11	4.11166e-09	3.17902e-09	RORA/RXRA/RXRB/PPARA/NCOA1/PPARGC1A/NR1H3/NR1H2/NCOA3/MED1/NCOA2/NPAS2/CHD9/PPARGC1B/CLOCK/ARNTL	16	R-HSA-1430728	Metabolism
R-HSA-400206	Regulation of lipid metabolism by Peroxisome proliferator-activated receptor alpha (PPARalpha)	16/44	46/787	1.61149e-10	6.06994e-09	4.69311e-09	RORA/RXRA/RXRB/PPARA/NCOA1/PPARGC1A/NR1H3/NR1H2/NCOA3/MED1/NCOA2/NPAS2/CHD9/PPARGC1B/CLOCK/ARNTL	16	R-HSA-1430728	Metabolism
R-HSA-1368108	BMAL1:CLOCK,NPAS2 activates circadian gene expression	9/44	14/787	3.78541e-09	1.06938e-07	8.26812e-08	RXRA/PPARA/NCOA1/MED1/NCOA2/NPAS2/CHD9/CLOCK/ARNTL	9	R-HSA-400253	Circadian Clock
R-HSA-400253	Circadian Clock	12/44	31/787	1.3045e-08	2.94816e-07	2.27943e-07	RORA/RXRA/PPARA/NRIP1/NCOA1/PPARGC1A/MED1/NCOA2/NPAS2/CHD9/CLOCK/ARNTL	12	R-HSA-400253	Circadian Clock
R-HSA-556833	Metabolism of lipids	17/44	69/787	1.6744e-08	3.15346e-07	2.43817e-07	RORA/RXRA/RXRB/PPARA/NCOA1/PPARGC1A/NR1H3/MECR/NR1H2/NCOA3/MED1/NCOA2/NPAS2/CHD9/PPARGC1B/CLOCK/ARNTL	17	R-HSA-1430728	Metabolism
R-HSA-1368082	RORA activates gene expression	7/44	13/787	1.4112e-06	2.27808e-05	1.76135e-05	RORA/RXRA/PPARA/NCOA1/MED1/NCOA2/CHD9	7	R-HSA-400253	Circadian Clock
R-HSA-1368082	RORA activates gene expression	7/44	13/787	1.4112e-06	2.27808e-05	1.76135e-05	RORA/RXRA/PPARA/NCOA1/MED1/NCOA2/CHD9	7	R-HSA-400253	Circadian Clock
R-HSA-4090294	SUMOylation of intracellular receptors	9/44	26/787	3.58401e-06	5.06242e-05	3.91412e-05	RARA/NR4A2/RORA/RXRA/THRA/PPARA/THRB/NR1H3/NR1H2	9	#N/A	#N/A
R-HSA-2990846	SUMOylation	13/44	62/787	9.95799e-06	0.000112525	8.70014e-05	RARA/NR4A2/RORA/RXRA/THRA/PPARA/THRB/NRIP1/NCOA1/PPARGC1A/NR1H3/NR1H2/NCOA2	13	R-HSA-392499	Metabolism of proteins
R-HSA-3108232	SUMO E3 ligases SUMOylate target proteins	13/44	62/787	9.95799e-06	0.000112525	8.70014e-05	RARA/NR4A2/RORA/RXRA/THRA/PPARA/THRB/NRIP1/NCOA1/PPARGC1A/NR1H3/NR1H2/NCOA2	13	R-HSA-392499	Metabolism of proteins
R-HSA-1430728	Metabolism	18/44	118/787	1.48127e-05	0.000152167	0.000117651	RORA/RXRA/RXRB/PPARA/NCOA1/DUT/PPARGC1A/NR1H3/MECR/NR1H2/NCOA3/MED1/NCOA2/NPAS2/CHD9/PPARGC1B/CLOCK/ARNTL	18	R-HSA-1430728	Metabolism
R-HSA-2151201	Transcriptional activation of mitochondrial biogenesis	8/44	25/787	2.65852e-05	0.000250344	0.000193559	RXRA/PPARA/NCOA1/PPARGC1A/MED1/NCOA2/CHD9/PPARGC1B	8	R-HSA-1852241	Organelle biogenesis and maintenance
R-HSA-381340	Transcriptional regulation of white adipocyte differentiation	9/44	35/787	5.55186e-05	0.000482584	0.000373121	RXRA/NR2F2/PPARA/NCOA1/PPARGC1A/NCOA3/MED1/NCOA2/CHD9	9	R-HSA-1266738	Developmental Biology
R-HSA-9006931	Signaling by Nuclear Receptors	11/44	54/787	7.67335e-05	0.000619349	0.000478863	RARA/RXRA/RXRG/RXRB/RARG/NRIP1/NCOA1/NCOA3/MED1/NCOA2/KAT2B	11	R-HSA-162582	Signal Transduction
R-HSA-1592230	Mitochondrial biogenesis	8/44	29/787	8.90437e-05	0.000670796	0.00051864	RXRA/PPARA/NCOA1/PPARGC1A/MED1/NCOA2/CHD9/PPARGC1B	8	R-HSA-1852241	Organelle biogenesis and maintenance
R-HSA-2426168	Activation of gene expression by SREBF (SREBP)	6/44	17/787	0.000168818	0.00119228	0.000921834	RXRA/PPARA/NCOA1/MED1/NCOA2/CHD9	6	R-HSA-1430728	Metabolism
R-HSA-1655829	Regulation of cholesterol biosynthesis by SREBP (SREBF)	6/44	18/787	0.000242648	0.0016129	0.00124705	RXRA/PPARA/NCOA1/MED1/NCOA2/CHD9	6	R-HSA-1430728	Metabolism
R-HSA-8957322	Metabolism of steroids	6/44	22/787	0.000822197	0.00516157	0.00399078	RXRA/PPARA/NCOA1/MED1/NCOA2/CHD9	6	R-HSA-1430728	Metabolism
R-HSA-1852241	Organelle biogenesis and maintenance	9/44	50/787	0.0010448	0.00621384	0.00480437	RXRA/PPARA/NCOA1/PPARGC1A/MED1/NCOA2/CHD9/PPARGC1B/TRIP11	9	R-HSA-1852241	Organelle biogenesis and maintenance
R-HSA-212436	Generic Transcription Pathway	23/44	243/787	0.00190716	0.0107755	0.0083313	RARA/NR4A2/RORA/NR2F6/RXRA/THRA/RXRG/RXRB/RARG/PPARA/THRB/PPARGC1A/NR1H3/NRBF2/NR1H2/MED1/KAT2B/NR4A1/PPARGC1B/CTSL/GADD45A/IGFBP3/KMT2E	23	R-HSA-74160	Gene expression (Transcription)
R-HSA-73857	RNA Polymerase II Transcription	23/44	255/787	0.00393496	0.0211738	0.016371	RARA/NR4A2/RORA/NR2F6/RXRA/THRA/RXRG/RXRB/RARG/PPARA/THRB/PPARGC1A/NR1H3/NRBF2/NR1H2/MED1/KAT2B/NR4A1/PPARGC1B/CTSL/GADD45A/IGFBP3/KMT2E	23	R-HSA-74160	Gene expression (Transcription)

## Sheet: Muscle_Module_3
ID	NAME	GENE.RATIO	BG.Ratio	P.VALUE	P.VALUE.ADJ	Q.VALUE	GENES	COUNT	TOP.LEVEL.PATHWAY.ID	TOP.LEVEL.PATHWAY.NAME
R-HSA-512988	Interleukin-3, Interleukin-5 and GM-CSF signaling	10/25	12/787	8.77988e-15	1.07993e-12	5.54519e-13	STAT5A/PTPN11/CRKL/JAK1/JAK2/SHC1/STAT5B/GRB2/PIK3R1/SOS1	10	R-HSA-168256	Immune System
R-HSA-9006934	Signaling by Receptor Tyrosine Kinases	18/25	78/787	3.45974e-14	2.12774e-12	1.09255e-12	STAT5A/PTPN11/PTPN1/CAV1/CRKL/JAK2/MET/PTPN2/SHC1/ERBB2/PTK2/CSK/GRB10/STAT5B/IGF1R/GRB2/PIK3R1/SOS1	18	R-HSA-162582	Signal Transduction
R-HSA-6806834	Signaling by MET	10/25	18/787	5.23177e-12	2.14502e-10	1.10142e-10	PTPN11/PTPN1/CRKL/MET/PTPN2/SHC1/PTK2/GRB2/PIK3R1/SOS1	10	R-HSA-162582	Signal Transduction
R-HSA-451927	Interleukin-2 family signaling	8/25	10/787	1.32883e-11	3.26893e-10	1.67853e-10	STAT5A/JAK1/JAK2/SHC1/STAT5B/GRB2/PIK3R1/SOS1	8	R-HSA-168256	Immune System
R-HSA-451927	Interleukin-2 family signaling	8/25	10/787	1.32883e-11	3.26893e-10	1.67853e-10	STAT5A/JAK1/JAK2/SHC1/STAT5B/GRB2/PIK3R1/SOS1	8	R-HSA-168256	Immune System
R-HSA-9006335	Signaling by Erythropoietin	8/25	10/787	1.32883e-11	3.26893e-10	1.67853e-10	STAT5A/CRKL/JAK2/SHC1/STAT5B/GRB2/PIK3R1/SOS1	8	#N/A	#N/A
R-HSA-5684996	MAPK1/MAPK3 signaling	13/25	44/787	2.6459e-11	5.4241e-10	2.78516e-10	PTPN11/JAK1/JAK2/IL6R/MET/IL6ST/SHC1/ERBB2/PTK2/CSK/GRB2/SOS1/TYK2	13	R-HSA-162582	Signal Transduction
R-HSA-5683057	MAPK family signaling cascades	13/25	55/787	6.26293e-10	1.10049e-08	5.65076e-09	PTPN11/JAK1/JAK2/IL6R/MET/IL6ST/SHC1/ERBB2/PTK2/CSK/GRB2/SOS1/TYK2	13	R-HSA-162582	Signal Transduction
R-HSA-1433557	Signaling by SCF-KIT	8/25	14/787	8.19738e-10	1.26035e-08	6.47161e-09	STAT5A/PTPN11/JAK2/GRB10/STAT5B/GRB2/PIK3R1/SOS1	8	R-HSA-162582	Signal Transduction
R-HSA-1280215	Cytokine Signaling in Immune system	16/25	107/787	3.44556e-09	4.52531e-08	2.32365e-08	STAT5A/PTPN11/PTPN1/CRKL/JAK1/JAK2/IL6R/IL6ST/GHR/PTPN2/SHC1/STAT5B/GRB2/PIK3R1/SOS1/TYK2	16	R-HSA-168256	Immune System
R-HSA-186763	Downstream signal transduction	7/25	11/787	4.04703e-09	4.52531e-08	2.32365e-08	STAT5A/PTPN11/CRKL/STAT5B/GRB2/PIK3R1/SOS1	7	R-HSA-162582	Signal Transduction
R-HSA-186797	Signaling by PDGF	7/25	11/787	4.04703e-09	4.52531e-08	2.32365e-08	STAT5A/PTPN11/CRKL/STAT5B/GRB2/PIK3R1/SOS1	7	R-HSA-162582	Signal Transduction
R-HSA-449147	Signaling by Interleukins	14/25	88/787	2.8563e-08	2.92771e-07	1.50332e-07	STAT5A/PTPN11/CRKL/JAK1/JAK2/IL6R/IL6ST/PTPN2/SHC1/STAT5B/GRB2/PIK3R1/SOS1/TYK2	14	R-HSA-168256	Immune System
R-HSA-168256	Immune System	19/25	198/787	8.24224e-08	7.59827e-07	3.90155e-07	STAT5A/PTPN11/PTPN1/CRKL/CBLB/JAK1/JAK2/IL6R/IL6ST/GHR/PTPN2/SHC1/PTK2/CSK/STAT5B/GRB2/PIK3R1/SOS1/TYK2	19	R-HSA-168256	Immune System
R-HSA-162582	Signal Transduction	22/25	286/787	8.64844e-08	7.59827e-07	3.90155e-07	STAT5A/PTPN11/PTPN1/CAV1/CRKL/JAK1/JAK2/IL6R/MET/IL6ST/PTPN2/SHC1/ERBB2/PTK2/CSK/GRB10/STAT5B/IGF1R/GRB2/PIK3R1/SOS1/TYK2	22	R-HSA-162582	Signal Transduction
R-HSA-177929	Signaling by EGFR	6/25	10/787	1.05578e-07	8.65741e-07	4.4454e-07	PTPN11/SHC1/CSK/GRB2/PIK3R1/SOS1	6	R-HSA-162582	Signal Transduction
R-HSA-2404192	Signaling by Type 1 Insulin-like Growth Factor 1 Receptor (IGF1R)	6/25	11/787	2.27416e-07	1.64542e-06	8.44888e-07	PTPN11/SHC1/IGF1R/GRB2/PIK3R1/SOS1	6	R-HSA-162582	Signal Transduction
R-HSA-2428924	IGF1R signaling cascade	6/25	11/787	2.27416e-07	1.64542e-06	8.44888e-07	PTPN11/SHC1/IGF1R/GRB2/PIK3R1/SOS1	6	R-HSA-162582	Signal Transduction
R-HSA-76002	Platelet activation, signaling and aggregation	8/25	28/787	6.42906e-07	4.39319e-06	2.25581e-06	PTPN11/PTPN1/SHC1/PTK2/CSK/GRB2/PIK3R1/SOS1	8	R-HSA-109582	Hemostasis
R-HSA-74751	Insulin receptor signalling cascade	6/25	13/787	8.09699e-07	4.97965e-06	2.55694e-06	PTPN11/SHC1/GRB10/GRB2/PIK3R1/SOS1	6	R-HSA-162582	Signal Transduction
R-HSA-74752	Signaling by Insulin receptor	6/25	13/787	8.09699e-07	4.97965e-06	2.55694e-06	PTPN11/SHC1/GRB10/GRB2/PIK3R1/SOS1	6	R-HSA-162582	Signal Transduction
R-HSA-5673001	RAF/MAP kinase cascade	9/25	40/787	1.01806e-06	5.9629e-06	3.06182e-06	JAK1/JAK2/MET/SHC1/ERBB2/PTK2/CSK/GRB2/SOS1	9	R-HSA-162582	Signal Transduction
R-HSA-109582	Hemostasis	10/25	55/787	1.78376e-06	9.97284e-06	5.12084e-06	PTPN11/PTPN1/CAV1/JAK2/SHC1/PTK2/CSK/GRB2/PIK3R1/SOS1	10	R-HSA-109582	Hemostasis
R-HSA-2428928	IRS-related events triggered by IGF1R	5/25	10/787	4.83896e-06	2.58779e-05	1.32878e-05	PTPN11/IGF1R/GRB2/PIK3R1/SOS1	5	R-HSA-162582	Signal Transduction
R-HSA-2219530	Constitutive Signaling by Aberrant PI3K in Cancer	5/25	11/787	8.68191e-06	4.44948e-05	2.28471e-05	PTPN11/MET/ERBB2/GRB2/PIK3R1	5	R-HSA-1643685	Disease
R-HSA-5654741	Signaling by FGFR3	5/25	12/787	1.45652e-05	6.89046e-05	3.53811e-05	PTPN11/SHC1/GRB2/PIK3R1/SOS1	5	R-HSA-162582	Signal Transduction
R-HSA-5655302	Signaling by FGFR1 in disease	5/25	12/787	1.45652e-05	6.89046e-05	3.53811e-05	STAT5A/STAT5B/GRB2/PIK3R1/SOS1	5	R-HSA-1643685	Disease
R-HSA-5654743	Signaling by FGFR4	5/25	13/787	2.31624e-05	0.000105518	5.4181e-05	PTPN11/SHC1/GRB2/PIK3R1/SOS1	5	R-HSA-162582	Signal Transduction
R-HSA-5663202	Diseases of signal transduction	11/25	92/787	3.48558e-05	0.000144565	7.42309e-05	STAT5A/PTPN11/JAK2/MET/SHC1/ERBB2/CSK/STAT5B/GRB2/PIK3R1/SOS1	11	R-HSA-1643685	Disease
R-HSA-5654736	Signaling by FGFR1	5/25	14/787	3.52597e-05	0.000144565	7.42309e-05	PTPN11/SHC1/GRB2/PIK3R1/SOS1	5	R-HSA-162582	Signal Transduction
R-HSA-877300	Interferon gamma signaling	5/25	14/787	3.52597e-05	0.000144565	7.42309e-05	PTPN11/PTPN1/JAK1/JAK2/PTPN2	5	R-HSA-168256	Immune System
R-HSA-422475	Axon guidance	9/25	62/787	4.92239e-05	0.000192915	9.90577e-05	PTPN11/MET/SHC1/ERBB2/PTK2/GRB10/GRB2/PIK3R1/SOS1	9	R-HSA-1266738	Developmental Biology
R-HSA-913531	Interferon Signaling	6/25	24/787	5.02759e-05	0.000192915	9.90577e-05	PTPN11/PTPN1/JAK1/JAK2/PTPN2/TYK2	6	R-HSA-168256	Immune System
R-HSA-1227986	Signaling by ERBB2	5/25	15/787	5.17577e-05	0.000192915	9.90577e-05	SHC1/ERBB2/GRB2/PIK3R1/SOS1	5	R-HSA-162582	Signal Transduction
R-HSA-1236394	Signaling by ERBB4	5/25	16/787	7.36721e-05	0.00026652	0.000136852	STAT5A/SHC1/GRB2/PIK3R1/SOS1	5	R-HSA-162582	Signal Transduction
R-HSA-1226099	Signaling by FGFR in disease	5/25	17/787	0.000102133	0.000358926	0.000184301	STAT5A/STAT5B/GRB2/PIK3R1/SOS1	5	R-HSA-1643685	Disease
R-HSA-6811558	PI5P, PP2A and IER3 Regulate PI3K/AKT Signaling	5/25	18/787	0.000138385	0.000472816	0.000242781	PTPN11/MET/ERBB2/GRB2/PIK3R1	5	R-HSA-162582	Signal Transduction
R-HSA-909733	Interferon alpha/beta signaling	4/25	10/787	0.000147028	0.00048877	0.000250973	PTPN11/PTPN1/JAK1/TYK2	4	R-HSA-168256	Immune System
R-HSA-166520	Signaling by NTRKs	6/25	29/787	0.000159469	0.000516175	0.000265045	PTPN11/CRKL/SHC1/GRB2/PIK3R1/SOS1	6	R-HSA-162582	Signal Transduction
R-HSA-1500931	Cell-Cell communication	4/25	11/787	0.000226083	0.000695206	0.000356974	PTPN11/PTK2/GRB2/PIK3R1	4	R-HSA-1500931	Cell-Cell communication
R-HSA-388841	Costimulation by the CD28 family	4/25	11/787	0.000226083	0.000695206	0.000356974	PTPN11/CSK/GRB2/PIK3R1	4	R-HSA-168256	Immune System
R-HSA-199418	Negative regulation of the PI3K/AKT network	5/25	20/787	0.000239788	0.000702238	0.000360584	PTPN11/MET/ERBB2/GRB2/PIK3R1	5	R-HSA-162582	Signal Transduction
R-HSA-5654738	Signaling by FGFR2	5/25	20/787	0.000239788	0.000702238	0.000360584	PTPN11/SHC1/GRB2/PIK3R1/SOS1	5	R-HSA-162582	Signal Transduction
R-HSA-190236	Signaling by FGFR	5/25	21/787	0.00030797	0.000880938	0.000452343	PTPN11/SHC1/GRB2/PIK3R1/SOS1	5	R-HSA-162582	Signal Transduction
R-HSA-187687	Signalling to ERKs	4/25	12/787	0.000331842	0.00092765	0.000476329	CRKL/SHC1/GRB2/SOS1	4	R-HSA-162582	Signal Transduction
R-HSA-6785807	Interleukin-4 and Interleukin-13 signaling	5/25	24/787	0.000602721	0.00164744	0.000845924	JAK1/JAK2/IL6R/PIK3R1/TYK2	5	R-HSA-168256	Immune System
R-HSA-447115	Interleukin-12 family signaling	4/25	14/787	0.000642543	0.0017181	0.00088221	JAK1/JAK2/IL6ST/TYK2	4	R-HSA-168256	Immune System
R-HSA-2219528	PI3K/AKT Signaling in Cancer	5/25	25/787	0.000737212	0.0019293	0.000990655	PTPN11/MET/ERBB2/GRB2/PIK3R1	5	R-HSA-1643685	Disease
R-HSA-187037	Signaling by NTRK1 (TRKA)	5/25	26/787	0.000893118	0.00228862	0.00117516	CRKL/SHC1/GRB2/PIK3R1/SOS1	5	R-HSA-162582	Signal Transduction
R-HSA-5655253	Signaling by FGFR2 in disease	3/25	11/787	0.00395649	0.00973298	0.00499768	GRB2/PIK3R1/SOS1	3	R-HSA-1643685	Disease
R-HSA-9020591	Interleukin-12 signaling	3/25	11/787	0.00395649	0.00973298	0.00499768	JAK1/JAK2/TYK2	3	R-HSA-168256	Immune System
R-HSA-2029480	Fcgamma receptor (FCGR) dependent phagocytosis	3/25	12/787	0.00516471	0.0122165	0.00627293	PTK2/GRB2/PIK3R1	3	R-HSA-168256	Immune System
R-HSA-2871796	FCERI mediated MAPK activation	3/25	12/787	0.00516471	0.0122165	0.00627293	SHC1/GRB2/SOS1	3	R-HSA-168256	Immune System
R-HSA-375165	NCAM signaling for neurite out-growth	3/25	13/787	0.00657341	0.0149728	0.0076882	PTK2/GRB2/SOS1	3	R-HSA-1266738	Developmental Biology
R-HSA-416476	G alpha (q) signalling events	3/25	13/787	0.00657341	0.0149728	0.0076882	GRB2/PIK3R1/SOS1	3	R-HSA-162582	Signal Transduction
R-HSA-1643685	Disease	11/25	164/787	0.00678452	0.0151727	0.00779084	STAT5A/PTPN11/JAK2/MET/SHC1/ERBB2/CSK/STAT5B/GRB2/PIK3R1/SOS1	11	R-HSA-1643685	Disease
R-HSA-194138	Signaling by VEGF	3/25	20/787	0.0225989	0.048766	0.0250403	CAV1/PTK2/PIK3R1	3	R-HSA-162582	Signal Transduction
R-HSA-4420097	VEGFA-VEGFR2 Pathway	3/25	20/787	0.0225989	0.048766	0.0250403	CAV1/PTK2/PIK3R1	3	R-HSA-162582	Signal Transduction
R-HSA-2454202	Fc epsilon receptor (FCERI) signaling	4/25	36/787	0.0234482	0.0497264	0.0255334	SHC1/GRB2/PIK3R1/SOS1	4	R-HSA-168256	Immune System
