# Supplementary material for: A network-based approach to identify deregulated pathways and drug effects in metabolic syndrome
Source: Nat Commun. 2019 Nov 18;10:5215. doi: 10.1038/s41467-019-13208-z (PMC6861239; doi:10.1038/s41467-019-13208-z)
Supplement: Supplementary file 9 — Supplementary Data 6 [file 41467_2019_13208_MOESM9_ESM.xlsx]

## Sheet: Adipose
DRUG.ID	DRUG.NAME	TARGET	ACTION	INDICATION	SCORE	MODULE	SIDE.EFFECTS RELEVANT FOR METSYN	OPENTARGETS INDICATION RELATED TO METSYN
DB00459	Acitretin	RARA	agonist	For the treatment of severe psoriasis in adults.	1.67823	A_Module_2	1	0
DB00459	Acitretin	RXRA	agonist	For the treatment of severe psoriasis in adults.	1.72117	A_Module_2	1	0
DB00459	Acitretin	RXRB	agonist	For the treatment of severe psoriasis in adults.	1.67268	A_Module_2	1	0
DB00459	Acitretin	RXRG	agonist	For the treatment of severe psoriasis in adults.	1.652	A_Module_2	1	1
DB00210	Adapalene	RARG	agonist	For the topical treatment of comedo, papular and pustular acne (acne vulgaris) of the face, chest or back.	1.66183	A_Module_2	0	0
DB00210	Adapalene	RXRB	agonist	For the topical treatment of comedo, papular and pustular acne (acne vulgaris) of the face, chest or back.	1.69246	A_Module_2	0	0
DB00210	Adapalene	RXRG	agonist	For the topical treatment of comedo, papular and pustular acne (acne vulgaris) of the face, chest or back.	1.6801	A_Module_2	0	1
DB00523	Alitretinoin	RARG	agonist	For topical treatment of cutaneous lesions in patients with AIDS-related Kaposi's sarcoma.	1.66606	A_Module_2	0	0
DB00523	Alitretinoin	RXRG	agonist	For topical treatment of cutaneous lesions in patients with AIDS-related Kaposi's sarcoma.	1.70394	A_Module_2	0	1
DB00995	Auranofin	IKBKB	inhibitor	Used in the treatment of active, progressive or destructive forms of inflammatory arthritis, such as adult rheumatoid arthritis.	1.79722	A_Module_1	NA	1
DB00136	Calcitriol	VDR	antagonist	Used to treat vitamin D deficiency or insufficiency, refractory rickets (vitamin D resistant rickets), familial hypophosphatemia and hypoparathyroidism, and in the management of hypocalcemia and renal osteodystrophy in patients with chronic renal failure undergoing dialysis. Also used in conjunction with calcium in the management and prevention of primary or corticosteroid-induced osteoporosis.	1.66625	A_Module_2	0	1
DB04209	Dequalinium	XIAP	antagonist,inhibitor	Effective local treatment as vaginal tablets for infections such as fluor vaginalis, bacterial vaginosis, aerobic vaginitis, vulvo-vaginal candidiasis and trichomoniasis. Used as a topical antimicrobial agent.	1.79092	A_Module_1	NA	0
DB03756	Doconexent	RXRA	activator	Used as a high-docosahexaenoic acid (DHA) oral supplement.	1.7103	A_Module_2	NA	0
DB03756	Doconexent	RXRB	activator	Used as a high-docosahexaenoic acid (DHA) oral supplement.	1.666	A_Module_2	NA	0
DB03756	Doconexent	PPARA	ligand	Used as a high-docosahexaenoic acid (DHA) oral supplement.	1.71612	A_Module_2	NA	1
DB03756	Doconexent	PPARG	ligand	Used as a high-docosahexaenoic acid (DHA) oral supplement.	1.70925	A_Module_2	NA	1
DB03756	Doconexent	RXRG	activator	Used as a high-docosahexaenoic acid (DHA) oral supplement.	1.66503	A_Module_2	NA	1
DB00530	Erlotinib	EGFR	anotagonist	For the treatment of patients with locally advanced or metastatic non-small cell lung cancer after failure of at least one prior chemotherapy regimen. Also for use, in combination with gemcitabine, as the first-line treatment of patients with locally advanced, unresectable or metastatic pancreatic cancer.	1.80183	A_Module_1	0	1
DB01039	Fenofibrate	PPARA	agonist	For use as adjunctive therapy to diet to reduce elevated LDL-C, Total-C,Triglycerides and Apo B, and to increase HDL-C in adult patients with primary hypercholesterolemia or mixed dyslipidemia (Fredrickson Types IIa and IIb)	1.74078	A_Module_2	0	1
DB00317	Gefitinib	EGFR	antagonist	For the continued treatment of patients with locally advanced or metastatic non-small cell lung cancer after failure of either platinum-based or docetaxel chemotherapies.	1.66813	A_Module_1	0	1
DB09053	Ibrutinib	BTK	inhibition	Ibrutinib acquired an accelerated approval for the treatment of mantle cell lymphoma who have received at least one prior therapy.[FDA label] Mantle cell lymphoma (MCL) is a B-cell non-Hodgkin lymphoma that develops in the outer edge of a lymph node. MCL is usually diagnosed at late stages and it is easily spread into bone marrow, spleen, liver and gastrointestinal tract.[L1929] Ibrutinib is indi…	1.61471	A_Module_1	0	0
DB00451	Levothyroxine	THRA	agonist	For use alone or in combination with antithyroid agents to treat hypothyroidism, goiter, chronic lymphocytic thyroiditis, myxedema coma, and stupor.	1.6673	A_Module_2	1	1
DB00279	Liothyronine	THRA	agonist	Used as replacement or supplemental therapy in patients with hypothyroidism of any etiology, except transient hypothyrodism during the recovery phase of subacute thyroiditis.	1.68666	A_Module_2	1	1
DB00279	Liothyronine	THRB	agonist	Used as replacement or supplemental therapy in patients with hypothyroidism of any etiology, except transient hypothyrodism during the recovery phase of subacute thyroiditis.	1.70567	A_Module_2	1	1
DB00253	Medrysone	NR3C1	agonist	For the treatment of allergic conjunctivitis, vernal conjunctivitis, episcleritis, and epinephrine sensitivity.	1.65906	A_Module_2	NA	1
DB00244	Mesalazine	PPARG	agonist	For the treatment of active ulcerative proctitis.	1.7223	A_Module_2	0	1
DB00834	Mifepristone	NR3C1	antagonist	For the medical termination of intrauterine pregnancy through 49 days' pregnancy. Also indicated to control hyperglycemia secondary to hypercortisolism in adult patients with endogenous Cushing's syndrome who have type 2 diabetes mellitus or glucose intolerance and are not candidates for surgery or have had unsuccessful surgery.	1.70823	A_Module_2	0	1
DB00834	Mifepristone	PGR	antagonist	For the medical termination of intrauterine pregnancy through 49 days' pregnancy. Also indicated to control hyperglycemia secondary to hypercortisolism in adult patients with endogenous Cushing's syndrome who have type 2 diabetes mellitus or glucose intolerance and are not candidates for surgery or have had unsuccessful surgery.	1.71436	A_Module_2	0	1
DB11828	Neratinib	EGFR	inhibitor	For use as an extended adjuvant treatment in adult patients with early stage HER2-overexpressed/amplified breast cancer, to follow adjuvant trastuzumab-based therapy [FDA Label].	1.81107	A_Module_1	NA	1
DB04868	Nilotinib	ABL1	inhibitor	For the potential treatment of various leukemias, including chronic myeloid leukemia (CML).	1.72617	A_Module_1	1	0
DB00665	Nilutamide	AR	antagonist	For use in combination with surgical castration for the treatment of metastatic prostate cancer involving distant lymph nodes, bone, or visceral organs (Stage D2).	1.66446	A_Module_1	0	1
DB06603	Panobinostat	HDAC6	inhibitor	Panobinostat is indicated in the treatment of multiple myeloma in combination with dexamethasone and bortezomib in patients who have received 2 previous treatment regimens including bortezomib and an immunomodulatory agent. This indication is approved by accelerated approval based on progression free survival as of February 23, 2015.	1.508	A_Module_1	NA	1
DB01132	Pioglitazone	PPARG	agonist	Pioglitazone is indicated as an adjunct to diet and exercise to improve glycemic control in adults with type 2 diabetes mellitus [FDA Label].	1.69816	A_Module_2	0	1
DB00396	Progesterone	ESR1	agonist	For progesterone supplementation or replacement as part of an Assisted Reproductive Technology (ART) treatment for infertile women with progesterone deficiency and for the treatment of secondary amenorrhea. Also used for the reduction of the incidence of endometrial hyperplasia and the attendant risk of endometrial carcinoma in postmenopausal women receiving estrogen replacement therapy, as well …	1.63927	A_Module_2	1	1
DB12332	Rucaparib	PARP1	antagonist	Indicated as monotherapy for the treatment of patients with deleterious BRCA mutation (germline and/or somatic) associated advanced ovarian cancer who have been treated with two or more chemotherapies. Select patients for therapy based on an FDA-approved companion diagnostic for rucaparib.	1.66781	A_Module_2	NA	0
DB08877	Ruxolitinib	JAK1	inhibitor	Treatment of intermediate or high-risk myelofibrosis, including primary myelofibrosis, post-polycythemia vera (post-PV) myelofibrosis and post-essential thrombocythemia (post-ET) myelofibrosis. [Lexicomp] Myeolofibrosis is the proliferation of abnormal bone marrow stem cells which cause fibrosis (the excessive formation of connective tissue).	1.77211	A_Module_1	NA	0
DB00795	Sulfasalazine	PPARG	agonist	For the treatment of Crohn's disease and rheumatoid arthritis as a second-line agent.	1.68371	A_Module_2	0	1
DB04942	Tamibarotene	RARA	agonist	Investigated for use/treatment in leukemia (unspecified).	1.72224	A_Module_2	NA	0
DB00755	Tretinoin	RARG	agonist	For the the induction of remission in patients with acute promyelocytic leukemia (APL), French-American-British (FAB) classification M3 (including the M3 variant); For the topical treatment of acne vulgaris, flat warts and other skin conditions (psoriasis, ichthyosis congenita, icthyosis vulgaris, lamellar icthyosis, keratosis palmaris et plantaris, epidermolytic hyperkeratosis, senile comedones,…	1.6945	A_Module_2	1	0
DB00755	Tretinoin	RXRB	agonist	For the the induction of remission in patients with acute promyelocytic leukemia (APL), French-American-British (FAB) classification M3 (including the M3 variant); For the topical treatment of acne vulgaris, flat warts and other skin conditions (psoriasis, ichthyosis congenita, icthyosis vulgaris, lamellar icthyosis, keratosis palmaris et plantaris, epidermolytic hyperkeratosis, senile comedones,…	1.66762	A_Module_2	1	0
DB00755	Tretinoin	RXRG	agonist	For the the induction of remission in patients with acute promyelocytic leukemia (APL), French-American-British (FAB) classification M3 (including the M3 variant); For the topical treatment of acne vulgaris, flat warts and other skin conditions (psoriasis, ichthyosis congenita, icthyosis vulgaris, lamellar icthyosis, keratosis palmaris et plantaris, epidermolytic hyperkeratosis, senile comedones,…	1.65608	A_Module_2	1	1
DB02546	Vorinostat	HDAC3	inhibitor	For the treatment of cutaneous manifestations in patients with cutaneous T-cell lymphoma who have progressive, persistent or recurrent disease on or following two systemic therapies.	1.671	A_Module_2	1	0

## Sheet: Liver
DRUG.ID	DRUG.NAME	TARGET	ACTION	INDICATION	SCORE	MODULE	SIDE.EFFECTS RELEVANT FOR METSYN	OPENTARGETS INDICATION RELATED TO METSYN
DB00459	Acitretin	RXRA	agonist	For the treatment of severe psoriasis in adults.	1.67054	L_Module_2	1	0
DB00459	Acitretin	RARG	agonist	For the treatment of severe psoriasis in adults.	1.40736	L_Module_3	1	0
DB00210	Adapalene	RXRB	agonist	For the topical treatment of comedo, papular and pustular acne (acne vulgaris) of the face, chest or back.	1.68706	L_Module_2	0	0
DB00523	Alitretinoin	RXRG	agonist	For topical treatment of cutaneous lesions in patients with AIDS-related Kaposi's sarcoma.	1.39039	L_Module_3	0	1
DB01014	Balsalazide	PPARG	agonist	For the treatment of mildly to moderately active ulcerative colitis.	1.64226	L_Module_2	0	1
DB01393	Bezafibrate	PPARD	agonist	For the treatment of primary hyperlipidaemia types IIa, IIb, III, IV and V (Fredrickson classification) corresponding to groups I, II and III of the European Atherosclerosis Society guidelines - when diet alone or improvements in lifestyle such as increased exercise or weight reduction do not lead to an adequate response. Also for the treatment of secondary hyperlipidaemias, e.g. severe hypertrig…	1.29878	L_Module_1	0	1
DB01393	Bezafibrate	PPARG	agonist	For the treatment of primary hyperlipidaemia types IIa, IIb, III, IV and V (Fredrickson classification) corresponding to groups I, II and III of the European Atherosclerosis Society guidelines - when diet alone or improvements in lifestyle such as increased exercise or weight reduction do not lead to an adequate response. Also for the treatment of secondary hyperlipidaemias, e.g. severe hypertrig…	1.63601	L_Module_2	0	1
DB01128	Bicalutamide	AR	antagonist	For treatment (together with surgery or LHRH analogue) of advanced prostatic cancer.	1.31396	L_Module_1	1	1
DB00636	Clofibrate	PPARA	agonist	For Primary Dysbetalipoproteinemia (Type III hyperlipidemia) that does not respond adequately to diet. This helps control high cholesterol and high triglyceride levels.	1.655	L_Module_2	NA	1
DB03756	Doconexent	PPARA	ligand	Used as a high-docosahexaenoic acid (DHA) oral supplement.	1.32531	L_Module_1	NA	1
DB03756	Doconexent	PPARA	ligand	Used as a high-docosahexaenoic acid (DHA) oral supplement.	1.73918	L_Module_2	NA	1
DB03756	Doconexent	PPARG	ligand	Used as a high-docosahexaenoic acid (DHA) oral supplement.	1.66778	L_Module_2	NA	1
DB03756	Doconexent	RXRA	activator	Used as a high-docosahexaenoic acid (DHA) oral supplement.	1.70467	L_Module_2	NA	0
DB03756	Doconexent	RXRA	activator	Used as a high-docosahexaenoic acid (DHA) oral supplement.	1.49478	L_Module_3	NA	0
DB03756	Doconexent	PPARG	ligand	Used as a high-docosahexaenoic acid (DHA) oral supplement.	1.48611	L_Module_3	NA	1
DB03756	Doconexent	RXRB	activator	Used as a high-docosahexaenoic acid (DHA) oral supplement.	1.68192	L_Module_2	NA	0
DB03756	Doconexent	RXRB	activator	Used as a high-docosahexaenoic acid (DHA) oral supplement.	1.53721	L_Module_3	NA	0
DB00530	Erlotinib	NR1I2	agonist	For the treatment of patients with locally advanced or metastatic non-small cell lung cancer after failure of at least one prior chemotherapy regimen. Also for use, in combination with gemcitabine, as the first-line treatment of patients with locally advanced, unresectable or metastatic pancreatic cancer.	1.66843	L_Module_2	0	0
DB00783	Estradiol	ESR1	agonist	Estradiol is indicated for the treatment of moderate to severe vasomotor symptoms and vulvar and vaginal atrophy due to menopause, for the treatment of hypoestrogenism due to hypogonadism, castration, or primary ovarian failure, and for the prevention of post-menopausal osteoarthritis. It is also used for the treatment of breast cancer (for palliation only) in appropriately selected women and men…	1.67883	L_Module_2	1	1
DB00655	Estrone	ESR1	agonist	For management of perimenopausal and postmenopausal symptoms.	1.6713	L_Module_2	1	1
DB01039	Fenofibrate	PPARA	agonist	For use as adjunctive therapy to diet to reduce elevated LDL-C, Total-C,Triglycerides and Apo B, and to increase HDL-C in adult patients with primary hypercholesterolemia or mixed dyslipidemia (Fredrickson Types IIa and IIb)	1.68089	L_Module_2	0	1
DB01039	Fenofibrate	PPARA	agonist	For use as adjunctive therapy to diet to reduce elevated LDL-C, Total-C,Triglycerides and Apo B, and to increase HDL-C in adult patients with primary hypercholesterolemia or mixed dyslipidemia (Fredrickson Types IIa and IIb)	1.61381	L_Module_3	0	1
DB00687	Fludrocortisone	NR3C2	agonist	For partial replacement therapy for primary and secondary adrenocortical insufficiency in Addison's disease and for the treatment of salt-losing adrenogenital syndrome.	1.64695	L_Module_2	NA	1
DB00324	Fluorometholone	NR3C1	agonist	For the ophthalmic treatment of corticosteroid-responsive inflammation of the palpebral and bulbar conjunctiva, cornea and anterior segment of the globe.	1.28822	L_Module_1	1	1
DB01241	Gemfibrozil	PPARA	agonist	For treatment of adult patients with very high elevations of serum triglyceride levels (types IV and V hyperlipidemia) who are at risk of developing pancreatitis (inflammation of the pancreas) and who do not respond adequately to a strict diet.	1.69411	L_Module_2	0	1
DB00159	Icosapent	PPARG	agonist	EPA can be used for lowering elevated triglycerides in those who are hyperglyceridemic. In addition, EPA may play a therapeutic role in patients with cystic fibrosis by reducing disease severity and may play a similar role in type 2 diabetics in slowing the progression of diabetic nephropathy.	1.31178	L_Module_1	NA	1
DB00159	Icosapent	PPARG	agonist	EPA can be used for lowering elevated triglycerides in those who are hyperglyceridemic. In addition, EPA may play a therapeutic role in patients with cystic fibrosis by reducing disease severity and may play a similar role in type 2 diabetics in slowing the progression of diabetic nephropathy.	1.59589	L_Module_2	NA	1
DB00451	Levothyroxine	THRB	agonist	For use alone or in combination with antithyroid agents to treat hypothyroidism, goiter, chronic lymphocytic thyroiditis, myxedema coma, and stupor.	1.29952	L_Module_1	1	1
DB00451	Levothyroxine	THRA	agonist	For use alone or in combination with antithyroid agents to treat hypothyroidism, goiter, chronic lymphocytic thyroiditis, myxedema coma, and stupor.	1.62297	L_Module_2	1	1
DB00451	Levothyroxine	THRB	agonist	For use alone or in combination with antithyroid agents to treat hypothyroidism, goiter, chronic lymphocytic thyroiditis, myxedema coma, and stupor.	1.63315	L_Module_2	1	1
DB00451	Levothyroxine	THRA	agonist	For use alone or in combination with antithyroid agents to treat hypothyroidism, goiter, chronic lymphocytic thyroiditis, myxedema coma, and stupor.	1.4303	L_Module_3	1	1
DB00451	Levothyroxine	THRB	agonist	For use alone or in combination with antithyroid agents to treat hypothyroidism, goiter, chronic lymphocytic thyroiditis, myxedema coma, and stupor.	1.54207	L_Module_3	1	1
DB00279	Liothyronine	THRA	agonist	Used as replacement or supplemental therapy in patients with hypothyroidism of any etiology, except transient hypothyrodism during the recovery phase of subacute thyroiditis.	1.65764	L_Module_2	1	1
DB00279	Liothyronine	THRB	agonist	Used as replacement or supplemental therapy in patients with hypothyroidism of any etiology, except transient hypothyrodism during the recovery phase of subacute thyroiditis.	1.69567	L_Module_2	1	1
DB00279	Liothyronine	THRA	agonist	Used as replacement or supplemental therapy in patients with hypothyroidism of any etiology, except transient hypothyrodism during the recovery phase of subacute thyroiditis.	1.4351	L_Module_3	1	1
DB00253	Medrysone	NR3C1	agonist	For the treatment of allergic conjunctivitis, vernal conjunctivitis, episcleritis, and epinephrine sensitivity.	1.63442	L_Module_2	NA	1
DB00244	Mesalazine	PPARG	agonist	For the treatment of active ulcerative proctitis.	1.33049	L_Module_1	0	1
DB00244	Mesalazine	PPARG	agonist	For the treatment of active ulcerative proctitis.	1.68576	L_Module_2	0	1
DB00244	Mesalazine	PPARG	agonist	For the treatment of active ulcerative proctitis.	1.51198	L_Module_3	0	1
DB00834	Mifepristone	NR3C1	antagonist	For the medical termination of intrauterine pregnancy through 49 days' pregnancy. Also indicated to control hyperglycemia secondary to hypercortisolism in adult patients with endogenous Cushing's syndrome who have type 2 diabetes mellitus or glucose intolerance and are not candidates for surgery or have had unsuccessful surgery.	1.64478	L_Module_2	0	1
DB00834	Mifepristone	NR3C1	antagonist	For the medical termination of intrauterine pregnancy through 49 days' pregnancy. Also indicated to control hyperglycemia secondary to hypercortisolism in adult patients with endogenous Cushing's syndrome who have type 2 diabetes mellitus or glucose intolerance and are not candidates for surgery or have had unsuccessful surgery.	1.45878	L_Module_3	0	1
DB09079	Nintedanib	FGFR3	inhibitor	Nintedanib is indicated for the treatment of idiopathic pulmonary fibrosis (IPF).	1.44733	L_Module_2	NA	0
DB01132	Pioglitazone	PPARG	agonist	Pioglitazone is indicated as an adjunct to diet and exercise to improve glycemic control in adults with type 2 diabetes mellitus [FDA Label].	1.31168	L_Module_1	0	1
DB01132	Pioglitazone	PPARG	agonist	Pioglitazone is indicated as an adjunct to diet and exercise to improve glycemic control in adults with type 2 diabetes mellitus [FDA Label].	1.61934	L_Module_2	0	1
DB00481	Raloxifene	ESR1	agonist	For the prevention and treatment of osteoporosis in post-menopausal women, as well as prevention and treatment of corticosteroid-induced bone loss. Also for the reduction in the incidence of invasive breast cancer in postmenopausal women with osteoporosis or have a high risk for developing breast cancer.	1.64897	L_Module_2	1	1
DB00421	Spironolactone	NR3C2	antagonist	Used primarily to treat low-renin hypertension, hypokalemia, and Conn's syndrome.	1.644	L_Module_2	1	1
DB00421	Spironolactone	NR3C2	antagonist	Used primarily to treat low-renin hypertension, hypokalemia, and Conn's syndrome.	1.47622	L_Module_3	1	1
DB00795	Sulfasalazine	PPARG	agonist	For the treatment of Crohn's disease and rheumatoid arthritis as a second-line agent.	1.67246	L_Module_2	0	1
DB04942	Tamibarotene	RARA	agonist	Investigated for use/treatment in leukemia (unspecified).	1.66669	L_Module_2	NA	0
DB00966	Telmisartan	PPARG	partial agonist	Used alone or in combination with other classes of antihypertensives for the treatment of hypertension. Also used in the treatment of diabetic nephropathy in hypertensive patients with type 2 diabetes mellitus, as well as the treatment of congestive heart failure (only in patients who cannot tolerate ACE inhibitors).	1.47751	L_Module_3	1	1
DB06287	Temsirolimus	MTOR	inhibitor	For the treatment of renal cell carcinoma (RCC). Also investigated for use/treatment in breast cancer, lymphoma (unspecified), rheumatoid arthritis, and multiple myeloma.	1.58122	L_Module_2	1	0
DB00374	Treprostinil	PPARD	agonist	For use as a continuous subcutaneous infusion or intravenous infusion (for those not able to tolerate a subcutaneous infusion) for the treatment of pulmonary arterial hypertension in patients with NYHA Class II-IV symptoms to diminish symptoms associated with exercise.	1.32123	L_Module_1	0	1
DB00755	Tretinoin	RARG	agonist	For the the induction of remission in patients with acute promyelocytic leukemia (APL), French-American-British (FAB) classification M3 (including the M3 variant); For the topical treatment of acne vulgaris, flat warts and other skin conditions (psoriasis, ichthyosis congenita, icthyosis vulgaris, lamellar icthyosis, keratosis palmaris et plantaris, epidermolytic hyperkeratosis, senile comedones,…	1.65804	L_Module_2	1	0
DB00755	Tretinoin	RARG	agonist	For the the induction of remission in patients with acute promyelocytic leukemia (APL), French-American-British (FAB) classification M3 (including the M3 variant); For the topical treatment of acne vulgaris, flat warts and other skin conditions (psoriasis, ichthyosis congenita, icthyosis vulgaris, lamellar icthyosis, keratosis palmaris et plantaris, epidermolytic hyperkeratosis, senile comedones,…	1.42998	L_Module_3	1	0

## Sheet: Muscle
DRUG.ID	DRUG.NAME	TARGET	ACTION	INDICATION	SCORE	MODULE	SIDE.EFFECTS RELEVANT FOR METSYN	OPENTARGETS INDICATION RELATED TO METSYN
DB00459	Acitretin	RARA	agonist	For the treatment of severe psoriasis in adults.	1.814	M_Module_1	1	0
DB00459	Acitretin	RARA	agonist	For the treatment of severe psoriasis in adults.	1.686	M_Module_2	1	0
DB00459	Acitretin	RXRA	agonist	For the treatment of severe psoriasis in adults.	1.7182	M_Module_2	1	0
DB00459	Acitretin	RXRG	agonist	For the treatment of severe psoriasis in adults.	1.65797	M_Module_2	1	1
DB00210	Adapalene	RXRG	agonist	For the topical treatment of comedo, papular and pustular acne (acne vulgaris) of the face, chest or back.	1.82625	M_Module_1	0	1
DB00210	Adapalene	RXRG	agonist	For the topical treatment of comedo, papular and pustular acne (acne vulgaris) of the face, chest or back.	1.68181	M_Module_2	0	1
DB00210	Adapalene	RXRB	agonist	For the topical treatment of comedo, papular and pustular acne (acne vulgaris) of the face, chest or back.	1.67589	M_Module_2	0	0
DB00210	Adapalene	RARG	agonist	For the topical treatment of comedo, papular and pustular acne (acne vulgaris) of the face, chest or back.	1.66759	M_Module_2	0	0
DB08916	Afatinib	ERBB2	inhibitor	Afatinib is a kinase inhibitor indicated as monotherapy [L2937] for the first-line [FDA Label] treatment of (a) Epidermal Growth Factor Receptor (EGFR) TKI (tyrosine kinase inhibitor)-naive adult patients with locally advanced or metastatic non-small cell lung cancer (NSCLC) whose tumours have non-resistant EGFR mutations as detected by an FDA-approved test [FDA Label], and (b) adult patients wit…	1.67659	M_Module_3	NA	0
DB08916	Afatinib	EGFR	inhibitor	Afatinib is a kinase inhibitor indicated as monotherapy [L2937] for the first-line [FDA Label] treatment of (a) Epidermal Growth Factor Receptor (EGFR) TKI (tyrosine kinase inhibitor)-naive adult patients with locally advanced or metastatic non-small cell lung cancer (NSCLC) whose tumours have non-resistant EGFR mutations as detected by an FDA-approved test [FDA Label], and (b) adult patients wit…	1.595	M_Module_3	NA	1
DB00523	Alitretinoin	RARG	agonist	For topical treatment of cutaneous lesions in patients with AIDS-related Kaposi's sarcoma.	1.77563	M_Module_1	0	0
DB00523	Alitretinoin	RXRG	agonist	For topical treatment of cutaneous lesions in patients with AIDS-related Kaposi's sarcoma.	1.83553	M_Module_1	0	1
DB00523	Alitretinoin	RARG	agonist	For topical treatment of cutaneous lesions in patients with AIDS-related Kaposi's sarcoma.	1.66425	M_Module_2	0	0
DB00523	Alitretinoin	RXRG	agonist	For topical treatment of cutaneous lesions in patients with AIDS-related Kaposi's sarcoma.	1.67647	M_Module_2	0	1
DB00523	Alitretinoin	RXRB	agonist	For topical treatment of cutaneous lesions in patients with AIDS-related Kaposi's sarcoma.	1.662	M_Module_2	0	0
DB00523	Alitretinoin	RARA	agonist	For topical treatment of cutaneous lesions in patients with AIDS-related Kaposi's sarcoma.	1.681	M_Module_2	0	0
DB00288	Amcinonide	NR3C1	agonist	For the relief of the inflammatory and pruritic manifestations of corticosteroid-responsive dermatoses.	1.737	M_Module_1	1	1
DB00995	Auranofin	IKBKB	inhibitor	Used in the treatment of active, progressive or destructive forms of inflammatory arthritis, such as adult rheumatoid arthritis.	1.68211	M_Module_3	NA	1
DB05015	Belinostat	HDAC1	inhibitor	Belinostat is indicated for the treatment of patients with relapsed or refractory peripheral T-cell lymphoma (PTCL) with manageable safety profile. It is a potential alternative therapy for patients who did not experience adequate response to first-line drugs for PTCL. It can be used in patients with baseline thrombocytopenia [A19161].	1.75395	M_Module_1	NA	0
DB05015	Belinostat	HDAC2	inhibitor	Belinostat is indicated for the treatment of patients with relapsed or refractory peripheral T-cell lymphoma (PTCL) with manageable safety profile. It is a potential alternative therapy for patients who did not experience adequate response to first-line drugs for PTCL. It can be used in patients with baseline thrombocytopenia [A19161].	1.76148	M_Module_1	NA	0
DB05015	Belinostat	HDAC4	inhibitor	Belinostat is indicated for the treatment of patients with relapsed or refractory peripheral T-cell lymphoma (PTCL) with manageable safety profile. It is a potential alternative therapy for patients who did not experience adequate response to first-line drugs for PTCL. It can be used in patients with baseline thrombocytopenia [A19161].	1.80267	M_Module_1	NA	0
DB06616	Bosutinib	ABL1	inhibitor	Treatment of chronic, accelerated, or blast phase Philadelphia chromosome-positive (Ph+) chronic myelogenous leukemia (CML) with resistance or intolerance to prior therapy in adult patients.	1.609	M_Module_3	NA	0
DB01222	Budesonide	NR3C1	antagonist	The oral capsule is used for the treatment of mild to moderate active Crohn's disease. The oral tablet is used for induction of remission in patients with active, mild to moderate ulcerative colitis. The oral inhalation formulation is used for the treatment of asthma, non-infectious rhinitis (including hay fever and other allergies), and for treatment and prevention of nasal polyposis.	1.649	M_Module_2	1	1
DB00636	Clofibrate	PPARA	agonist	For Primary Dysbetalipoproteinemia (Type III hyperlipidemia) that does not respond adequately to diet. This helps control high cholesterol and high triglyceride levels.	1.80416	M_Module_1	NA	1
DB00636	Clofibrate	PPARA	agonist	For Primary Dysbetalipoproteinemia (Type III hyperlipidemia) that does not respond adequately to diet. This helps control high cholesterol and high triglyceride levels.	1.65796	M_Module_2	NA	1
DB08865	Crizotinib	MET	inhibitor	Crizotinib is used for the treatment of locally advanced or metastatic non-small cell lung cancer (NSCLC) that is anaplastic-lymphoma kinase (ALK)-positive as detected by a FDA-approved test.	1.78826	M_Module_1	NA	0
DB01406	Danazol	ESR1	agonist	For the treatment of endometriosis and fibrocystic breast disease (in patients unresponsive to simple measures). Also used for the prophylactic treatment of all types of hereditary angioedema in males and females.	1.69788	M_Module_3	1	1
DB03756	Doconexent	PPARA	ligand	Used as a high-docosahexaenoic acid (DHA) oral supplement.	1.68836	M_Module_2	NA	1
DB03756	Doconexent	RXRA	activator	Used as a high-docosahexaenoic acid (DHA) oral supplement.	1.71335	M_Module_2	NA	0
DB03756	Doconexent	RXRG	activator	Used as a high-docosahexaenoic acid (DHA) oral supplement.	1.67523	M_Module_2	NA	1
DB08899	Enzalutamide	AR	inhibitor	Enzalutamide is indicated for the treatment of patients with metastatic castration-resistant prostate cancer who have previously received docetaxel.	1.70782	M_Module_1	NA	1
DB08899	Enzalutamide	AR	inhibitor	Enzalutamide is indicated for the treatment of patients with metastatic castration-resistant prostate cancer who have previously received docetaxel.	1.67376	M_Module_2	NA	1
DB00530	Erlotinib	EGFR	antagonist	For the treatment of patients with locally advanced or metastatic non-small cell lung cancer after failure of at least one prior chemotherapy regimen. Also for use, in combination with gemcitabine, as the first-line treatment of patients with locally advanced, unresectable or metastatic pancreatic cancer.	1.71433	M_Module_3	0	1
DB00783	Estradiol	ESR1	agonist	Estradiol is indicated for the treatment of moderate to severe vasomotor symptoms and vulvar and vaginal atrophy due to menopause, for the treatment of hypoestrogenism due to hypogonadism, castration, or primary ovarian failure, and for the prevention of post-menopausal osteoarthritis. It is also used for the treatment of breast cancer (for palliation only) in appropriately selected women and men…	1.82503	M_Module_1	1	1
DB01590	Everolimus	MTOR	inhibitor	Everolimus is indicated for the treatment of postmenopausal women with advanced hormone receptor-positive, HER2-negative breast cancer (advanced HR+ BC) in combination with exemestane, after failure of treatment with letrozole or anastrozole. Indicated for the treatment of adult patients with progressive neuroendocrine tumors of pancreatic origin (PNET) with unresectable, locally advanced or meta…	1.7975	M_Module_1	1	0
DB01039	Fenofibrate	PPARA	agonist	For use as adjunctive therapy to diet to reduce elevated LDL-C, Total-C,Triglycerides and Apo B, and to increase HDL-C in adult patients with primary hypercholesterolemia or mixed dyslipidemia (Fredrickson Types IIa and IIb)	1.71734	M_Module_2	0	1
DB01288	Fenoterol	ADRB2	agonist	Fenoterol is used for the treatment of asthma.	1.63118	M_Module_3	NA	1
DB00180	Flunisolide	NR3C1	agonist	For the maintenance treatment of asthma as a prophylactic therapy.	1.79667	M_Module_1	0	1
DB00180	Flunisolide	NR3C1	agonist	For the maintenance treatment of asthma as a prophylactic therapy.	1.60986	M_Module_3	0	1
DB00499	Flutamide	AR	antagonist	For the management of locally confined Stage B2-C and Stage D2 metastatic carcinoma of the prostate	1.636	M_Module_2	0	1
DB00947	Fulvestrant	ESR1	antagonist	For the treatment of hormone receptor positive metastatic breast cancer in postmenopausal women with disease progression following anti-estrogen therapy.	1.81111	M_Module_1	0	1
DB00317	Gefitinib	EGFR	antagonist	For the continued treatment of patients with locally advanced or metastatic non-small cell lung cancer after failure of either platinum-based or docetaxel chemotherapies.	1.62733	M_Module_3	0	1
DB01241	Gemfibrozil	PPARA	agonist	For treatment of adult patients with very high elevations of serum triglyceride levels (types IV and V hyperlipidemia) who are at risk of developing pancreatitis (inflammation of the pancreas) and who do not respond adequately to a strict diet.	1.64744	M_Module_2	0	1
DB01259	Lapatinib	ERBB2	antagonist	Indicated in combination with capecitabine for the treatment of patients with advanced or metastatic breast cancer whose tumors overexpress the human epidermal receptor type 2 (HER2) protein and who have received prior therapy including an anthracycline, a taxane, and trastuzuma.	1.81841	M_Module_1	0	0
DB01259	Lapatinib	EGFR	antagonist	Indicated in combination with capecitabine for the treatment of patients with advanced or metastatic breast cancer whose tumors overexpress the human epidermal receptor type 2 (HER2) protein and who have received prior therapy including an anthracycline, a taxane, and trastuzuma.	1.64154	M_Module_3	0	1
DB00451	Levothyroxine	THRA	agonist	For use alone or in combination with antithyroid agents to treat hypothyroidism, goiter, chronic lymphocytic thyroiditis, myxedema coma, and stupor.	1.65273	M_Module_2	1	1
DB00279	Liothyronine	THRA	agonist	Used as replacement or supplemental therapy in patients with hypothyroidism of any etiology, except transient hypothyrodism during the recovery phase of subacute thyroiditis.	1.66677	M_Module_2	1	1
DB00253	Medrysone	NR3C1	agonist	For the treatment of allergic conjunctivitis, vernal conjunctivitis, episcleritis, and epinephrine sensitivity.	1.73035	M_Module_1	NA	1
DB00253	Medrysone	NR3C1	agonist	For the treatment of allergic conjunctivitis, vernal conjunctivitis, episcleritis, and epinephrine sensitivity.	1.63212	M_Module_2	NA	1
DB01357	Mestranol	ESR1	agonist	Mestranol was used as one of the first oral contraceptives.	1.65233	M_Module_3	1	1
DB00834	Mifepristone	NR3C1	antagonist	For the medical termination of intrauterine pregnancy through 49 days' pregnancy. Also indicated to control hyperglycemia secondary to hypercortisolism in adult patients with endogenous Cushing's syndrome who have type 2 diabetes mellitus or glucose intolerance and are not candidates for surgery or have had unsuccessful surgery.	1.63727	M_Module_2	0	1
DB11828	Neratinib	EGFR	inhibitor	For use as an extended adjuvant treatment in adult patients with early stage HER2-overexpressed/amplified breast cancer, to follow adjuvant trastuzumab-based therapy [FDA Label].	1.676	M_Module_3	NA	1
DB04868	Nilotinib	ABL1	inhibitor	For the potential treatment of various leukemias, including chronic myeloid leukemia (CML).	1.661	M_Module_3	1	0
DB00621	Oxandrolone	AR	agonist	Use to promote weight gain after weight loss following extensive surgery.	1.81512	M_Module_1	1	1
DB06412	Oxymetholone	AR	agonist, activator	Indicated in the treatment of anemias caused by deficient red cell production. Acquired aplastic anemia, congenital aplastic anemia, myelofibrosis and the hypoplastic anemias due to the administration of myelotoxic drugs often respond. Oxymetholone should not replace other supportive measures such as transfusion, correction of iron, folic acid, vitamin B12 or pyridoxine deficiency, antibacterial …	1.79953	M_Module_1	1	1
DB06603	Panobinostat	HDAC3	inhibitor	Panobinostat is indicated in the treatment of multiple myeloma in combination with dexamethasone and bortezomib in patients who have received 2 previous treatment regimens including bortezomib and an immunomodulatory agent. This indication is approved by accelerated approval based on progression free survival as of February 23, 2015.	1.611	M_Module_2	NA	0
DB00860	Prednisolone	NR3C1	agonist	For the treatment of primary or secondary adrenocortical insufficiency, such as congenital adrenal hyperplasia, thyroiditis. Also used to treat psoriatic arthritis, rheumatoid arthritis, ankylosing spondylitis, bursitis, acute gouty arthritis and epicondylitis. Also indicated for treatment of systemic lupus erythematosus, pemphigus and acute rhematic carditis. Can be used in the treatment of leuk…	1.62878	M_Module_3	1	1
DB00635	Prednisone	NR3C1	agonist	For the treatment of drug-induced allergic reactions, perennial or seasonal allergic rhinitis, serum sickness, giant cell arteritis acute rheumatic or nonrheumatic carditis, systemic dermatomyositis, systemic lupus erythematosus, atopic dermatitis, contact dermatitis, exfoliative dermatitis, bullous dermatitis herpetiformis, severe seborrheic dermatitis, severe (Stevens-Johnson syndrome) erythema…	1.59354	M_Module_3	1	1
DB00481	Raloxifene	ESR2	agonist	For the prevention and treatment of osteoporosis in post-menopausal women, as well as prevention and treatment of corticosteroid-induced bone loss. Also for the reduction in the incidence of invasive breast cancer in postmenopausal women with osteoporosis or have a high risk for developing breast cancer.	1.61994	M_Module_2	1	1
DB00867	Ritodrine	ADRB2	agonist	For the treatment and prophylaxis of premature labour	1.59867	M_Module_3	1	1
DB08877	Ruxolitinib	JAK2	inhibitor	Treatment of intermediate or high-risk myelofibrosis, including primary myelofibrosis, post-polycythemia vera (post-PV) myelofibrosis and post-essential thrombocythemia (post-ET) myelofibrosis. [Lexicomp] Myeolofibrosis is the proliferation of abnormal bone marrow stem cells which cause fibrosis (the excessive formation of connective tissue).	1.714	M_Module_3	NA	0
DB08877	Ruxolitinib	JAK1	inhibitor	Treatment of intermediate or high-risk myelofibrosis, including primary myelofibrosis, post-polycythemia vera (post-PV) myelofibrosis and post-essential thrombocythemia (post-ET) myelofibrosis. [Lexicomp] Myeolofibrosis is the proliferation of abnormal bone marrow stem cells which cause fibrosis (the excessive formation of connective tissue).	1.67446	M_Module_3	NA	0
DB01001	Salbutamol	ADRB2	agonist	For symptomatic relief and prevention of bronchospasm due to bronchial asthma, chronic bronchitis, and other chronic bronchopulmonary disorders such as COPD.	1.59867	M_Module_3	1	1
DB04942	Tamibarotene	RARA	agonist	Investigated for use/treatment in leukemia (unspecified).	1.67075	M_Module_2	NA	0
DB00966	Telmisartan	PPARG	partial agonist	Used alone or in combination with other classes of antihypertensives for the treatment of hypertension. Also used in the treatment of diabetic nephropathy in hypertensive patients with type 2 diabetes mellitus, as well as the treatment of congestive heart failure (only in patients who cannot tolerate ACE inhibitors).	1.73304	M_Module_2	1	1
DB06287	Temsirolimus	MTOR	inhibitor	For the treatment of renal cell carcinoma (RCC). Also investigated for use/treatment in breast cancer, lymphoma (unspecified), rheumatoid arthritis, and multiple myeloma.	1.693	M_Module_1	1	0
DB06287	Temsirolimus	MTOR	inhibitor	For the treatment of renal cell carcinoma (RCC). Also investigated for use/treatment in breast cancer, lymphoma (unspecified), rheumatoid arthritis, and multiple myeloma.	1.61267	M_Module_3	1	0
DB00624	Testosterone	AR	agonist	To be used as hormone replacement or substitution of diminished or absent endogenous testosterone. Use in males: For management of congenital or acquired hypogonadism, hypogonadism associated with HIV infection, and male climacteric (andopause). Use in females: For palliative treatment of androgen-responsive, advanced, inoperable, metastatis (skeletal) carcinoma of the breast in women who are 1-5…	1.7933	M_Module_1	1	1
DB00277	Theophylline	HDAC2	activator	For the treatment of the symptoms and reversible airflow obstruction associated with chronic asthma and other chronic lung diseases, such as emphysema and chronic bronchitis.	1.721	M_Module_1	1	0
DB00373	Timolol	ADRB2	antagonist	In its oral form it is used to treat high blood pressure and prevent heart attacks, and occasionally to prevent migraine headaches. In its opthalmic form it is used to treat open-angle and occasionally secondary glaucoma.	1.61857	M_Module_3	1	1
DB08895	Tofacitinib	JAK2	antagonist, inhibitor	For the treatment of moderate to severe rheumatoid arthritis which is resistant or intolerant to methotrexate therapy. It may also be used as an adjunct to methotrexate therapy, or other non-biologic disease-modifying antirheumatic drugs (DMARDS), when methotrexate alone is not sufficient. Tofacitinib has also been investigated as a preventative therapy for kidney transplant rejections, and as a …	1.692	M_Module_3	NA	0
DB08895	Tofacitinib	JAK1	inhibitor	For the treatment of moderate to severe rheumatoid arthritis which is resistant or intolerant to methotrexate therapy. It may also be used as an adjunct to methotrexate therapy, or other non-biologic disease-modifying antirheumatic drugs (DMARDS), when methotrexate alone is not sufficient. Tofacitinib has also been investigated as a preventative therapy for kidney transplant rejections, and as a …	1.71	M_Module_3	NA	0
DB00755	Tretinoin	RARG	agonist	For the the induction of remission in patients with acute promyelocytic leukemia (APL), French-American-British (FAB) classification M3 (including the M3 variant); For the topical treatment of acne vulgaris, flat warts and other skin conditions (psoriasis, ichthyosis congenita, icthyosis vulgaris, lamellar icthyosis, keratosis palmaris et plantaris, epidermolytic hyperkeratosis, senile comedones,…	1.665	M_Module_2	1	0
DB00755	Tretinoin	RXRG	agonist	For the the induction of remission in patients with acute promyelocytic leukemia (APL), French-American-British (FAB) classification M3 (including the M3 variant); For the topical treatment of acne vulgaris, flat warts and other skin conditions (psoriasis, ichthyosis congenita, icthyosis vulgaris, lamellar icthyosis, keratosis palmaris et plantaris, epidermolytic hyperkeratosis, senile comedones,…	1.70167	M_Module_2	1	1
DB02546	Vorinostat	HDAC1	inhibitor	For the treatment of cutaneous manifestations in patients with cutaneous T-cell lymphoma who have progressive, persistent or recurrent disease on or following two systemic therapies.	1.79259	M_Module_1	1	0
