# Supplementary material for: A network-based approach to identify deregulated pathways and drug effects in metabolic syndrome
Source: Nat Commun. 2019 Nov 18;10:5215. doi: 10.1038/s41467-019-13208-z (PMC6861239; doi:10.1038/s41467-019-13208-z)
Supplement: Supplementary file 10 — Supplementary Data 7 [file 41467_2019_13208_MOESM10_ESM.xlsx]

## Sheet: Side_effects
DRUG.NAME	SNOMED.SIDE.EFFECTS	METSYN.RELATED
Acitretin	Acute nephropathy (58574008), Acute pancreatitis (197456007), Alcoholism (7200002), Benign intracranial hypertension (68267002), Breastfeeding (mother) (413712001), Cardiovascular event risk (395112001), Depressive disorder (35489007), Diabetes mellitus (73211009), Drug-induced hepatitis (235876009), Hepatic failure (59927004), Hypercholesterolemia (13644009), Hypertriglyceridemia (302870006), Hy…	1
Adapalene	Erythroderma (399992009), Inflammatory dermatosis (703938007), Photosensitivity (90128006)	0
Alitretinoin	Breastfeeding (mother) (413712001), Mycosis fungoides (118618005), Pregnancy, function (289908002)	0
Amcinonide	Atrophoderma (399979006), Bilateral cataracts (95722004), Diabetes mellitus type 1 (46635009), Diabetes mellitus type 2 (44054006), Glaucoma (23986001), Peripheral vascular disease (400047006), Tuberculosis of skin (66986005)	1
Balsalazide	Kidney disease (90708001), Pyloric obstruction (244815007)	0
Bezafibrate	End stage renal disease (46177005)	0
Bicalutamide	Anemia (271737000), Diabetes mellitus (73211009), Disease of liver (235856003), Drug-induced hepatitis (235876009), Hyperglycemia (80394007), Interstitial pneumonia (64667001), Liver function tests abnormal (166603001), Pregnancy, function (289908002)	1
Budesonide	Acute tuberculosis (25629007), Adrenal cortical hypofunction (386584007), Anastomosis of intestine (235407009), Arginase deficiency (23501004), Arginosuccinate Lyase Deficiency (NA), Avascular necrosis of bone (397758007), Bacterial infectious disease (87628006), Bilateral cataracts (95722004), Cerebral malaria (53622003), Cerebral trauma (275382005), Chronic heart failure (48447003), Cirrhosis o…	1
Calcitriol	Arteriosclerosis obliterans (361133006), Hypercalcemia (66931009), Hypercalcemia associated with Sarcoidosis (NA), Hyperphosphatemia (20165001), Hypervitaminosis D (27712000), Kidney disease (90708001), Kidney stone (95570007), Sarcoidosis (31541009)	0
Danazol	Angina pectoris (194828000), Breastfeeding (mother) (413712001), Carcinoma of female breast (447782002), Chronic heart failure (48447003), Disease of liver (235856003), Epilepsy (84757009), Intermenstrual bleeding - irregular (64996003), Kidney disease (90708001), Migraine (37796009), Mixed hyperlipidemia (267434003), Porphyria (418470004), Pregnancy, function (289908002), Thromboembolic disorder…	1
Erlotinib	Adult respiratory distress syndrome (67782005), Bleeding (131148009), Blood coagulation disorder (64779008), Breastfeeding (mother) (413712001), Cerebrovascular accident (230690007), Corneal ulcer (91514001), Dehydration (34095006), Disease of liver (235856003), Fibrosis of lung (51615001), Gastrointestinal perforation (51875005), Hemolytic anemia (61261009), Hepatorenal syndrome (51292008), Hype…	0
Estradiol	Acute nephropathy (58574008), Acute Thromboembolic Stroke (NA), Adrenal cortical hypofunction (386584007), Alcoholism (7200002), Angina pectoris (194828000), Anorexia nervosa (56882008), Asthma (195967001), Bed-ridden (160685001), Benign Hepatic Cell Adenoma (NA), Benign mammary dysplasia (57993004), Benign prostatic hyperplasia (266569009), Body fluid retention (43498006), Breast Carcinoma in Ma…	1
Estrone	Angina pectoris (194828000), Asthma (195967001), Benign mammary dysplasia (57993004), Body fluid retention (43498006), Breast lump (89164003), Carcinoma of female breast (447782002), Cardiovascular event risk (395112001), Cerebrovascular accident (230690007), Chloasma (36209000), Cholestasis of pregnancy (235888006), Chorea (271700006), Deep venous thrombosis (128053003), Dementia (52448006), Dep…	1
Everolimus	Acute infectious disease (63171007), Acute nephropathy (58574008), Anemia (271737000), Ascites (389026000), BK Polyomavirus Reactivation Nephropathy (NA), Breastfeeding (mother) (413712001), Diabetes mellitus (73211009), Disease of liver (235856003), Edema (267038008), Hemolytic uremic syndrome (111407006), Hepatic failure (59927004), Hypercholesterolemia (13644009), Hyperglycemia (80394007), Hyp…	1
Fenofibrate	Acute nephropathy (58574008), Acute pancreatitis (197456007), Agranulocytosis (17182001), Anemia (271737000), Breastfeeding (mother) (413712001), Calculus in biliary tract (266474003), Disease of liver (235856003), Disorder of gallbladder (39621005), Disorder of muscle (129565002), Hepatic failure (59927004), Impaired renal function disorder (197663003), Leukopenia (84828003), Liver function test…	0
Flunisolide	Acute tuberculosis (25629007), Adrenal cortical hypofunction (386584007), Bacterial infectious disease (87628006), Bilateral cataracts (95722004), Disease caused by parasite (17322007), Disease of liver (235856003), Epistaxis (12441001), Exposure to varicella (444453009), Glaucoma (23986001), Inactive tuberculosis (11999007), Measles (14189004), Mycosis (3218000), Nasal Candidiasis (NA), Nasal Se…	0
Fluorometholone	Anemia due to enzyme deficiency (111577008), Bacterial infection of eye (128984004), Deficiency of glucose-6-phosphate dehydrogenase (124134002), Diabetes mellitus (73211009), Eye infection (128351009), Fungal infection of eye (31194008), Herpes simplex dendritic keratitis (29943008), Herpes simplex keratitis (9389005), Krukenberg spindle (85430004), Ocular hypertension (4210003), Open-angle glau…	1
Flutamide	Anemia due to enzyme deficiency (111577008), Breastfeeding (mother) (413712001), Deficiency of cytochrome-b>5< reductase (124184009), Deficiency of glucose-6-phosphate dehydrogenase (124134002), Disease of liver (235856003), Hepatic failure (59927004), Hyperbilirubinemia (14783006), Methemoglobinemia (38959009), Pregnancy, function (289908002)	0
Fulvestrant	Blood coagulation disorder (64779008), Breastfeeding (mother) (413712001), Disease of liver (235856003), Pregnancy, function (289908002), Thrombocytopenic disorder (302215000)	0
Gefitinib	Acute nephropathy (58574008), Breastfeeding (mother) (413712001), Disease of liver (235856003), Fibrosis of lung (51615001), Interstitial pneumonia (64667001), Non-small cell lung cancer, negative for epidermal growth factor receptor expression (427038005), Pregnancy, function (289908002)	0
Gemfibrozil	Acute nephropathy (58574008), Anemia (271737000), Breastfeeding (mother) (413712001), Calculus in biliary tract (266474003), Disease of liver (235856003), Disorder of gallbladder (39621005), Impaired renal function disorder (197663003), Leukopenia (84828003), Primary biliary cirrhosis (31712002), Thrombocytopenic disorder (302215000)	0
Ibrutinib	Pregnancy, function (289908002)	0
Lapatinib	Breastfeeding (mother) (413712001), Congenital long QT syndrome (442917000), Drug-induced hepatitis (235876009), Hepatic failure (59927004), Hypokalemia (43339004), Hypomagnesemia (190855004), Interstitial pneumonia (64667001), Left heart failure (85232009), Liver function tests abnormal (166603001), Pregnancy, function (289908002), Prolonged QT interval (111975006), Severe diarrhea (409587002), …	0
Levothyroxine	Angina pectoris (194828000), Conduction disorder of the heart (44808001), Diabetes mellitus (73211009), Disorder of cardiovascular system (49601007), Disorder of coronary artery (414024009), Hypertensive disorder (38341003), Hyperthyroidism (34486009), Hypopituitarism (74728003), Myocardial infarction (22298006), Osteopenia (312894000), Osteoporosis (64859006), Primary adrenocortical insufficienc…	1
Liothyronine	Angina pectoris (194828000), Conduction disorder of the heart (44808001), Diabetes mellitus (73211009), Disorder of cardiovascular system (49601007), Disorder of coronary artery (414024009), Hypertensive disorder (38341003), Hyperthyroidism (34486009), Hypopituitarism (74728003), Myocardial infarction (22298006), Osteopenia (312894000), Osteoporosis (64859006), Primary adrenocortical insufficienc…	1
Mesalazine	Anemia (271737000), Disease of liver (235856003), Interstitial nephritis (28689008), Kidney disease (90708001), Minimal change disease (44785005), Neutropenic disorder (303011007), Pyloric obstruction (244815007)	0
Mestranol	Angina pectoris (194828000), Benign mammary dysplasia (57993004), Body fluid retention (43498006), Carcinoma of female breast (447782002), Cardiovascular event risk (395112001), Cerebrovascular accident (230690007), Cholestasis of pregnancy (235888006), Deep venous thrombosis (128053003), Depressive disorder (35489007), Diabetes mellitus (73211009), Disease of liver (235856003), Disorder of coron…	1
Mifepristone	Acute intermittent porphyria (234422006), Adrenal cortical hypofunction (386584007), Bacterial infectious disease (87628006), Blood coagulation disorder (64779008), Ectopic pregnancy (34801009), Erythropoietic protoporphyria (51022005), Hepatic porphyria (55056006), Incomplete miscarriage (156072005), Intermenstrual bleeding - irregular (64996003), Leukocytosis (111583006), Miscarriage with sepsi…	0
Nilotinib	Anemia (271737000), Breastfeeding (mother) (413712001), Congenital long QT syndrome (442917000), Diabetes mellitus (73211009), Disease of liver (235856003), Elevated Serum Lipase (NA), Gastrectomy (53442002), Hyperbilirubinemia (14783006), Hypercholesterolemia (13644009), Hyperglycemia (80394007), Hyperkalemia (14140009), Hypertensive disorder (38341003), Hypocalcemia (5291005), Hypokalemia (4333…	1
Nilutamide	Decreased respiratory function (80954004), Disorder of lung (19829001), Hepatic failure (59927004), Incomplete Testicular Development (NA), Interstitial pneumonia (64667001)	0
Oxandrolone	Arteriosclerotic vascular disease (72092001), Benign prostatic hyperplasia (266569009), Blood coagulation disorder (64779008), Breast Carcinoma in Males (NA), Breastfeeding (mother) (413712001), Cholestatic hepatitis (95556007), Disease of liver (235856003), Disorder of coronary artery (414024009), Edema (267038008), Heart failure (84114007), Hypercalcemia (66931009), Hypercholesterolemia (136440…	1
Oxymetholone	Arteriosclerotic vascular disease (72092001), Benign prostatic hyperplasia (266569009), Blood coagulation disorder (64779008), Breast Carcinoma in Males (NA), Breastfeeding (mother) (413712001), Carcinoma of female breast (447782002), Chronic heart failure (48447003), Diabetes mellitus (73211009), Disease of liver (235856003), Disorder of coronary artery (414024009), Edema (267038008), Heart dise…	1
Pioglitazone	Acute vomiting (23971007), Adrenal cortical hypofunction (386584007), Alcohol intoxication (25702006), Alcoholism (7200002), Asthenia (13791008), Autonomic dysreflexia (129618003), Body fluid retention (43498006), Breastfeeding (mother) (413712001), Cardiogenic shock (89138009), Chronic heart failure (48447003), Cobalamin deficiency (190634004), Decompensated cardiac failure (195111005), Dehydrat…	0
Prednisolone	Anastomosis of intestine (235407009), Anemia due to enzyme deficiency (111577008), Arginase deficiency (23501004), Arginosuccinate Lyase Deficiency (NA), Atrophoderma (399979006), Avascular necrosis of bone (397758007), Bacterial infection of eye (128984004), Bilateral cataracts (95722004), Cerebral malaria (53622003), Cerebral trauma (275382005), Chronic heart failure (48447003), Cirrhosis of li…	1
Prednisone	Anastomosis of intestine (235407009), Arginase deficiency (23501004), Arginosuccinate Lyase Deficiency (NA), Avascular necrosis of bone (397758007), Bilateral cataracts (95722004), Cerebral malaria (53622003), Cerebral trauma (275382005), Chronic heart failure (48447003), Cirrhosis of liver (19943007), Citrullinemia (398680004), Congenital hyperammonemia, type I (62522004), Diabetes mellitus (732…	1
Progesterone	Alcoholism (7200002), Anorexia nervosa (56882008), Asthma (195967001), Bed-ridden (160685001), Body fluid retention (43498006), Breast lump (89164003), Carcinoma of female breast (447782002), Cardiovascular event risk (395112001), Cerebrovascular accident (230690007), Cerebrovascular disease (62914000), Chloasma (36209000), Chorea (271700006), Chronic heart failure (48447003), Deep venous thrombo…	1
Raloxifene	Atrial fibrillation (49436004), Breastfeeding (mother) (413712001), Cardiovascular event risk (395112001), Cerebrovascular accident (230690007), Chronic heart failure (48447003), Deep venous thrombosis (128053003), Disease of liver (235856003), Disorder of coronary artery (414024009), Hypertensive disorder (38341003), Hypertriglyceridemia (302870006), Impaired renal function disorder (197663003),…	1
Ritodrine	Antepartum hemorrhage (34842007), Chorioamnionitis (11612004), Conduction disorder of the heart (44808001), Dehydration (34095006), Eclampsia in pregnancy (198992004), Fetal death (276507005), Gestational diabetes mellitus (11687002), Hypertensive disorder (38341003), Hypertensive urgency (443482000), Hyperthyroidism (34486009), Hypovolemia (28560003), Migraine (37796009), Mild pre-eclampsia (411…	1
Salbutamol	Angle-closure glaucoma (392291006), Benign prostatic hyperplasia (266569009), Bladder outflow obstruction (236645006), Chronic myocardial ischemia (413844008), Conduction disorder of the heart (44808001), Congenital long QT syndrome (442917000), Diabetes mellitus (73211009), Hypertensive disorder (38341003), Hyperthyroidism (34486009), Hypokalemia (43339004), Ketoacidosis (56051008), Metabolic ac…	1
Spironolactone	Acute nephropathy (58574008), Acute pancreatitis (197456007), Anuria (2472002), Azotemia (445009001), Dehydration (34095006), Diabetes mellitus (73211009), Gout (90560007), Hepatic coma (72836002), Hypercalcemia (66931009), Hypercholesterolemia (13644009), Hyperkalemia (14140009), Hyperparathyroidism (66999008), Hyperuricemia (35885006), Hypochloremic alkalosis (70134007), Hypokalemia (43339004),…	1
Sulfasalazine	Anemia due to enzyme deficiency (111577008), Aplastic anemia (306058006), Asthma (195967001), Deficiency of glucose-6-phosphate dehydrogenase (124134002), Disease of liver (235856003), Gastrointestinal obstruction (126765001), Kidney disease (90708001), Neutropenic disorder (303011007), Porphyria (418470004), Slow acetylator due to N-acetyltransferase enzyme variant (425079005), Urinary tract obs…	0
Telmisartan	Acute pancreatitis (197456007), Anuria (2472002), Azotemia (445009001), Chronic idiopathic constipation (82934008), Dehydration (34095006), Diabetes mellitus (73211009), Disease of liver (235856003), Gout (90560007), Hepatic coma (72836002), Hepatic failure (59927004), Hypercalcemia (66931009), Hypercholesterolemia (13644009), Hyperkalemia (14140009), Hyperparathyroidism (66999008), Hyperuricemia…	1
Temsirolimus	Acute infectious disease (63171007), Breastfeeding (mother) (413712001), Cerebrovascular accident (230690007), Diabetes mellitus (73211009), Disease of liver (235856003), Gastrointestinal perforation (51875005), Hyperbilirubinemia (14783006), Hyperglycemia (80394007), Hyperlipidemia (55822004), Impaired wound healing (271618001), Interstitial pneumonia (64667001), Kidney disease (90708001), Malig…	1
Testosterone	Arteriosclerotic vascular disease (72092001), Asthma (195967001), Benign prostatic hyperplasia (266569009), Body fluid retention (43498006), Breast Carcinoma in Males (NA), Breast lump (89164003), Breastfeeding (mother) (413712001), Carcinoma of female breast (447782002), Cardiovascular event risk (395112001), Cerebrovascular accident (230690007), Chloasma (36209000), Chorea (271700006), Chronic …	1
Theophylline	Acute hepatitis (37871000), Acute tuberculosis (25629007), Alcoholism (7200002), Anemia (271737000), Angina pectoris (194828000), Angle-closure glaucoma (392291006), Benign prostatic hyperplasia (266569009), Bladder outflow obstruction (236645006), Breastfeeding (mother) (413712001), Chronic heart failure (48447003), Chronic idiopathic constipation (82934008), Chronic myocardial ischemia (4138440…	1
Timolol	Acute cerebrovascular insufficiency (29322000), Acute disease of cardiovascular system (128487001), Acute nephropathy (58574008), Acute pancreatitis (197456007), Anaphylaxis (39579001), Anuria (2472002), Azotemia (445009001), Bronchospasm (4386001), Cardiogenic shock (89138009), Cerebrovascular disease (62914000), Complete atrioventricular block (27885002), Decompensated cardiac failure (19511100…	1
Treprostinil	Blood coagulation disorder (64779008), Disease of liver (235856003), Disorder of lung (19829001), Kidney disease (90708001), Low blood pressure (45007003)	0
Tretinoin	Acute pancreatitis (197456007), Adrenal cortical hypofunction (386584007), Agranulocytosis (17182001), Alcoholism (7200002), Anorexia nervosa (56882008), Atopic dermatitis (24079001), Atrophoderma (399979006), Benign intracranial hypertension (68267002), Bleeding (131148009), Breastfeeding (mother) (413712001), Congenital neutropenia (89655007), Corneal opacity (64634000), Crohn's disease (340000…	1
Vorinostat	Anemia (271737000), Breastfeeding (mother) (413712001), Congenital long QT syndrome (442917000), Deep venous thrombosis (128053003), Dehydration (34095006), Diabetes mellitus (73211009), Diarrhea (62315008), Disease of liver (235856003), Hyperglycemia (80394007), Hypocalcemia (5291005), Hypokalemia (43339004), Hypomagnesemia (190855004), Pregnancy, function (289908002), Prolonged QT interval (111…	1
