# Supplementary material for: A network-based approach to identify deregulated pathways and drug effects in metabolic syndrome
Source: Nat Commun. 2019 Nov 18;10:5215. doi: 10.1038/s41467-019-13208-z (PMC6861239; doi:10.1038/s41467-019-13208-z)
Supplement: Supplementary file 12 — Source Data [file 41467_2019_13208_MOESM12_ESM.xlsx]

## Sheet: Figure_6a
Figure 6a		atherosclerosis	hypercholesterolemia	hyperglycemia	hyperlipidemia	hypertriglyceridemia	inflammation	insulin resistance	metabolic syndrome	obesity	prediabetes syndrome	type 2 diabetes mellitus
	ABL1	0.030384					0.0389697		0.01158	0.0351153		0.0411643
	AR	0.0469911	0.019343	0.036284	0.014652		0.0520805	0.102704	0.775479	0.309267		0.0488655
	BTK	0.009504					0.0661531
	EGFR	0.135816	0.081468	0.0503822	0.075077		0.239078	0.0578658	0.02664	0.107274		0.0596134
	ESR1	0.29373	0.0647282	0.142861	0.0549357	0.0192631	1	0.0644746	0.31364	1		0.312557
	HDAC3	0.049072		0.0236475			0.0937604	0.0422803	0.0333264	0.0856502		0.0971034
	HDAC6	0.026839		0.0197293			0.0956755	0.01482		0.240102
	IKBKB	0.151413		0.0497678	0.022344	0.028116	0.187766	0.0835094	0.0255448	0.218142		0.0579309
	JAK1	0.0397863					0.0719469	0.013608		0.027153		0.02054
	NR3C1	1	0.0144	1	0.0367349		1	0.105653	0.0552947	1		0.0675904
	PARP1	0.0733318		0.139604	0.00588		0.162358	0.014726		0.0444797		0.0687339
	PGR	0.203564		0.00792			0.0581272	0.014256	0.018536	1		0.1295
	PPARA	1	1	0.0726632	1	1	0.178031	0.0845405	0.359524	0.293875	0.017604	1
	PPARG	0.744741	0.0599283	0.0978639	0.0657734	0.053696	1	0.722004	1	1	0.209997	1
	RARA	0.026243		0.016236			0.10801	0.0276643		0.0806097		0.0133236
	RARG						0.105738			0.0532093
	RXRA						0.0477039	0.033214	0.0173567	0.0736537		0.0422915
	RXRB						0.014578
	RXRG	0.0115262			0.008756				0.2	0.012352		0.0310865
	THRA	0.014256	0.014256					0.0344	0.266272	0.29347		0.25
	THRB		0.272222		0.02772			0.014184		0.0870662
	VDR	1		0.0317338	0.1	0.0236	0.719148	0.218011	1	1	0.2102	1
	XIAP			0.0207713			0.0995819			0.019114

## Sheet: Figure_6b
Figure 6b		atherosclerosis	hypercholesterolemia	hyperglycemia	hyperlipidemia	hypertriglyceridemia	inflammation	insulin resistance	metabolic syndrome	obesity	prediabetes syndrome	type 2 diabetes mellitus
	ABL1	0					0		0	0		0
	AR	0	0	0	0		0	0.09	0.761111	0.225		0
	BTK	0					0
	EGFR	0	0	0	0		0	0	0	0		0
	ESR1	0.25	0	0	0	0	1	0	0	1		0.125
	HDAC3	0		0			0	0	0	0		0
	HDAC6	0		0			0	0		0
	IKBKB	0		0	0	0	0	0	0	0		0
	JAK1	0					0	0		0		0
	NR3C1	1	0	1	0		1	0.09	0	1		0
	PARP1	0		0	0		0	0		0		0
	PGR	0.2		0			0	0	0	1		0.125
	PPARA	1	1	0	1	1	0	0	0.284722	0.225	0	1
	PPARG	0.7225	0	0	0	0	1	0.7	1	0.236111	0.2	1
	RARA	0		0			0.1	0		0		0
	RARG						0.1			0
	RXRA						0	0	0	0		0
	RXRB						0
	RXRG	0			0				0	0		0
	THRA	0	0					0	0	0		0
	THRB		0.272222		0			0		0
	VDR	1		0	0.1	0	0.7	0.2	1	1	0.2	1
	XIAP			0			0			0

## Sheet: Figure_7a
Figure 7a: Btk expression
	Diabetic	436.694	246.055	320.218	289.738	243.469	179.407
	Non Diabetic	204.108	216.343	214.013	126.218	120.157	167.346

## Sheet: Figure_7b
Figure 7b: Btk expression
	wild-type		GPR120 KO
	ND	HFD	ND	HFD
	8.38	18.07	18.15	89.19
	6.82	39.25	11.52	71.3
	7.51	26.84	23.67	121.13

## Sheet: Figure_7c
Figure 7c: Btk expression
	Caspase 1 null	wild-type	ASC1 null
	6.64233	7.09247	7.9149
	6.104	7.51041	7.68251
	6.40839	8.56136	7.53381
		7.14251

## Sheet: Figure_7d
Figure 7d: Estimated relative fraction of different immune cells in adipose tissue calculated via Cibersort
Figure 7d		wild-type		GPR120 KO
		ND	HFD	ND	HFD
	B cells	0.0941684	0.08881	0.0484468	0.030859
		0	0.123424	0.164045	0
		0	0.0173023	0.0531767	0.0115907
		0	0	0.0445744	0.0159684
		0.123481	0	0	0.031622
		0.0971905	0	0	0
		0.00202003	0.00763853	0	0.00847759
		0.00582387	0.0111289	0	0
		0.0510219	0.00256381	0.0176423	0.00166844
	Dendritic cells	0	0.00285728	0	0
		0	0	0	0.0023057
		0	0	0	0.0130416
		0.0486898	0.0321344	0.134952	0.0138199
		0.116037	0.0231535	0.00279986	0.00200492
		0.0732966	0.0844345	0.0973733	0
	Granulocytes	0.0169355	0.0225808	0.03238	0.0133167
		0.0149405	0.00212854	0.0232144	0.00913838
		0.038364	0.0230633	0.0199381	0.0258349
		0.00862525	0	0	0
		0	0	0	0
		0	0	0	0
		0.00269337	0	0.00363289	0.00234312
		0.0069703	0.00851428	0.0116397	0.000371292
		0	0.00786911	0	0.00369563
	Macrophages	0.0751646	0.181118	0	0.0582727
		0.0295468	0.149131	0	0
		0	0	0	0.370951
		0.109489	0.0324011	0.0542678	0.0511416
		0.0755402	0.0233636	0.0113882	0.0186268
		0.0698406	0.0313127	0.0976684	0.00185777
		0.205944	0.248023	0.238446	0.616046
		0.117675	0.30683	0.374978	0.78669
		0.281345	0.378149	0.264694	0.485413
	Monocytes	0.132829	0.207902	0.184612	0.0836681
		0.130236	0.185227	0.136818	0.0951398
		0.111765	0.18948	0.142711	0.0415331
	Natural killer cells	0.00691556	0.0473831	0	0.039756
		0.0533736	0.0465537	0.0531175	0.02788
		0.0442396	0.0462731	0.0518301	0.0148485
		0	0	0.0415866	0
		0	0	0	0
		0	0	0	0
	T cells	0	0	0	0
		0	0	0	0
		0	0	0	0
		0.0258562	0.0166728	0.034044	0.00482226
		0	0.0114431	0	0
		0	0.0526059	0	0.0206423
		0	0.00195046	0	0.00997996
		0.032203	0.0145595	0.0174774	0
		0	0	0.00142633	0
		0.0353205	0.0203041	0.0085215	0.000655413
		0.0309184	0.015878	0	0.00902971
		0.00128552	0	0.0696876	0.00492352
		0.109095	0.0432067	0.0941408	0.0235495
		0.177467	0.00831924	0	0
		0.0847657	0	0.114399	0
		0	0	0	0.00280306
		0.00900789	0.00335771	0.124834	0.00590175
		0.105475	0.0316465	0	0
		0	0	0	0.000327706
		0	0	0.0196798	0
		0	0.0374217	0	0.00194304
		0.0693515	0.0133883	0.0306615	0
		0.00479891	0.0121215	0.0354059	0
		0	0.0645115	0	0
		0.0312536	0.00796606	0.037491	0.0061428
		0	0.0175966	0.024601	0.000371292
		0	0.0113849	0.0130334	0.00205637
		0	0.0256631	0	0.0145998
		0	0.0372694	0	0.0109186
		0.00171403	0.0194855	0.0287724	0
		0.0256484	0	0.0122429	0.00344996
		0.0719801	0	0	0
		0.0396963	0.00249725	0.027647	0

## Sheet: Figure_8c
Figure_8c		low		medium		high
	ZM000	33.3333	50	66.6667	50	0	0
	HFD	0	0	7.69231	25	92.3077	75
	HCD	12.5	14.2857	62.5	42.8571	25	42.8571

## Sheet: Figure_8e
Figure_8e	ZM000	HCD	HFD
	361	205	387
	320	244	236
	208	244	300
	220	235	237
	209	394	362
	388	218	330
	257	329	274
	300	247	297
	307	252	410
	318	382	296
	305	242	245
	232	181	342
	165	254	422
	340	270	532
	349	321	308
	123	265	308
	260	386	317
	164	361	290
	277	308	346
	319	202	293
	207	207	361
	230	404	332
	291	243	225
	209	274	249
	197	253	188
	161	263	261
	171	298
	262	278
	260	258
	201	337
	318	268
	194	245
	193	280
	141	204
		256
		211
		136
		281
		305
		265
		253

## Sheet: Figure_8f
Figure_8f	srebf1 fold change
	ZM000	HFD
	0.0138609	0.0291802
	0.0165624	0.0272182
	0.0163674	0.0372345
		0.0215771
		0.0290509
	srebf1 fold change normalized to ZM000 (ctrl)
	ZM000	HFD
	0.888698	1.87089
	1.0619	1.7451
	1.0494	2.3873
		1.38342
		1.86261

## Sheet: Figure_8g
Figure_8g	il1b fold change
	ZM000	HFD
	0.0025103	0.123753
	0.0493186	0.687649
	0.00509707	0.170237
		0.409899
		0.318709
		0.0202034
	il1b fold change normalized to ZM000 (ctrl)
	ZM000	HFD
	0.132293	6.5218
	2.59909	36.2391
	0.268616	8.97151
		21.6017
		16.796
		1.06472

[truncated: 16 more sheets: Figure_8h, Figure_9b, Figure_9d, Figure_9e, Supp_Fig_5a, Supp_Fig_5b, Supp_Fig_6a, Supp_Fig_6b, Supp_Fig_8a, Supp_Fig_8b, Supp_Fig_8c, Supp_Fig_8d, Supp_Fig_9d, Supp_Fig_9e, Supp_Fig_10a, Supp_Fig_10b]
